# Supplementary material for: Proteomic and phosphoproteomic analyses reveal that TORC1 is reactivated by pheromone signaling during sexual reproduction in fission yeast
Source: PLoS Biol. 2024 Dec 20;22(12):e3002963. doi: 10.1371/journal.pbio.3002963 (PMC11750111; doi:10.1371/journal.pbio.3002963)
Supplement: S1 Table — All proteins and phosphosites whose levels are significantly changing during starvation, mating, or fusion time course. The data are presented as 6 distinct tabs in.xls format, presenting proteomics and phosphoproteomics over the starvation time course, proteomics and phosphoproteomics over the mating time course, and proteomics and phosphoproteomics over the fusion time course. Log2-transformed, median-corrected values are shown for all, except for the mating time course where the starvation values have been subtracted. Lighter shading indicates data from individual replicates; darker shading shows average values. An additional first tab presents a detailed legend. (XLSX) [file pbio.3002963.s008.xlsx]

## Sheet: Legend
	Content of the datasheets
		Proteomics starvation	Proteins whose levels change significantly during nitrogen starvation
		Phosphoproteomics starvation	Phosphosite whose levels change significantly during nitrogen starvation
		Proteomics mating	Proteins whose levels change significantly during mating, after subtraction of starvation signal
		Phosphoproteomics mating	Phosphosites whose levels change significantly during mating, after subtraction of starvation signal
		Proteomics fusion	Proteins whose levels change significantly during cell-cell fusion
		Phosphoproteomics fusion	Phosphosites whose levels change significantly during cell-cell fusion
		For each protein or phosphosite, individual experimental values and their mean are provided.
		In all cases, log2-transformed, median-corrected values are shown, except for the mating time course where the starvation values have been subtracted.
		For the starvation and mating time course, which has 3 biological replicates, proteins and phosphosites were considered to change significantly if the Benjamini-Hochberg adjusted p-value was < 0.05
		For the cell-cell fusion time course, which has 4 biological replicates, proteins and phosphosites were considered to change significantly if the Benjamini-Hochberg adjusted p-value was < 0.001
	Explanation for column headers and annotations
		Protein	Uniprot identifier
		Gene.names	Pombase gene name
		Protein.names	Brief protein description
		Residue	Phosphorylated residue (S, T or Y)
		Position	Position of the phosphorylated residue in the protein
		Multiplicity	Number of phosphorylated residues in the identified phosphopetide
		R1, R2, R3, R4	Experimental replicate 1, 2, 3, 4
		Mean	Mean value of all replicates
		Starvation	Log2 values for h+ and h- strains plated on distinct MSL-N plates
		Mating	Log2 values of difference between values for h+ and h- strains plated on same and distinct MSL-N plates (starvation value is subtracted)
		Fusion	Log2 values for h+ and h- strains plated on same MSL-N plates after illumination
		adj.P.Val	Benjamini-Hochberg adjusted p-value testing for change over the time course
		adj.P.Val.Covariation	Benjamini-Hochberg adjusted p-value testing for difference in slope between phosho-proteomic and proteomic data
		#N/A	No data, or test not done
		NS	test not statistically significant (p > 0.05)
		Comments	Indicates where peptides failed to differentiate between two paralogs (data is duplicated in the tables for these)

## Sheet: Proteomics starvation
Proteomics during starvation			Starvation time course proteomic values; 3 biological replicates															Mean starvation proteomic values
Protein	Gene.names	Protein.names	R1.0min	R1.45min	R1.90min	R1.135min	R1.180min	R2.0min	R2.45min	R2.90min	R2.135min	R2.180min	R3.0min	R3.45min	R3.90min	R3.135min	R3.180min	Mean.0min	Mean.45min	Mean.90min	Mean.135min	Mean.180min	adj.P.Val	Comments
G2TRP5	cox7	Cytochrome c oxidase subunit 7	-0.160959	-0.0974894	0.0530815	0.106668	0.169304	-0.257203	-0.128649	-0.0115194	0.131019	0.213244	-0.225003	-0.0162849	0.0162849	0.106237	0.340411	-0.214389	-0.0808077	0.0192823	0.114642	0.240987	3.74606e-07
G2TRT6	SPCC417.16	NADH dehydrogenase [ubiquinone] 1 alpha subcomplex subunit 4 homolog	-0.285954	-0.0283427	-0.00860357	0.167602	0.00849867	#N/A	#N/A	#N/A	#N/A	#N/A	-0.309774	0.0105352	0.155965	-0.0115862	0.266249	-0.297864	-0.00890374	0.0736806	0.0780079	0.137374	0.0229916
G2TRU3	SPCPB16A4.07	Uncharacterized protein PB16A4.07	-0.0657825	-0.638913	0.406582	0.819567	0.293756	-0.446744	-0.34639	0.0922384	0.632403	0.356511	-0.836795	-0.124386	0.0532284	0.395164	0.301478	-0.449774	-0.369896	0.184016	0.615712	0.317249	1.1471e-05
O00087	dld1	Dihydrolipoyl dehydrogenase, mitochondrial	-0.0693421	-0.0140109	-0.0334668	0.0391765	0.0655379	-0.141065	-0.100962	-0.0684156	0.00700092	0.00811863	-0.0560064	0.0202141	-0.0145397	0.00287056	0.146743	-0.0888044	-0.0315862	-0.0388074	0.0163493	0.0734665	0.0155188
O13282	taf5	Transcription initiation factor TFIID subunit 5	-1.16301	-0.424213	-0.118134	0.284528	0.491004	-0.696051	-0.207187	-0.156288	0.304907	0.261581	-0.341338	-0.158422	0.0346422	0.265054	0.521027	-0.733466	-0.263274	-0.0799268	0.284829	0.424537	0.000101674
O13326	SPBC428.11	O-acetylhomoserine (thiol)-lyase	0.166478	0.0692196	-0.0982523	0.0648756	-0.167291	0.0337591	0.0867138	-0.0228624	0.0275335	-0.337697	0.0181417	0.0363064	0.00497055	-0.157665	-0.128066	0.072793	0.0640799	-0.0387147	-0.021752	-0.211018	0.00219493
O13639		Adenosylhomocysteinase	0.296061	0.078969	0.0437393	-0.0437393	-0.34639	0.149134	0.0930452	-0.015564	0.015564	-0.0898304	0.105319	0.184251	0.0113616	-0.19649	-0.0113616	0.183504	0.118755	0.013179	-0.0748884	-0.149194	0.00294288
O13642	lip5	Lipoyl synthase, mitochondrial	0.173812	0.0711727	-0.0132685	-0.0224771	-0.0847883	0.062089	-0.0209274	0.0470018	-0.0183134	-0.100202	-0.010488	-0.0163407	0.010488	-0.0265546	-0.038734	0.0751376	0.0113015	0.0147405	-0.0224484	-0.0745746	0.0442053
O13651	irs1	Isoleucine--tRNA ligase, cytoplasmic	0.163536	0.104081	0.00235939	-0.00235939	-0.0957737	0.0955248	0.079071	0.0107908	-0.00494671	-0.105731	0.0826778	0.0447111	0.0172148	-0.057971	-0.0734863	0.113913	0.0759544	0.0101217	-0.021759	-0.0916637	6.54285e-06
O13657		Putative metal ion transporter C27B12.12c	0.160119	0.233538	0.0738096	-0.224557	0.0143557	0.333405	0.0772548	0.238574	-0.377157	-0.246875	0.22552	-0.058527	-0.027668	0.059166	-0.0941896	0.239681	0.0840885	0.0949051	-0.180849	-0.108903	0.0145538
O13666	erg32	C-5 sterol desaturase erg32	0.391501	0.22414	-0.0280905	-0.0743666	-0.0759382	0.289289	0.202783	0.0234814	-0.110847	-0.0787735	0.441042	0.0931101	-0.0140562	-0.0438261	-0.182861	0.373944	0.173344	-0.00622177	-0.0763467	-0.112524	2.60821e-07
O13696	idh1	Isocitrate dehydrogenase [NAD] subunit 1, mitochondrial	-0.29972	-0.193068	-0.0209532	0.219026	0.252398	-0.371248	-0.171931	-0.0741749	0.213568	0.19363	-0.359535	-0.13683	0.000605583	0.129174	0.369322	-0.343501	-0.167276	-0.0315075	0.187256	0.271784	1.70736e-10
O13702	gld1	Glycerol dehydrogenase 1	-1.79145	-0.382986	0.18729	0.310777	0.403369	-1.35545	-0.0956697	0.285093	0.403164	0.413597	-1.52599	-0.317515	-0.0155668	0.0155668	0.242725	-1.55763	-0.26539	0.152272	0.243169	0.353231	1.8897e-10
O13724	zpr1	Zinc finger protein zpr1	0.19238	0.0896301	0.0196466	0.0121737	-0.0460138	0.0905886	0.0962563	0.0524282	-0.0343466	-0.0410566	0.0867629	0.0936341	-0.00508451	-0.0158496	0.00508451	0.123244	0.0931735	0.0223301	-0.0126742	-0.0273287	0.023933
O13725	mug182	NAD(P)H-hydrate epimerase	-0.594337	-0.391874	-0.0108175	0.34905	0.563758	-0.714289	-0.406473	0.0811434	0.303802	0.628149	-0.346436	-0.180306	0.00363255	0.26677	0.36957	-0.551687	-0.326218	0.0246528	0.30654	0.520492	3.43507e-08
O13731	ubr11	E3 ubiquitin-protein ligase ubr11	0.109073	0.0731125	-0.030736	0.0148401	-0.0838003	0.0874505	0.0136771	-0.0136771	0.0316854	-0.116441	0.180132	0.168178	0.0167036	-0.0957518	-0.0185165	0.125552	0.0849891	-0.00923649	-0.0164088	-0.0729194	0.0170107
O13741	nop12	Nucleolar protein 12	0.225948	0.10517	0.0709076	-0.0660992	-0.122715	0.129576	0.0623178	0.0811291	0.012825	-0.0441742	0.124184	0.0172968	0.00807285	-0.0577192	-0.127106	0.159903	0.061595	0.0533698	-0.0369978	-0.0979983	0.000101169
O13747	SPAC16E8.13	RING finger protein ETP1 homolog	0.363556	0.088048	-0.745157	0.442593	-0.498274	0.254165	-0.00105238	-0.589461	0.200208	-0.986096	#N/A	#N/A	#N/A	#N/A	#N/A	0.308861	0.0434978	-0.667309	0.3214	-0.742185	0.00207964
O13755	osm1	Fumarate reductase	0.13524	0.10285	0.00039196	-0.000519753	-0.0566263	0.0341654	0.0149841	-0.0365114	0.00978565	-0.0780783	0.10793	0.00803757	0.0176601	-0.00803757	-0.0568819	0.0924451	0.0419572	-0.00615311	0.000409444	-0.0638622	0.00197088
O13774	SPAC17A5.13	GTP cyclohydrolase 1	0.196585	0.0638857	0.118538	-0.0214348	-0.0311699	0.0864067	0.0986586	0.147926	-0.0795975	-0.0730038	0.033884	0.0329752	0.00835705	-0.0528078	-0.0740776	0.105625	0.0651731	0.0916071	-0.05128	-0.0594171	0.0171971
O13775	gus1	Probable glutamate--tRNA ligase, cytoplasmic	0.162551	0.102655	-0.0067625	0.0067625	-0.0466528	0.0558262	0.0866442	-0.0504475	-0.000955582	-0.109919	0.11864	0.0628572	-0.00409842	-0.0722442	0.00409842	0.112339	0.0840522	-0.0204361	-0.0221457	-0.0508243	0.000920734
O13784	rps24a	40S ribosomal protein S24-A	0.091116	0.0645342	-0.00506592	0.00506592	-0.168196	0.154589	0.0324874	0.092814	-0.0720534	-0.183324	0.0519514	0.144083	0.0157108	-0.257877	-0.0736818	0.0992188	0.0803682	0.0344863	-0.108288	-0.141734	0.0201531
O13802	ebp2	Probable rRNA-processing protein ebp2	0.221848	0.136328	-0.00826168	0.00826168	-0.0319242	0.0975189	0.0769987	-0.0235233	-0.107327	-0.156836	0.132399	0.0528536	0.0127211	-0.0772257	-0.124533	0.150589	0.0887267	-0.00635465	-0.0587635	-0.104431	0.00060305
O13808	gmf1	Actin-depolymerizing factor gmf1	0.111557	0.0201821	-0.203516	0.00488615	-0.12267	0.00854301	0.0653181	-0.099884	-0.00828552	-0.248604	0.0805779	-0.016715	-0.0630007	-0.0601053	0.0273361	0.0668925	0.0229284	-0.122134	-0.0211682	-0.114646	0.0361153
O13831	trp2	Tryptophan synthase	0.132285	0.0849419	0.0259275	-0.0259275	-0.0934362	0.116249	0.0598345	-0.0194893	0.00605011	-0.0720139	0.0680299	0.109062	-0.00345087	-0.0719724	0.00345087	0.105521	0.0846127	0.000995795	-0.0306166	-0.0539997	0.00016889
O13842	cda1	Chitin deacetylase 1	-0.0127497	0.024826	0.0488291	0.0830088	0.118592	-0.023644	0.00121737	0.00341368	0.0844703	0.022222	-0.0393238	0.0466642	0.0381784	0.0273542	0.151169	-0.0252391	0.0242359	0.0301404	0.0649444	0.0973277	0.0237413
O13843	SPAC19G12.04	Ureidoglycolate lyase	-0.219547	-0.004601	-0.0673985	0.194012	0.183912	-0.0526094	-0.0707836	-0.0682116	0.0726385	0.0934868	-0.134679	0.163399	-0.0653143	0.155756	0.235115	-0.135612	0.029338	-0.0669748	0.140802	0.170838	0.00368668
O13850	coq9	Ubiquinone biosynthesis protein coq9, mitochondrial	-0.170752	-0.257752	0.000881195	0.0567398	0.23077	-0.117245	-0.0840178	-0.0231304	0.0278358	0.345764	-0.117662	-0.0441599	-0.00279903	0.0300798	0.285494	-0.13522	-0.128643	-0.00834942	0.0382185	0.287343	7.62656e-05
O13877	rpb10	DNA-directed RNA polymerases I, II, and III subunit RPABC5	#N/A	#N/A	#N/A	#N/A	#N/A	-0.272509	0.259354	0.508296	-0.0820804	-0.771585	-0.67616	0.140001	0.0471611	-0.272141	-0.323174	-0.474334	0.199678	0.277728	-0.177111	-0.547379	0.0206742
O13899	SPAC22A12.08c	Uncharacterized CDP-alcohol phosphatidyltransferase class-I family protein C22A12.08c	-0.0751781	-0.0535383	-0.0893536	0.0329037	0.0545311	-0.198677	-0.108558	-0.0620003	0.0274239	0.0284824	-0.0714855	-0.0033083	-0.0109873	-0.00483036	0.128412	-0.115114	-0.0551348	-0.0541137	0.0184991	0.0704753	0.0105695
O13912	SPAC23C11.06c	Uncharacterized protein C23C11.06c	-0.630218	-0.265997	0.0257521	0.236512	0.347444	-0.659004	-0.190381	0.0958958	0.415869	0.544769	-0.640085	-0.344375	0.0694742	0.337098	0.459442	-0.643102	-0.266918	0.0637074	0.329826	0.450552	3.14044e-12
O13914	ala1	Alanine--tRNA ligase	0.128238	0.0700588	0.0128164	-0.0128164	-0.0414419	0.107889	0.030921	-0.00899696	-0.0324421	-0.0865002	0.119454	0.041944	-0.0265393	-0.0383649	-0.0176616	0.118527	0.0476413	-0.00757329	-0.0278745	-0.0485346	5.5029e-05
O13917	hpt1	Hypoxanthine-guanine phosphoribosyltransferase	0.247117	0.0969925	0.105941	-0.0410376	-0.0172567	0.149576	0.0668435	0.12972	-0.0945287	-0.115838	0.067174	0.0807095	-0.00539398	-0.0503788	0.0119162	0.154622	0.0815152	0.0767557	-0.0619817	-0.0403927	0.00333707
O13920	mdm28	LETM1 domain-containing protein mdm28, mitochondrial	-0.0464864	-0.0109916	0.0345931	0.0109916	0.0913119	-0.0431318	-0.0536842	0.013011	0.0148783	0.087779	-0.0167842	-0.0274377	0.0167842	0.0692496	0.112664	-0.0354675	-0.0307045	0.0214628	0.0317065	0.0972516	0.000667674
O13931	atp18	ATP synthase subunit J, mitochondrial	-0.00611401	-0.0949345	0.00440121	0.145261	0.0573606	-0.0320091	-0.173356	-0.0843048	0.214182	0.154882	-0.197413	-0.12394	-0.0478916	0.0338993	0.191211	-0.0785122	-0.130743	-0.0425984	0.131114	0.134485	0.000849777
O13940	gly1	Probable low-specificity L-threonine aldolase	0.228789	0.131256	0.0416021	-0.0416021	-0.174136	0.0591793	0.109351	0.00411606	-0.00549698	-0.0590839	0.134989	0.0843325	0.0020895	-0.0426607	-0.169142	0.140986	0.108313	0.0159359	-0.0299199	-0.134121	0.000301346
O13956	SPAC23H4.15	Ribosome biogenesis protein tsr1 homolog	0.0745974	0.110918	-0.00921726	0.0113459	-0.0808783	0.207116	-0.00865364	-0.0553436	0.124232	-0.226636	0.120977	-0.00562572	0.010911	-0.0708895	-0.0887337	0.13423	0.0322129	-0.0178833	0.0215629	-0.132083	0.0198446
O13960	ecm33	Cell wall protein ecm33	0.0236707	-0.0236707	-0.112342	-0.134054	-0.187204	0.0521808	-0.0311713	-0.0596642	-0.136847	-0.139344	0.136832	0.0878239	-0.0438156	-0.149071	0.0182238	0.0708946	0.010994	-0.0719407	-0.13999	-0.102775	0.00668788
O13962	SPAC24C9.02c	Putative cytochrome c1 heme lyase	-0.105756	-0.0318379	0.0318379	0.26335	0.169951	-0.104012	-0.00577354	0.00884342	0.0449371	0.00577354	-0.21157	-0.22587	0.000404358	0.0558701	0.078269	-0.140446	-0.0878272	0.0136952	0.121386	0.0846645	0.0271787
O13963	mvd1	Diphosphomevalonate decarboxylase	0.10244	0.0674071	-0.0231853	-0.0194983	-0.0796218	0.0505047	0.0316248	0.0276089	-0.0661831	-0.0339928	0.0992765	0.064127	-0.00354385	-0.0157146	0.0215425	0.0840739	0.0543863	0.000293255	-0.0337987	-0.0306907	0.0116969
O13966	SPAC24C9.06c	Aconitate hydratase, mitochondrial	-0.232545	-0.138512	-0.0176077	0.241227	0.266751	-0.347569	-0.182347	-0.021265	0.246759	0.278502	-0.237933	-0.0557499	0.0482254	0.139208	0.417329	-0.272682	-0.125536	0.00311756	0.209065	0.320861	6.15615e-09
O13972	SPAC24C9.12c	Probable serine hydroxymethyltransferase, cytosolic	0.222213	0.097393	0.00181103	-0.00181103	-0.21568	0.133277	0.029675	-0.029675	0.0836596	-0.0853906	0.122908	0.143636	0.00155735	-0.174586	-0.039444	0.159466	0.0902346	-0.00876888	-0.0309126	-0.113505	0.00700785
O13990	bgl2	Glucan 1,3-beta-glucosidase	-0.607682	-0.299604	-0.225841	-0.0593042	0.0593042	-0.415599	-0.280432	-0.107173	-0.0296679	0.0296679	-0.463839	-0.181355	-0.034276	-0.0626287	0.0950203	-0.495707	-0.253797	-0.12243	-0.0505336	0.0613308	4.93816e-05
O13998	SPAC27E2.03c	Obg-like ATPase 1	0.155036	0.0690861	-0.00380993	0.00380993	-0.0639009	0.13405	0.0672636	-0.0111599	0.0111599	-0.0851498	0.00771904	-0.00145626	-0.0421419	-0.0711317	0.0168419	0.0989351	0.0449645	-0.0190372	-0.0187206	-0.0440696	0.0229916
O14018	SPAC29A4.15	Serine--tRNA ligase, cytoplasmic	0.168469	0.0945854	0.0102663	-0.0102663	-0.0952559	0.112768	0.0338717	0.00665474	-0.00665474	-0.102919	0.133873	0.0773726	0.0160627	-0.0649385	-0.0345268	0.13837	0.0686099	0.0109946	-0.0272865	-0.0775671	4.8107e-06
O14032	SPAC29B12.11c	UPF0664 stress-induced protein C29B12.11c	-0.119795	-0.0544519	-0.00694084	0.00694084	0.0361767	-0.167448	-0.15207	-0.0809574	-0.0167217	0.0167217	-0.505383	-0.0492496	-0.0633297	0.0384064	0.0656157	-0.264209	-0.0852572	-0.0504093	0.00954183	0.0395047	0.0120202
O14034	SPAC29B12.13	Uncharacterized lyase C29B12.13	-0.128349	-0.0222554	0.152615	0.251849	0.44398	-0.144584	-0.0642776	0.0612288	0.215388	0.428224	-0.166734	-0.0336285	0.0505238	0.308588	0.376634	-0.146555	-0.0400538	0.0881225	0.258608	0.416279	3.3463e-11
O14037	SPAC2C4.04c	UPF0538 protein C2C4.04c	0.137529	0.126395	0.147011	-0.0726967	-0.0221443	0.100111	-0.0016408	0.134301	0.0016408	-0.0264258	0.0365219	0.0242701	0.0823145	0.00344944	-0.0105457	0.0913876	0.0496748	0.121209	-0.0225355	-0.0197053	0.00197088
O14055	tys1	Tyrosine--tRNA ligase, cytoplasmic	0.221133	0.100189	-0.0529833	-0.000874519	-0.151393	0.111495	0.0859451	0.0066309	-0.0066309	-0.155147	0.168697	0.0666013	-0.017303	-0.080133	-0.0165143	0.167108	0.0842452	-0.0212185	-0.0292128	-0.107685	2.58073e-05
O14057	SPCC1672.03c	Probable guanine deaminase	0.262606	0.0851946	-0.00944519	0.00944519	-0.200636	0.123968	0.0699301	0.0251656	-0.0171814	-0.0826111	0.168123	0.103587	0.0146379	-0.0898809	-0.0930729	0.184899	0.0862373	0.0101194	-0.032539	-0.12544	3.67565e-05
O14068	SPAC1687.07	UPF0357 protein C1687.07	-0.240432	-0.0603681	0.0970101	0.10976	0.1624	-0.347713	-0.00760126	0.00760126	0.0999017	0.037044	-0.234693	-0.0788054	0.0259061	0.110275	0.11551	-0.274279	-0.0489249	0.0435058	0.106645	0.104984	9.67644e-06
O14080		Uncharacterized protein UNK4,15	-0.0456691	-0.0703321	0.077538	0.124764	0.0861115	-0.112806	-0.0870695	0.0486717	0.0902309	0.075304	-0.169828	0.00467777	0.0363111	0.00253391	0.190401	-0.109435	-0.0509079	0.0541736	0.0725096	0.117272	0.0146797
O14082		Uncharacterized protein UNK4.17	-0.203046	-0.178724	0.0372667	0.253919	0.23245	-0.408721	-0.262653	0.0946627	0.286458	0.292708	-0.147279	0.0322838	0.204903	0.300245	0.392053	-0.253015	-0.136365	0.112277	0.280207	0.305737	3.87268e-05
O14088	SPAC2F3.05c	Uncharacterized oxidoreductase C2F3.05c	0.0249543	0.00945234	0.0118661	0.0681367	0.0852437	-0.0737009	0.0439968	0.138015	0.0822763	0.245673	0.0103192	0.0429149	0.169067	0.168884	0.19697	-0.0128091	0.0321213	0.106316	0.106432	0.175962	0.010419
O14092	hem1	5-aminolevulinate synthase, mitochondrial	0.222987	0.13273	0.0866098	-0.0926542	-0.0974054	0.126036	0.137317	-0.0317764	-0.0330143	-0.0646763	0.104815	0.11836	0.0219831	-0.0935373	-0.195694	0.151279	0.129469	0.0256055	-0.0730686	-0.119259	0.00011673
O14094	SPAC2F3.11	Putative exopolyphosphatase	0.186524	0.0151768	0.00159931	-0.0270681	-0.0605955	0.0659409	0.01999	0.00653839	-0.068512	-0.0134125	0.129355	0.062664	-0.0239735	-0.0447998	-0.0199022	0.127274	0.0326103	-0.00527859	-0.0467933	-0.0313034	0.000978865
O14104	lys12	Homoisocitrate dehydrogenase	0.130167	0.0515075	-0.0559096	-0.0139499	-0.118806	0.0616302	0.0197439	-0.0211563	-0.0189381	-0.0535831	0.0784645	0.106059	-0.0314646	-0.0802107	0.0586166	0.0900874	0.0591035	-0.0361768	-0.0376995	-0.0379243	0.0092501
O14110	gcv1	Probable aminomethyltransferase, mitochondrial	0.0584993	0.0231056	-0.0955229	-0.0166807	-0.125121	0.0228882	0.0126219	-0.0594063	0.000413895	-0.149637	0.0930986	0.120054	-0.0297356	-0.154507	0.0411482	0.0581621	0.0519272	-0.0615549	-0.0569245	-0.0778701	0.040745
O14112	rps10a	40S ribosomal protein S10-A	0.144601	0.163469	0.0655584	-0.0944624	-0.0655584	0.0568643	-0.00610399	0.0394406	0.00610399	-0.212602	0.0182757	0.175934	0.0275998	-0.161903	-0.217106	0.073247	0.1111	0.0441996	-0.0834204	-0.165089	0.0128818
O14115		Patatin-like phospholipase domain-containing protein SPAC1786.01c	-0.134731	-0.0544348	0.00574875	0.0166874	0.104837	-0.125368	-0.0348082	-0.00820732	0.032135	0.0406685	-0.131536	0.0133152	0.0284882	0.0199299	0.072423	-0.130545	-0.0253092	0.00867653	0.0229174	0.072643	0.000735365
O14124	SPAC3A11.10c	Uncharacterized dipeptidase C3A11.10c	-0.325171	-0.0741653	0.00812626	0.351075	0.437757	-0.346311	-0.0784416	0.0162058	0.368045	0.404206	-0.210566	-0.104196	0.0610857	0.237403	0.475233	-0.294016	-0.0856009	0.0284726	0.318841	0.439065	2.85941e-12
O14145	tps2	Trehalose-phosphatase	-0.236196	-0.0359464	0.0836492	-0.0044589	0.0882039	-0.0448351	0.159285	0.192631	0.0051136	0.166012	-0.168251	-0.0341706	-0.102999	-0.204029	0.152922	-0.149761	0.0297225	0.0577602	-0.0677913	0.135713	0.0260821
O14155	SPAC4A8.02c	UPF0047 protein C4A8.02c	-0.0753756	-0.0507584	-0.0072813	0.140489	0.040616	-0.155068	-0.0491028	-0.0438089	0.227149	0.339715	-0.125713	-0.0644789	0.000235558	0.0755892	0.29108	-0.118719	-0.05478	-0.0169516	0.147742	0.223804	0.000355762
O14169	SPAC4D7.02c	Phosphatidylglycerol phospholipase C	-0.256398	-0.167534	0.0169039	0.110658	0.139821	-0.275562	-0.166051	-0.0461922	0.252703	0.205845	-0.237315	-0.0877399	0.0130692	0.0856247	0.156009	-0.256425	-0.140442	-0.00540638	0.149662	0.167225	9.7193e-06
O14189	SPAC10F6.17c	Protein phosphatase 2C homolog C10F6.17c	-0.0243492	-0.00506496	-0.0437469	0.0284405	0.102678	-0.0493617	-0.00195932	0.00195932	-0.0116839	0.0440717	-0.175062	-0.0461602	-0.0140729	0.0919909	0.0140729	-0.0829242	-0.0177282	-0.0186202	0.0362492	0.0536076	0.03757
O14192	SPAC56E4.03	Aromatic amino acid aminotransferase C56E4.03	0.139598	0.0833931	-0.0585356	-0.00749683	-0.139689	0.0556688	0.0737247	-0.00853634	0.00853634	-0.0727968	0.121309	0.047091	-0.0112987	-0.056602	-0.00537348	0.105525	0.0680696	-0.0261235	-0.0185208	-0.0726199	0.000657285
O14201	mug86	Meiotically up-regulated gene 86 protein	-0.325493	-0.316836	-0.198606	0.263963	0.57578	-0.371851	-0.0670657	-0.135137	0.211901	0.638165	-0.0710583	-0.188245	-0.0457621	0.0482664	0.0807438	-0.256134	-0.190716	-0.126502	0.17471	0.431563	0.00270808
O14212	SPAC6B12.07c	Uncharacterized RING finger protein C6B12.07c	-0.0230093	0.0230093	-0.211242	-0.27233	-0.4025	0.264256	0.019526	-0.201056	-0.24466	-0.520393	0.0284438	0.110789	-0.127849	-0.515024	-0.457468	0.0898968	0.051108	-0.180049	-0.344005	-0.46012	0.000657285
O14215	pri1	DNA primase small subunit	0.171876	0.0721593	0.0225616	-0.153544	-0.207036	0.129134	-0.0149522	0.0303311	-0.292753	-0.145998	0.175576	0.196405	-0.0192966	-0.150957	-0.155364	0.158862	0.0845375	0.0111987	-0.199085	-0.169466	0.000143374
O14228	ade3	Probable phosphoribosylformylglycinamidine synthase	0.163154	0.0676746	0.0236998	0.0595751	-0.0236998	0.0645189	0.0360718	0.0381441	-0.0271349	-0.106751	0.0447378	0.0324669	0.0125484	-0.0476017	-0.0549002	0.0908035	0.0454044	0.0247974	-0.00505384	-0.0617838	0.0260178
O14230	fps1	Farnesyl pyrophosphate synthase	0.171556	0.0523977	0.0120487	-0.00841713	-0.118244	0.0489149	0.0325623	-0.011096	-0.00305653	-0.126401	0.0774989	0.104765	0.00292826	-0.130414	-0.00292826	0.0993234	0.0632418	0.00129366	-0.047296	-0.0825245	0.00490216
O14236	nog2	Nucleolar GTP-binding protein 2	0.243567	0.0157943	0.164929	0.0244794	-0.0157943	0.429997	0.201756	0.0748467	-0.118598	-0.0788922	0.343458	0.0270343	-0.152457	-0.0116086	-0.172104	0.339007	0.0815282	0.0291063	-0.0352426	-0.0889303	0.00234857
O14290	SPAC9E9.04	Uncharacterized protein C9E9.04	-0.0670938	-0.0802784	-0.0875368	0.0801306	0.0058012	-0.239209	-0.0632324	-0.0112677	0.140874	0.0112677	-0.0518475	0.0163565	-0.030755	-0.0102835	0.160574	-0.119383	-0.0423848	-0.0431865	0.0702403	0.0592143	0.0350118
O14297	SPAC9E9.15	Uncharacterized protein C9E9.15	-0.3536	-0.215095	0.0183296	0.147474	0.133556	-0.234308	-0.054204	0.087326	0.149637	0.348303	-0.285604	-0.0253	0.0451174	0.107173	0.159328	-0.291171	-0.0981995	0.0502577	0.134761	0.213729	1.12456e-05
O14299	wis4	MAP kinase kinase kinase wis4	-0.17852	-0.192577	0.0596991	0.276078	0.11921	-0.24329	0.197361	-0.275626	0.144819	0.309733	-0.113453	0.163955	-0.180216	0.323614	-0.00385761	-0.178421	0.0562463	-0.132047	0.24817	0.141695	0.0129426
O14313	pmp20	Putative peroxiredoxin pmp20	0.0906377	0.0699229	-0.0850081	-0.00507879	-0.162473	0.0541906	0.0477562	-0.0894136	0.0109758	-0.192004	0.0834064	0.112189	-0.0753889	-0.194644	0.054924	0.0760783	0.0766228	-0.0832702	-0.0629156	-0.0998511	0.0372245
O14362	smi1	Cell wall biosynthesis/cell cycle regulator smi1	0.0615373	0.0929732	-0.00276899	-0.013267	-0.0356345	0.0194778	0.0123434	-0.0567131	0.00107384	-0.00107384	0.106597	0.104301	-0.0693169	-0.0288448	-0.0140219	0.0625374	0.0698727	-0.042933	-0.0136793	-0.0169101	0.00692306
O14363	rpl1a	60S ribosomal protein L1-A	0.176354	0.141279	-0.0811305	0.00768518	-0.138988	0.0834284	0.0711861	-0.054204	0.00637531	-0.196826	0.130916	0.117041	4.19617e-05	-0.0563469	0.0152731	0.130233	0.109835	-0.0450975	-0.0140955	-0.106847	0.000587436
O14370	eca39	Branched-chain-amino-acid aminotransferase, mitochondrial	0.172276	0.102863	-0.0394835	0.00183916	-0.108154	0.0581088	0.00337458	-0.0865369	-0.0124955	-0.155018	0.0581155	0.113767	-0.00923204	-0.136977	0.00923204	0.0961668	0.0733349	-0.0450842	-0.049211	-0.0846467	0.00643996
O14388	rpl27a	60S ribosomal protein L27-A	0.195723	0.0988436	-0.100912	0.0102081	-0.177492	0.153386	0.0611057	0.0426512	-0.094451	-0.156333	0.14566	0.0770936	-0.07867	-0.10477	0.00979185	0.164923	0.0790143	-0.0456436	-0.0630043	-0.108011	0.000924891
O14400	gut2	Glycerol-3-phosphate dehydrogenase, mitochondrial	-0.757975	-0.260044	0.0949893	0.100278	0.0776153	-0.932128	-0.246883	0.0685911	0.108491	0.0655432	-0.88981	-0.187662	-0.00509071	0.00509071	0.0445833	-0.859971	-0.23153	0.0528299	0.0712867	0.0625806	3.81872e-11
O14460	eft201	Elongation factor 2	0.258259	0.103	-0.027555	0.0159478	-0.267675	0.147999	0.0617037	-0.0288258	0.00831413	-0.161201	0.144247	0.0901151	-0.0218234	-0.135723	0.0218234	0.183502	0.0849396	-0.0260681	-0.0371536	-0.135684	0.000343729
O36014	aap1	Aspartyl aminopeptidase 1	-0.0557947	-0.0488167	-0.0145769	0.0340452	0.189834	-0.113512	-0.0730581	-0.00548935	0.0723858	0.0638981	-0.185169	-0.0849581	-0.0166388	0.0683851	0.124773	-0.118159	-0.0689443	-0.012235	0.058272	0.126168	3.01307e-05
O36033		TPR repeat-containing protein C19B12.01	0.0699291	0.00788021	0.0717373	-0.0414829	0.00995445	0.11468	0.0140796	0.024857	-0.264084	-0.0422988	0.0980415	0.00550556	0.0563822	-0.00550556	-0.0589542	0.0942168	0.00915511	0.0509922	-0.103691	-0.0304329	0.00704548
O42644	ura7	CTP synthase	0.220078	0.109806	0.0502634	-0.000260353	-0.116361	0.107826	0.0481539	0.0391006	-0.0391006	-0.104254	0.0999126	0.0463209	-0.00918865	-0.0397158	-0.0442924	0.142606	0.0680936	0.0267251	-0.0263589	-0.0883023	0.000399969
O42665	SPAC27D7.11c	Uncharacterized but2-like protein C27D7.11c	-0.375733	-0.0453587	0.211957	0.50356	0.406043	-0.189331	-0.12814	0.166872	0.43955	0.40657	-0.41632	-0.0633278	0.151598	0.235619	0.358329	-0.327128	-0.0789423	0.176809	0.39291	0.390314	4.60826e-08
O42842	apt1	Adenine phosphoribosyltransferase	0.16976	0.0939188	0.0355701	-0.0355701	-0.16408	0.184418	0.11378	0.0425663	-0.0425663	-0.130978	0.087111	0.0858073	-0.0202374	-0.123522	-0.006845	0.147096	0.0978354	0.0192997	-0.0672196	-0.100634	4.51866e-05
Q9URT8	rpl34b	60S ribosomal protein L34-B	0.191948	0.181216	0.0369358	-0.137468	-0.185495	0.113826	0.0993867	0.174638	-0.148213	-0.225411	0.261508	0.261711	0.0313468	-0.165024	-0.0313468	0.189094	0.180771	0.0809736	-0.150235	-0.147418	0.000348113	Q9URT8 cannot be distinguished from O42846
O42846	rpl34a	60S ribosomal protein L34-A	0.191948	0.181216	0.0369358	-0.137468	-0.185495	0.113826	0.0993867	0.174638	-0.148213	-0.225411	0.261508	0.261711	0.0313468	-0.165024	-0.0313468	0.189094	0.180771	0.0809736	-0.150235	-0.147418	0.000348113	O42846 cannot be distinguished from Q9URT8
O42848	rpl16a	60S ribosomal protein L16-A	0.273682	0.196661	-0.0415378	-0.00387335	-0.215612	0.208379	0.0904083	-0.0405474	-0.0286856	-0.215711	0.286349	0.150316	-0.0075326	-0.154322	0.0075326	0.256137	0.145795	-0.0298726	-0.0622937	-0.141263	3.57683e-06
O42870	frs2	Phenylalanine--tRNA ligase alpha subunit	0.148003	0.0279689	-0.00491667	0.0115933	-0.0833011	0.046381	0.0356092	-0.0280361	0.0186157	-0.0728569	0.0159383	0.0618052	-0.0178456	-0.036675	0.0119996	0.0701075	0.0417945	-0.0169328	-0.0021553	-0.0480528	0.0174319
O42873	SPAC3G9.11c	Putative pyruvate decarboxylase C3G9.11c	-0.544103	-0.22732	0.0914602	0.715178	1.14622	-0.421438	-0.113839	0.0780735	0.575722	0.965656	-0.560389	-0.282022	0.24241	0.816564	1.38451	-0.508643	-0.207727	0.137314	0.702488	1.16546	2.58078e-12
O42888	SPBC8E4.04	Uncharacterized oxidoreductase C8E4.04	-0.108777	-0.0205059	-0.0323076	0.0206766	-0.0109758	-0.163867	-0.0651913	-0.0566492	0.0189238	0.0435457	-0.103224	-0.000674248	0.000674248	-0.00851345	0.131184	-0.125289	-0.0287905	-0.0294275	0.0103623	0.0545845	0.0116995
O42890	cao2	Copper amine oxidase-like protein cao2	-0.697677	-0.268094	0.0702329	0.277733	0.274769	-0.701223	-0.272285	0.142515	0.41782	0.418976	-0.458483	-0.0897608	0.116733	0.20762	0.378601	-0.619128	-0.210046	0.109827	0.301058	0.357449	1.73059e-10
O42926	vps13b	Vacuolar protein sorting-associated protein 13b	-0.0480289	0.044301	-0.0432148	-0.0182285	0.0909252	-0.128647	-0.0629625	0.0685024	-0.0598316	0.0611382	-0.0830765	-0.0382318	0.00515461	0.0336561	0.0282841	-0.0865841	-0.0189644	0.0101474	-0.0148013	0.0601158	0.0453518
O42931	rpt1	26S protease regulatory subunit 7 homolog	0.0736079	0.0289159	-0.0366139	-0.0365586	-0.0519738	0.00853872	0.00592661	-0.0523992	-0.0222993	-0.0580239	0.0433989	0.0684814	-0.0314465	-0.0462704	0.00507641	0.0418485	0.0344413	-0.0401532	-0.0350428	-0.0349738	0.0420434
O42940	pho88	Inorganic phosphate transport protein pho88	0.0118527	0.0466571	-0.0273395	-0.0390544	0.0111928	0.0201721	0.0217543	-0.0397282	-0.0345459	-0.0851097	0.0855837	0.0602398	0.00945854	-0.0826416	-0.0245237	0.0392028	0.0428837	-0.019203	-0.0520806	-0.0328135	0.0268312
O42984	rps17a	40S ribosomal protein S17-A	0.193219	0.194517	-0.111791	-0.026155	-0.168785	0.109627	0.169412	-0.235571	-0.00605392	-0.221676	0.168593	-0.026638	-0.142	-0.115721	0.0627546	0.157146	0.11243	-0.163121	-0.0493099	-0.109235	0.0380986
O43014	pmi40	Mannose-6-phosphate isomerase	-0.0558195	-0.0572071	-0.0967665	0.310956	0.180799	-0.148261	-0.0459151	-0.061604	0.221906	0.144884	-0.0913343	-0.0461159	-0.0135899	0.0248547	0.0596914	-0.0984715	-0.049746	-0.0573201	0.185906	0.128458	0.000223972
O43021	SPBC354.07c	Oxysterol-binding protein homolog C354.07c	0.119108	0.0176702	-0.113995	-0.0943208	-0.116896	0.0328627	0.0229816	-0.105388	-0.0843344	-0.142951	0.0168581	0.000343323	-0.0473022	-0.0598354	-0.0675707	0.0562762	0.013665	-0.088895	-0.0794969	-0.109139	0.00440191
O43026	gpd3	Glyceraldehyde-3-phosphate dehydrogenase 2	-0.462048	-0.139497	-0.125854	0.15801	0.312759	-0.548736	-0.278423	-0.0416346	0.369231	0.338611	-0.111357	-0.0569372	0.0569372	0.168851	0.528343	-0.374047	-0.158286	-0.0368506	0.232031	0.393238	6.9287e-06
O43029	fap1	L-pipecolate oxidase	0.104614	0.0670042	0.0182552	2.67029e-05	-2.67029e-05	0.107573	0.0224142	-0.0318699	0.0187874	-0.0352554	0.111356	0.0611668	-0.0147991	-0.00803185	0.0159502	0.107848	0.0501951	-0.00947126	0.00359408	-0.00644398	0.0268426
O43056	SPBC4C3.03	Probable homoserine kinase	0.0849133	0.0355082	-0.0187016	0.0228214	-0.0482731	0.129448	0.099452	0.132801	0.0123959	-0.0123959	0.0593481	0.0383854	0.00747299	-0.0592022	-0.0918665	0.0912364	0.0577819	0.0405242	-0.00799497	-0.0508451	0.0147452
O43060	eif3f	Eukaryotic translation initiation factor 3 subunit F	0.121049	0.0490036	-0.00429821	0.00429821	-0.0972433	0.106085	-0.00324154	0.00299072	-0.0310211	-0.122749	0.101822	0.111373	-0.0142527	-0.086112	-0.0523415	0.109652	0.0523783	-0.00518672	-0.0376116	-0.090778	0.0143621
O43075		Probable transcriptional regulatory protein C8D2.12c	-0.291218	-0.114388	-0.0463867	0.136269	0.225733	-0.173531	-0.0676131	-0.149571	0.0676131	0.0901351	0.0549035	-0.228344	-0.0549035	0.351881	0.448704	-0.136615	-0.136782	-0.0836204	0.185254	0.254857	0.0205091
O43089	cbp6	Cytochrome B pre-mRNA-processing protein 6	-0.111832	-0.0304995	0.0314255	0.01581	0.106428	-0.126763	-0.116659	-0.0513563	0.043931	0.033597	-0.0862112	-0.0139256	0.00521278	-0.00323677	0.117177	-0.108269	-0.0536947	-0.00490602	0.0188347	0.085734	0.00236792
O43090	SPBC947.15c	Probable NADH-ubiquinone oxidoreductase C947.15c, mitochondrial	-0.828516	-0.490827	0.0797291	0.389977	0.520935	-0.857185	-0.479081	0.0485077	0.475054	0.596622	-0.755575	-0.339911	0.0754385	0.276252	0.621094	-0.813759	-0.436606	0.0678918	0.380427	0.57955	8.14259e-15
O59675	rps9b	40S ribosomal protein S9-B	0.343827	0.250204	-0.000813484	0.000813484	-0.17048	0.230423	0.211888	0.0284214	-0.064146	-0.14201	0.114765	0.111484	-0.00240421	-0.0761213	-0.0442486	0.229672	0.191192	0.00840123	-0.0464846	-0.118913	6.50283e-05
O59677	rsm23	37S ribosomal protein S23, mitochondrial	-0.0312805	-0.112844	0.00976181	-0.00127029	0.00127029	-0.114625	-0.0950871	-0.0195227	0.0573626	0.11283	-0.0774126	-0.0482216	0.00124931	0.0448494	0.0507002	-0.0744394	-0.0853841	-0.00283718	0.0336472	0.0549335	0.00302109
O59680	cyt1	Cytochrome c1, heme protein, mitochondrial	-0.134952	-0.039854	0.00851917	0.149522	0.132825	-0.197443	-0.161799	0.0156956	0.160662	0.213179	-0.288452	-0.0260134	0.02637	-0.00255108	0.156713	-0.206949	-0.075889	0.0168616	0.102544	0.167572	1.73911e-05
O59700	SPBC36.03c	Uncharacterized transporter C36.03c	0.122872	0.0404544	-0.0221992	-0.0511222	-0.159511	0.00247335	-0.00247335	0.00787306	-0.0853314	-0.110911	0.0468359	0.0743122	0.00243759	-0.0391712	-0.0252466	0.0573937	0.0374311	-0.00396283	-0.0585416	-0.0985562	0.0277632
O59711	lys9	Saccharopine dehydrogenase [NADP(+), L-glutamate-forming]	0.108114	0.0950742	-0.0349889	0.000543118	-0.148932	0.113249	0.0771399	0.0125084	-0.017931	-0.122192	0.20256	0.0176973	-0.0575552	-0.0684404	0.044817	0.141308	0.0633038	-0.0266786	-0.0286094	-0.0754358	0.0256551
O59715	dsd1	Dihydroceramide delta(4)-desaturase	-0.291635	-0.0900517	-0.0154963	0.0154963	0.213778	-0.410664	0.0843053	-0.416071	-0.119522	0.173889	-0.117085	-0.105033	0.0144205	-0.00739002	0.150404	-0.273128	-0.0369264	-0.139049	-0.0371385	0.179357	0.0171971
O59725	mic60	MICOS complex subunit mic60	-0.070715	-0.0756769	-0.0508118	0.081728	0.124985	-0.130567	-0.0997028	-0.0301104	0.0488577	0.0757856	-0.0293064	-0.0205622	-0.00838566	0.0640993	0.161243	-0.0768627	-0.065314	-0.0297693	0.064895	0.120671	2.81958e-05
O59727	SPBC3E7.07c	Protein PBDC1 homolog	0.173479	0.0858278	-0.0520763	0.0308876	-0.129292	0.127585	0.0649185	-0.00742817	0.00742817	-0.21741	0.0166826	0.118647	-0.0277691	-0.0419006	-0.0263872	0.105916	0.0897977	-0.0290912	-0.00119495	-0.124363	0.00229575
O59759	SPCC1020.05	Uncharacterized protein C1020.05	-0.291503	-0.219202	-0.16233	0.140412	0.0389719	-0.310676	-0.187998	-0.0637312	0.0238085	0.0678968	-0.276168	-0.0548921	0.00725508	0.0426726	-0.00725508	-0.292782	-0.154031	-0.0729353	0.0689645	0.0332046	0.000481281
O59778	bio2	Biotin synthase	0.238578	0.0689526	-0.0113134	0.0113134	-0.123252	0.124643	0.00998974	-0.0736618	-0.0656891	-0.157764	0.0698566	0.0261297	-0.0076437	-0.063323	-0.0677128	0.144359	0.035024	-0.030873	-0.0392329	-0.116243	0.00016205
O59787	srp72	Signal recognition particle subunit srp72	0.124243	0.0465689	0.00673676	-0.0196438	-0.0181561	0.0600548	0.068017	0.00612068	-0.0622158	-0.0303364	0.0216255	0.00906086	-0.0428629	-0.038722	-0.0739841	0.068641	0.0412156	-0.0100018	-0.0401939	-0.0408255	0.00852452
O59791	SRR	Serine racemase	-0.206975	0.0932965	-0.205689	0.072762	-0.0458217	-0.000237465	0.00422382	-0.126435	0.219398	-0.0407963	0.0210118	-0.131941	0.0906549	0.20089	-0.134402	-0.0620667	-0.0114737	-0.0804898	0.16435	-0.0736732	0.0318454
O59794	rpl17b	60S ribosomal protein L17-B	0.184072	0.104803	0.0428362	-0.0428362	-0.143823	0.173202	0.115036	-0.00131321	-0.0424891	-0.172976	0.189099	0.204572	0.020555	-0.1479	-0.020555	0.182124	0.14147	0.0206927	-0.0777418	-0.112451	7.20104e-06
O59805	SPCC550.07	Putative amidase C550.07	0.3728	0.363087	-0.022893	-0.0278158	-0.188406	0.249758	0.203372	0.0664062	-0.108076	-0.27269	0.323863	0.184099	0.0520248	-0.0520248	-0.244451	0.315474	0.250186	0.031846	-0.0626389	-0.235182	2.46634e-07
O59812	SPCC794.01c	Probable glucose-6-phosphate 1-dehydrogenase C794.01c	-2.18467	-0.790855	-0.045495	0.238688	0.231965	-1.97663	-0.570326	-0.0414076	0.24623	0.163861	-1.69929	-0.590165	-0.0157137	0.0157137	0.185789	-1.95353	-0.650449	-0.0342054	0.166877	0.193872	2.13213e-13
O59826	SPCC965.06	Putative voltage-gated potassium channel subunit beta	-0.0724859	0.0119114	0.028821	0.127471	0.1956	-0.134823	-0.0179839	0.0242324	0.106878	0.0909724	-0.0038166	0.070693	0.117665	0.154874	0.220982	-0.0703753	0.0215402	0.0569062	0.129741	0.169185	7.6868e-05
O59827	gst2	Glutathione S-transferase 2	-0.0171967	-0.0222349	-0.0729179	0.10737	0.0781593	-0.0720549	-0.0431175	0.022357	0.100621	0.0830507	0.0279465	-0.000376701	0.00453663	0.0346479	0.122181	-0.020435	-0.0219097	-0.0153414	0.0808798	0.0944637	0.0151357
O59852	inv1	Invertase	-2.35023	-1.06136	0.089963	0.780343	1.10804	-2.09453	-0.788996	0.151967	1.07099	1.28278	-1.67615	-0.923697	0.0880795	0.703823	1.08828	-2.0403	-0.924683	0.110003	0.851718	1.1597	1.78931e-13
O59858	gpx1	Glutathione peroxidase	-0.252805	-0.185965	0.0457525	0.175611	0.17752	-0.416884	-0.181625	-0.00282955	0.196357	0.157098	-0.366807	-0.134027	0.0229836	0.0317268	0.293506	-0.345499	-0.167206	0.0219688	0.134565	0.209374	7.70157e-08
O59865	rps24b	40S ribosomal protein S24-B	0.207728	0.117613	0.0764017	-0.0318174	-0.148532	0.113997	0.0532966	0.104706	-0.0628963	-0.136995	0.152984	0.132418	0.0203171	-0.0977783	-0.0815935	0.158236	0.101109	0.0671417	-0.064164	-0.122373	0.000177579
O60071	SPBC13G1.09	Uncharacterized protein C13G1.09	0.304598	0.117553	0.00146103	-0.00146103	-0.123964	0.207401	0.107446	0.099556	-0.0714798	-0.13492	0.0600176	0.0453644	0.0241623	-0.0615788	-0.182899	0.190672	0.090121	0.0417264	-0.0448399	-0.147261	0.000356738
O60083	SPCC1494.09c	Uncharacterized protein C1494.09c	-0.250238	0.0317492	-0.374074	0.4902	0.605359	-0.12178	0.0470214	-0.0669684	0.797511	0.360879	-0.422952	-0.152471	-0.030488	0.306266	0.461117	-0.26499	-0.0245667	-0.157177	0.531325	0.475785	0.00493791
O60101	pgk1	Phosphoglycerate kinase	0.208515	0.0681906	-0.0184708	0.0184708	-0.186548	0.143619	0.0831108	-0.00149059	0.00149059	-0.0898294	0.0972776	0.139093	-0.0338612	-0.152819	0.0367174	0.149804	0.0967983	-0.0179408	-0.0442858	-0.0798868	0.0055935
O60102	rli1	Translation initiation factor rli1	0.190384	0.0713758	0.0270329	-0.0270329	-0.0520573	0.0654325	0.0221691	0.0182772	0.000702858	-0.0722818	0.100892	0.0550976	-0.003685	-0.0384083	-0.0274134	0.118903	0.0495475	0.013875	-0.0215794	-0.0505842	0.000363336
O60105	ade8	Adenylosuccinate lyase	0.102708	0.0724697	-0.00320148	0.00320148	-0.0709925	0.117352	0.0669622	0.0314274	-0.0630398	-0.136475	0.132327	0.113317	0.00727034	-0.111863	-0.00727034	0.117462	0.0842497	0.0118321	-0.0572337	-0.0715791	0.000232142
O60108	cbh2	CENP-B homolog protein 2	0.432276	0.237027	-0.0652828	-0.19503	-0.26586	0.311594	0.0538473	-0.0298023	-0.290016	-0.495287	#N/A	#N/A	#N/A	#N/A	#N/A	0.371935	0.145437	-0.0475426	-0.242523	-0.380573	5.38025e-05
O60121	SPBC16G5.07c	Uncharacterized protein C16G5.07c	-0.0710311	-0.0244679	0.0158486	0.0807729	0.149323	-0.1073	-0.0500841	0.0258579	0.108454	0.153706	-0.0761714	-0.0988374	0.0588641	0.0803924	0.0308423	-0.0848341	-0.0577965	0.0335236	0.089873	0.11129	5.10384e-05
O60123	kex1	Pheromone-processing carboxypeptidase kex1	0.0573206	0.0168362	-0.00813198	-0.167327	-0.146998	-0.0119138	-0.0103927	0.0537963	-0.174162	0.0468135	0.0458822	0.143398	0.0318794	-0.080019	-0.124726	0.0304297	0.0499473	0.0258479	-0.140503	-0.0749704	0.0245516
O60128	rps3	40S ribosomal protein S3	0.252856	0.167911	-0.0317931	-0.0154777	-0.207651	0.191048	0.118514	-0.0516357	-0.0290108	-0.192593	0.111169	0.134148	-0.0598431	-0.194927	0.0949888	0.185024	0.140191	-0.0477573	-0.0798052	-0.101751	0.00132125
O60143	rpl7c	60S ribosomal protein L7-C	0.21952	0.163086	0.00559902	-0.00559902	-0.0814104	0.164878	0.113878	-0.00526905	0.00526905	-0.215869	0.00801897	0.159336	0.0198283	-0.246405	-0.090219	0.130805	0.145433	0.00671943	-0.082245	-0.129166	0.00468886
O60155	prs1	Putative proline--tRNA ligase C19C7.06	0.130795	0.0431938	0.0151205	0.00702953	-0.128474	0.0885477	0.0572624	0.0163412	-0.0163412	-0.0964956	0.0285387	0.0844955	0.010643	-0.0779991	-0.0346804	0.0826273	0.0616506	0.0140349	-0.0291036	-0.0865501	0.00322401
O60158	bqt4	Bouquet formation protein 4	0.0791039	0.0061202	-0.0944991	-0.0564685	-0.0866485	-0.00285578	0.00285578	-0.0702977	0.0383124	-0.111289	0.0184374	0.0444374	-0.0254841	-0.0971069	-0.127255	0.0315619	0.0178045	-0.063427	-0.038421	-0.108397	0.0116969
O60172	SPBC21H7.03c	Thiamine-repressible acid phosphatase SPBC21H7.03c	0.207954	0.115218	-0.0975895	0.0238476	-0.0663147	0.0711904	-0.00978899	-0.079639	0.0323358	-0.12437	0.17611	0.120527	-0.116221	-0.145724	0.0631986	0.151752	0.0753187	-0.0978165	-0.0298468	-0.0424954	0.0116969
O60175	SPBC21H7.06c	Protein OPI10 homolog	-0.0550451	0.0442772	0.0915956	0.0162535	0.0463209	-0.184336	0.0647449	-0.0758324	0.107811	0.216535	-0.0934305	0.0340862	-0.000686646	-0.000286102	0.0710745	-0.110937	0.0477028	0.00502555	0.0412594	0.11131	0.0235093
O60181	SPBC23E6.06c	3,4-dihydroxy-2-butanone 4-phosphate synthase	0.151652	0.0246773	0.0863314	-0.0111361	-0.00786304	0.0744915	0.0610933	0.0443153	-0.0443153	-0.0970249	0.047473	0.00671577	-0.0137424	-0.00671577	-0.0486307	0.0912056	0.0308288	0.0389681	-0.0207224	-0.0511729	0.0182155
O60185	mri1	Methylthioribose-1-phosphate isomerase	0.113068	0.0259085	0.0045948	-0.00367355	-0.12501	0.0882058	-0.0116372	0.0282979	-0.036653	-0.0712886	0.093874	0.0451994	0.0115767	-0.0448236	-0.106722	0.0983825	0.0198236	0.0148231	-0.0283834	-0.101007	0.00368668
O60198	sam1	S-adenosylmethionine synthase	0.243129	0.132725	0.00411701	-0.00411701	-0.213185	0.133993	0.0829058	-0.00323677	0.00323677	-0.106487	0.0887876	0.189882	-0.00655985	-0.154435	0.00655985	0.155303	0.135171	-0.0018932	-0.0517716	-0.104371	0.000817466
O74172	rps25b	40S ribosomal protein S25-B	0.282825	0.0273938	-0.998435	0.049438	-0.967722	0.187185	0.0434499	-0.661526	0.157707	-1.04642	0.0787969	-0.030005	-0.169648	-0.16121	0.030005	0.182936	0.0136129	-0.609869	0.0153117	-0.66138	0.0379756	O74172 cannot be distinguished from P79009
P79009	rps25a	40S ribosomal protein S25-A	0.282825	0.0273938	-0.998435	0.049438	-0.967722	0.187185	0.0434499	-0.661526	0.157707	-1.04642	0.0787969	-0.030005	-0.169648	-0.16121	0.030005	0.182936	0.0136129	-0.609869	0.0153117	-0.66138	0.0379756	P79009 cannot be distinguished from O74172
O74175	rpl13	60S ribosomal protein L13	0.1766	0.0817699	0.0160742	-0.0160742	-0.186292	0.15695	0.0728216	0.0590782	-0.0618649	-0.148884	0.154767	0.181304	0.0296454	-0.209891	-0.0296454	0.162772	0.111965	0.0349326	-0.0959433	-0.121607	0.00011769
O74178	kes1	Protein kes1	0.0718765	-0.0146284	-0.0190525	-0.0291786	-0.0914402	0.0424414	-0.0327244	-0.013236	-0.128602	-0.0996332	0.049778	0.0307264	-0.0252523	-0.0849886	-0.0324459	0.0546986	-0.00554212	-0.0191803	-0.0809231	-0.0745064	0.00336239
P52822	rpl5a	60S ribosomal protein L5-A	0.201656	0.0544558	0.148783	-0.0776348	-0.25098	0.137228	0.102103	0.0120697	-0.0120697	-0.149935	0.102556	0.0900373	-0.0266733	-0.190335	0.0490265	0.147147	0.0821988	0.0447264	-0.0933466	-0.117296	0.0176044	P52822 cannot be distinguished from O74306
O74306	rpl5b	60S ribosomal protein L5-B	0.201656	0.0544558	0.148783	-0.0776348	-0.25098	0.137228	0.102103	0.0120697	-0.0120697	-0.149935	0.102556	0.0900373	-0.0266733	-0.190335	0.0490265	0.147147	0.0821988	0.0447264	-0.0933466	-0.117296	0.0176044	O74306 cannot be distinguished from P52822
O74333	fhn1	Non-classical export protein 2 homolog	-0.182366	-0.0201812	-0.0818677	0.120899	0.0508342	-0.256144	0.0217156	-0.0217156	0.16492	-0.0867257	-0.206111	-0.140926	0.0250778	0.00191689	0.322778	-0.214874	-0.046464	-0.0261685	0.095912	0.0956287	0.034178
O74374	SPBC32F12.10	Phosphoglucomutase	-0.0926557	-0.0430179	-0.0834756	0.0816398	0.0579505	-0.198287	-0.0823345	-0.0753908	0.141408	0.0208864	-0.127231	-0.0777588	-0.0148048	0.0364189	0.13276	-0.139391	-0.0677037	-0.0578904	0.0864889	0.0705323	0.000422277
O74378	kgd1	2-oxoglutarate dehydrogenase, mitochondrial	-0.408731	-0.244836	-0.0330048	0.212034	0.314587	-0.43743	-0.247326	-0.0667315	0.203076	0.281194	-0.413082	-0.197055	-0.0100336	0.174739	0.406544	-0.419748	-0.229739	-0.0365899	0.196616	0.334108	1.52824e-13
O74382	SPBC3H7.07c	Probable phosphoserine phosphatase	0.0638552	0.0446911	0.0606089	-0.0640497	-0.00660801	0.160297	0.0355577	0.0600853	-0.071003	-0.0202007	0.102597	0.0479126	0.00538445	-0.00538445	-0.0295916	0.108917	0.0427205	0.0420262	-0.0468124	-0.0188001	0.00515636
O74401	ero11	ERO1-like protein 1	0.132852	0.0429959	0.0204883	-0.0222592	-0.123454	0.0170341	0.00201654	0.0596614	-0.0464826	-0.10878	0.0845766	-0.000202179	0.00562477	-0.0347614	-0.139815	0.0781542	0.0149368	0.0285915	-0.0345011	-0.124016	0.00307531
O74402	hsp78	Heat shock protein 78, mitochondrial	-0.034564	-0.0447388	0.0136347	0.0736036	0.0851088	-0.0273495	0.0438986	-0.00111389	0.0893707	0.0597458	-0.0606441	-0.0189753	-0.00197506	0.0414457	0.0466709	-0.0408525	-0.00660515	0.00351524	0.06814	0.0638418	0.0102468
O74407	dps1	Aspartate--tRNA ligase, cytoplasmic	0.182265	0.0880356	0.0105944	-0.0105944	-0.0759211	0.108989	0.0712624	-0.0182314	-0.0364351	-0.210467	0.127545	0.111696	0.00500107	-0.0984859	-0.0133982	0.1396	0.0903314	-0.000878652	-0.0485051	-0.0999289	6.31237e-05
O74419	SPCC162.02c	Uncharacterized protein C162.02c	0.121686	0.0708237	-0.0209074	0.0142851	-0.0308352	0.0582237	0.0352716	0.00695801	-0.0523262	-0.114828	0.0917044	0.00219917	0.00121689	-0.0788517	-0.109126	0.090538	0.0360982	-0.00424417	-0.0389643	-0.0849298	0.00468886
O74422	SPCC162.06c	Uncharacterized protein C162.06c	-0.0926104	0.122473	-0.0053854	-0.0189981	0.173038	-0.129318	-0.00264168	0.10899	-0.101502	0.0681162	-0.133655	0.0449505	-0.00346756	-0.0188065	-0.0455179	-0.118528	0.0549272	0.0333789	-0.0464357	0.0652119	0.0387618
O74433	qcr9	Cytochrome b-c1 complex subunit 9	-0.0845728	-0.0819893	-0.108745	0.184241	0.0402575	-0.154221	-0.128179	-0.0117989	0.125244	0.028759	-0.142944	-0.0123816	0.00125408	0.0136499	0.15033	-0.127246	-0.0741831	-0.0397631	0.107712	0.0731153	0.0105645
O74445	rpt4	Probable 26S protease subunit rpt4	0.0555897	0.0277872	-0.093502	-0.0550652	-0.113209	0.00928831	0.00226259	-0.0113149	-0.0187058	-0.0778356	0.0642004	0.00296783	-0.0474091	-0.0766087	-0.0318213	0.0430261	0.0110059	-0.050742	-0.0501266	-0.0742885	0.00426165
O74471	cox13	Cytochrome c oxidase subunit 6A, mitochondrial	-0.253571	-0.127254	-0.226383	0.0713253	-0.0713253	-0.190301	-0.0746098	0.0105314	0.0862703	-0.0610056	-0.187881	-0.0550289	0.0228481	0.0587654	0.224156	-0.210584	-0.0856307	-0.0643346	0.0721203	0.0306085	0.0343629
O74478	SPCC1840.05c	Probable phosphoribomutase	0.0458598	0.056128	-0.0399346	-0.0077157	-0.0479493	0.0882821	-0.00877237	0.0195661	-0.0387263	-0.0984397	0.0535183	0.0218706	0.016387	-0.0520201	-0.029213	0.0625534	0.0230754	-0.0013272	-0.0328207	-0.058534	0.0119788
O74479	atp5	ATP synthase subunit 5, mitochondrial	-0.136446	-0.043046	-0.0122719	0.110888	0.137695	-0.141494	-0.100491	-0.0657492	0.0565977	0.0839949	-0.0587749	0.0706205	0.0420885	-0.00190639	0.200832	-0.112238	-0.0243053	-0.0119775	0.0551929	0.140841	0.00448722
O74482	SPCC1840.09	Uncharacterized protein C1840.09	-0.0720587	-0.0545998	-0.0506449	0.0490847	0.0259504	-0.074892	-0.042325	-0.00956154	0.0404148	0.0854301	-0.0209093	0.000928879	-0.0151176	0.0851421	0.13421	-0.0559533	-0.0319986	-0.025108	0.0582139	0.0818634	0.00975186
O74484	mpg1	Mannose-1-phosphate guanyltransferase	0.117681	-0.0511017	-0.0385408	-0.0913763	-0.190709	-0.0171824	-0.0491734	0.00320721	-0.224896	-0.160827	-0.0104957	0.0907035	-0.0144048	-0.223479	-0.0845828	0.0300008	-0.00319052	-0.0165795	-0.179917	-0.145373	0.0369565
O74493	SPCC285.05	Probable purine nucleoside permease C285.05	-0.0507903	-0.00993013	-0.00141859	0.0324254	0.110028	-0.00391197	-0.0534544	0.00671196	0.100666	0.0794449	-0.0210252	0.0210252	0.076117	0.144623	0.111457	-0.0252425	-0.0141198	0.0271368	0.0925716	0.10031	0.0185437
O74499	lsm7	U6 snRNA-associated Sm-like protein LSm7	0.119478	0.00697994	0.0148296	0.00243759	-0.111376	0.0557022	0.0114851	0.0138359	-0.0924263	-0.0790329	0.142973	0.0714178	-0.0150709	-0.0908613	0.0451431	0.106051	0.029961	0.00453154	-0.0602833	-0.0484219	0.0146797
O74503	spp27	Upstream activation factor subunit spp27	0.102292	0.0333381	-0.0377707	-0.0045104	-0.0598807	0.0289216	0.00283575	-0.00455236	-0.00283575	-0.0769687	0.0242205	0.0684223	-0.0130234	-0.0291653	-0.0349779	0.0518112	0.0348654	-0.0184488	-0.0121705	-0.0572758	0.010088
O74507	SPCC594.04c	Uncharacterized protein C594.04c	-0.354546	0.0935798	-0.0216565	0.0216565	0.136102	-0.111351	-0.134057	-0.0040288	0.295987	-0.00666571	-0.350993	0.0141053	0.0511756	0.166502	0.143718	-0.272297	-0.00879049	0.00849676	0.161382	0.0910516	0.0453518
O74523	inh1	Putative ATPase inhibitor, mitochondrial	0.185641	-0.0839539	-0.207461	0.439847	0.0821333	-0.0547786	-0.0126882	0.0126882	0.255473	0.166008	-0.460692	0.0599408	0.0327897	0.179453	0.0325027	-0.109943	-0.0122337	-0.0539945	0.291591	0.0935481	0.0470621
O74533	qcr7	Cytochrome b-c1 complex subunit 7	-0.0456057	-0.0615959	-0.0125723	0.0706034	0.0577707	-0.13522	-0.0550776	-0.0568333	0.052494	0.129469	-0.0710955	0.024704	0.0146332	-0.0146332	0.238826	-0.0839736	-0.0306565	-0.0182575	0.0361547	0.142022	0.00437145
O74538	rpl27b	60S ribosomal protein L27-B	0.208322	0.0783901	0.068778	-0.0645609	-0.116067	0.0750918	0.0353093	0.105546	-0.196118	-0.13213	0.159137	0.17042	0.00991249	-0.106356	-0.0659342	0.147517	0.0947064	0.0614123	-0.122345	-0.10471	0.00242264
O74551	SPCC777.12c	Uncharacterized protein C777.12c	0.154963	0.0377369	-0.00708866	-0.00728703	0.00623226	0.0477715	0.0744886	-0.00993538	0.00164795	-0.105074	0.0974836	0.0149651	-0.0235214	-0.0358162	-0.0659571	0.100073	0.0423969	-0.0135152	-0.0138184	-0.0549329	0.00942983
O74628	SPCC162.03	Uncharacterized oxidoreductase C162.03	0.0865078	0.0489283	-0.00149536	0.00149536	-0.0640278	0.046627	0.0356951	-0.0281677	-0.0345726	-0.0444374	0.0916443	0.0188704	-0.00610447	-0.0513296	-0.0289059	0.0749264	0.0344979	-0.0119225	-0.0281356	-0.0457904	0.00462414
O74728	SPBC1709.03	Uncharacterized endoplasmic reticulum membrane protein C1709.03	0.311349	0.317866	-0.134488	-0.212754	-0.152622	0.29951	0.331888	-0.138091	-0.102501	-0.373522	0.554166	0.054697	-0.054697	-0.072031	-0.340011	0.388342	0.234817	-0.109092	-0.129096	-0.288718	4.86952e-05
O74745	anp1	Mannan polymerase II complex anp1 subunit	0.0614781	-0.000790119	-0.0670485	-0.0819774	-0.131223	-0.00243616	0.00243616	-0.0504918	-0.0422158	-0.10184	0.0411005	0.0338135	-0.0339794	-0.0569363	-0.0404692	0.0333808	0.0118198	-0.0505066	-0.0603765	-0.0911773	0.039452
O74752	mas5	Mitochondrial protein import protein mas5	0.264275	0.143023	-0.00649071	0.00649071	-0.202236	0.138453	0.0439148	-0.0195551	0.0129786	-0.0889444	0.0504022	0.0394511	-0.0498528	-0.104046	0.0211892	0.151043	0.0754631	-0.0252995	-0.0281924	-0.0899971	0.00364264
O74770	SPBC24C6.09c	Probable phosphoketolase	-0.443409	0.170961	0.0428634	0.305172	-0.0428634	-0.696654	-0.110773	-0.40989	0.307922	0.530697	-0.206131	-0.206509	0.0113244	0.286206	0.371049	-0.448732	-0.0487738	-0.118567	0.299767	0.286294	0.0090173
O74772	cwf14	Pre-mRNA-splicing factor cwf14	0.0597205	0.0431294	0.135435	-0.0447316	-0.0429063	0.0646749	-0.0151677	0.0243402	0.0151677	-0.274927	0.0984707	0.0170164	-0.0132666	-0.0388823	-0.102755	0.0742887	0.0149927	0.0488361	-0.0228154	-0.140196	0.00539268
O74790	grx4	Monothiol glutaredoxin-4	0.232873	0.0864754	0.0332785	-0.0332785	-0.110185	0.085906	0.0903225	0.0136328	-0.104077	-0.154828	0.139223	0.104337	-0.00104618	-0.0419168	-0.053978	0.152667	0.0937115	0.0152884	-0.0597576	-0.10633	0.000512296
O74794	SPBC26H8.12	Putative cytochrome c heme lyase	-0.123082	-0.109394	-0.0314112	0.112477	0.0799608	-0.24058	-0.116824	-0.0792904	0.113733	0.180901	-0.236617	-0.0418015	0.0432968	-0.0123119	0.0737391	-0.200093	-0.0893399	-0.0224682	0.0712996	0.111533	0.000470808
O74810	ubc1	Ubiquitin-conjugating enzyme E2 1	-0.0752039	-0.0582981	-0.0266066	0.0266066	0.0887365	-0.162324	-0.111435	0.0685301	-0.0338259	0.213748	-0.00657225	-0.013865	0.00657225	-0.0166669	0.141207	-0.0813667	-0.0611993	0.0161653	-0.00796207	0.147897	0.00332397
O74824	gtr1	GTP-binding protein gtr1	-0.118572	-0.0859895	0.0841088	0.0194917	0.127358	-0.066906	-0.117419	0.16538	-0.0487385	0.0151005	-0.215488	0.0662909	0.0195723	0.0685015	-0.0312881	-0.133655	-0.045706	0.0896872	0.0130849	0.0370568	0.0439076
O74826	coq7	5-demethoxyubiquinone hydroxylase, mitochondrial	-0.00748062	-0.036479	0.00748062	0.122866	0.122704	-0.154908	-0.196037	0.0314627	0.0507975	0.0752573	-0.0748844	-0.0607824	-0.00192356	0.0747366	0.148525	-0.0790911	-0.0977662	0.0123399	0.0827999	0.115495	0.00601458
O74830	SPCC1183.02	Putative glutathione S-transferase C1183.02	0.125235	0.01156	-0.0405097	-0.01156	-0.172193	0.0109148	0.0224762	-0.031764	-0.0109148	-0.137763	0.0284381	0.0645852	-0.0219054	-0.126304	0.0219054	0.0548627	0.0328738	-0.0313931	-0.049593	-0.0960169	0.0443103
O74857	rpc53	DNA-directed RNA polymerase III subunit rpc4	0.106238	-0.0203862	-0.00490522	0.118481	0.018805	0.17189	0.0304828	-0.0478978	0.0291314	-0.12396	0.118944	-0.0588202	-0.0334544	0.0340104	-0.0199094	0.132357	-0.0162412	-0.0287525	0.060541	-0.0416881	0.0268312
O74860	SPCC18.10	Putative pyridoxal kinase C18.10	0.120303	0.0422249	0.00709724	0.0536051	-0.180333	0.155629	0.100203	0.0338173	0.0455599	-0.173986	0.291855	-0.160889	-0.0306954	0.0671754	-0.115341	0.189263	-0.0061539	0.00340637	0.0554468	-0.156553	0.00946376
O74864	rpp0	60S acidic ribosomal protein P0	0.220758	0.108334	-0.00456476	-0.00110292	-0.180607	0.153109	0.123828	0.00657654	-0.00657654	-0.194374	0.194841	0.165377	-0.0188727	-0.10997	-0.00161219	0.189569	0.132513	-0.00562032	-0.0392164	-0.125531	4.27758e-06
O74865	rrt2	Diphthine methyltransferase	0.0657086	-0.0477834	-0.13714	-0.155582	-0.179641	0.0673027	-0.0695562	-0.112247	-0.174322	-0.227636	0.0318136	-0.0167809	-0.0764523	-0.067812	-0.096097	0.0549417	-0.0447068	-0.108613	-0.132572	-0.167792	0.00330223
O74866	fmn1	Riboflavin kinase	0.189826	0.147749	0.0146742	-0.0146742	-0.0612097	0.0532961	0.0778255	0.0552607	-0.0275793	-0.123765	0.09375	0.0129709	-0.00148296	-0.0386496	-0.0705528	0.112291	0.0795151	0.0228173	-0.0269677	-0.0851758	0.0159006
O74882	sdh3	Succinate dehydrogenase cytochrome B subunit, mitochondrial	-0.183824	-0.166151	-0.100867	0.0568113	-0.00917912	-0.284351	-0.0720053	-0.0473518	0.168364	0.133753	-0.177463	-0.12459	0.0284977	0.0660172	0.232728	-0.215213	-0.120915	-0.0399071	0.097064	0.119101	0.000375913
O74892	rps2	40S ribosomal protein S2	0.251587	0.124068	0.00410461	-0.00410461	-0.240175	0.222261	0.100291	0.0311146	-0.0489559	-0.198503	0.181501	0.181292	-0.0181117	-0.180917	0.0181117	0.21845	0.135217	0.0057025	-0.0779926	-0.140189	2.37014e-05
O74895	rpl15a	60S ribosomal protein L15-A	0.257615	0.1485	-0.113654	-0.00379658	-0.231481	0.178973	0.146538	-0.0254316	-0.0151606	-0.241883	0.182599	0.0594249	-0.0910325	-0.164496	-0.0512271	0.206396	0.118154	-0.0767061	-0.061151	-0.174864	1.83906e-05
O74914	hsp3101	Glutathione-independent glyoxalase hsp3101	-0.729673	-0.333619	0.157484	0.568758	0.835197	-0.688142	-0.173695	0.273799	0.567197	0.707528	-0.759108	-0.32381	0.162461	0.541524	0.722054	-0.725641	-0.277041	0.197915	0.55916	0.754926	2.60932e-15
O74928	ade10	Bifunctional purine biosynthesis protein ade10;Phosphoribosylaminoimidazolecarboxamide formyltransferase;IMP cyclohydrolase	0.200871	0.102193	-0.0353808	0.0174737	-0.157638	0.162269	0.113201	-0.0244989	0.00631237	-0.131331	0.153395	0.129819	-0.010529	-0.118454	0.010529	0.172178	0.115071	-0.0234696	-0.0315561	-0.0928135	4.56514e-05
O74940	SPCC553.02	Putative glutamine-dependent NAD(+) synthetase	0.073885	0.0300894	-0.00273895	0.00273895	-0.021513	0.0880604	0.0222807	-0.0148525	0.0503445	-0.0779324	0.182273	0.0770512	0.0111256	-0.125566	0.0115824	0.114739	0.0431404	-0.0021553	-0.024161	-0.0292877	0.0260821
O74943	SPCC553.06	Uncharacterized protein C553.06	0.0596113	-0.0143967	-0.0758657	-0.0485373	-0.042592	0.00725508	-0.00725508	-0.0560842	-0.111718	-0.092299	0.0708742	0.00214386	-0.0499535	-0.124233	-0.01682	0.0459135	-0.00650263	-0.0606345	-0.0948294	-0.0505703	0.00443967
O74962	SPBC4B4.01c	Pantothenate kinase	0.177317	0.171668	0.016552	-0.0465126	-0.016552	0.110131	0.10183	0.0470743	-0.0414762	-0.0141954	0.145	0.081109	-0.0376329	-0.00436115	-0.15167	0.144149	0.118202	0.00866445	-0.0307833	-0.060806	0.000494907
O74976	SPCC1827.03c	Putative peroxisomal-coenzyme A synthetase	0.179942	0.0584641	0.0437155	-0.0437155	-0.156348	0.115955	0.0442533	-0.0364628	0.0103493	-0.0420876	0.0711613	0.0716257	-0.0438204	-0.0882387	0.0458527	0.122353	0.0581144	-0.0121892	-0.040535	-0.050861	0.00889287
O74984	SPCC338.06c	Heat shock protein homolog C338.06c	0.0101876	-0.0371499	0.0467477	0.0700707	0.122757	-0.0465622	-0.0720854	-0.0327301	0.115606	0.106281	-0.00119352	0.00119352	-0.0496964	0.0779777	0.128449	-0.0125227	-0.0360139	-0.011893	0.0878849	0.119163	0.0023602
O74985	nat1	N-terminal acetyltransferase A complex subunit nat1	0.148428	0.0640154	0.000839233	-0.000839233	-0.0117016	0.0689707	0.040144	0.0226374	-0.0224409	-0.0442171	0.0347166	-0.00102615	0.000333786	0.00222778	-0.0450792	0.0840384	0.0343777	0.0079368	-0.00701745	-0.033666	0.0106477
O74988	cox5	Cytochrome c oxidase polypeptide 5, mitochondrial	-0.168347	-0.100147	-0.100169	0.0475626	0.0378199	-0.231313	-0.118658	-0.0559149	0.108409	0.0650988	-0.145097	-0.0465527	0.0213375	0.0272255	0.181504	-0.181586	-0.0884527	-0.0449155	0.0610657	0.0948076	5.98741e-05
O75005	vas2	Valine--tRNA ligase	0.140585	0.0484934	-0.0120201	0.0289612	-0.0619354	0.111279	0.0715113	0.0132904	-0.0167103	-0.0838528	0.0825768	0.0654898	0.00909328	-0.00909328	-0.0221519	0.11148	0.0618315	0.00345453	0.00105254	-0.05598	0.000267443
O94236	moe1	Eukaryotic translation initiation factor 3 subunit D	0.157082	0.106053	0.0163784	-0.056879	-0.0766773	0.0865011	0.0230122	0.0100851	-0.0100851	-0.073514	0.0825124	0.0403514	-0.0217404	-0.0338941	-0.0191894	0.108698	0.0564723	0.00157436	-0.0336194	-0.0564602	0.000756132
O94238	rpl14	60S ribosomal protein L14	0.340106	0.0584068	0.0373735	-0.0373735	-0.25838	0.212745	0.11121	0.00253582	-0.00253582	-0.045682	0.14582	0.140474	-0.0425224	-0.18664	0.065032	0.23289	0.103364	-0.000871023	-0.0755164	-0.0796766	0.00227861
O94266	SPBP8B7.18c	Putative hydroxymethylpyrimidine/phosphomethylpyrimidine kinase 2	0.16436	0.064126	-0.00823593	0.000301361	-0.0933361	0.0680428	0.0627871	-0.00351524	-0.040926	-0.113136	0.0434399	0.024066	-0.0374498	-0.0231276	0.0234261	0.0919476	0.0503263	-0.0164003	-0.0212507	-0.0610154	0.00749457
O94268	SPBP8B7.20c	25S rRNA (cytosine-C(5))-methyltransferase nop2	0.0456653	0.0489945	-0.0229211	-0.00234842	-0.0725808	0.0522699	0.102911	0.0100241	-0.0200167	-0.0466986	0.075141	0.0644913	0.0103397	-0.0566788	-0.0134916	0.0576921	0.0721323	-0.000852426	-0.026348	-0.044257	0.0151357
O94286	adi1	1,2-dihydroxy-3-keto-5-methylthiopentene dioxygenase	0.203211	0.0346079	-0.079319	0.0160542	-0.0576801	0.142075	0.0278444	0.0747299	-0.0548782	-0.00481701	0.132353	0.16858	0.0258589	-0.0258589	-0.180878	0.159213	0.0770108	0.00708993	-0.021561	-0.0811249	0.0174422
O94298	sur2	Sphingolipid C4-hydroxylase sur2	0.275301	0.0157027	-0.119646	-0.109859	-0.0157027	0.118732	-0.000661373	-0.0839086	-0.0586896	0.000661373	0.204875	0.024086	-0.0896034	-0.20405	-0.0498095	0.199636	0.0130424	-0.0977192	-0.1242	-0.0216169	7.85881e-05
O94303	his4	Imidazole glycerol phosphate synthase hisHF;Glutamine amidotransferase;Cyclase	0.148998	0.039361	0.00780487	-0.00780487	-0.061285	0.112741	0.0853434	-0.000274658	-0.0232811	-0.0634861	0.0469704	-0.000126839	-0.00713062	0.000126839	-0.00177193	0.102903	0.0415258	0.000133197	-0.0103197	-0.042181	0.00653461
O94315	SPBC215.11c	Uncharacterized oxidoreductase C215.11c	-0.142746	-0.0844622	0.0597878	0.152578	0.258957	-0.228639	-0.153313	0.0140734	0.0877428	0.177695	-0.170382	-0.0220947	0.091011	0.210297	0.26279	-0.180589	-0.0866232	0.0549574	0.150206	0.233147	2.88423e-08
O94327	SPBC725.10	Translocator protein homolog	-0.359809	-0.169905	-0.00407887	0.258084	0.448112	-0.506623	-0.208126	-0.0100336	0.345452	0.486766	-0.223225	-0.173902	0.0516577	0.262557	0.544069	-0.363219	-0.183977	0.0125151	0.288698	0.492982	1.45905e-10
O94347	SPCC61.03	ATP-dependent (S)-NAD(P)H-hydrate dehydratase	-0.353798	-0.209262	0.0901127	0.0683823	0.236681	-0.362476	-0.170121	-0.0294762	0.229908	0.250687	-0.338226	-0.163964	-0.0297537	0.0908537	0.239491	-0.3515	-0.181116	0.0102943	0.129715	0.242286	2.43192e-10
O94350	str3	Cystathionine beta-lyase	0.34653	0.238371	0.0235415	-0.0635614	-0.235995	0.275062	0.189875	0.0498629	-0.105031	-0.201474	0.249196	0.250612	0.0404339	-0.17061	-0.151935	0.290263	0.226286	0.0379461	-0.113068	-0.196468	1.10277e-09
O94372	SPBC1604.06c	Uncharacterized protein C1604.06c	0.16037	0.0957193	-0.028677	-0.168034	-0.142618	0.152954	0.0667715	-0.0507927	-0.0770178	0.108506	0.287247	0.0748892	-0.0404787	-0.13601	-0.109785	0.20019	0.0791267	-0.0399828	-0.127021	-0.0479657	0.00517761
O94373	atp4	ATP synthase subunit 4, mitochondrial	-0.101199	-0.0544815	-0.040864	0.0461016	0.052783	-0.139019	-0.130788	-0.0767975	0.0371056	0.0534821	-0.119012	-0.030859	0.019371	0.0214596	0.169429	-0.119743	-0.0720428	-0.0327635	0.0348889	0.091898	0.000761956
O94390	atp7	ATP synthase subunit d, mitochondrial	-0.120181	-0.0724087	-0.0887423	0.0458651	0.0380774	-0.150792	-0.128555	-0.0467558	0.0408831	0.0526476	-0.0587463	0.00743961	-0.00743961	0.0153055	0.206528	-0.109907	-0.0645081	-0.0476459	0.0340179	0.0990842	0.00276737
O94391	SPBC29A10.16c	Probable cytochrome b5 1	0.15098	0.0835695	-0.415545	0.0102463	-0.315001	-0.00397968	-0.0523605	-0.109523	0.0610743	-0.52138	0.0135455	0.0394216	-0.0382285	-0.0629134	-0.119292	0.0535153	0.0235435	-0.187765	0.00280237	-0.318558	0.0307121
O94399	twf1	Twinfilin	0.0950398	0.0041728	-0.176279	-0.0542388	-0.115583	0.0307446	-0.0546484	-0.113533	-0.0427475	-0.157585	0.0861907	0.00751734	-0.0817027	-0.131132	-0.00751734	0.0706584	-0.0143194	-0.123838	-0.0760393	-0.0935618	0.00569096
O94413	SPCC1620.06c	Ribose-phosphate pyrophosphokinase 2	0.181597	0.0604506	-0.00833893	0.00833893	-0.08634	0.0462604	0.0313745	0.0509486	-0.0629964	-0.0713086	0.119141	0.101898	0.0041461	-0.0919309	-0.0041461	0.115666	0.0645742	0.0155853	-0.0488628	-0.0539316	0.00132125
O94437	SPAC22H12.03	Abhydrolase domain-containing protein C22H12.03	-0.0221372	-0.00395918	0.00395918	0.0777335	0.169673	-0.130065	0.00669241	-0.00669241	-0.0118308	0.118821	0.00279284	-0.0120835	-0.0242238	0.116638	0.0305257	-0.0498033	-0.00311677	-0.00898568	0.0608468	0.10634	0.0207771
O94438	rps102	40S ribosomal protein S1-B	0.293973	0.11372	0.0325346	-0.0325346	-0.246287	0.15694	0.0897665	0.0239849	-0.0335732	-0.130877	0.197368	0.148221	-0.0129409	-0.130556	0.0129409	0.216094	0.117236	0.0145262	-0.0655545	-0.121408	5.5029e-05
O94440	SPAC637.03	Uncharacterized protein C637.03	-0.641532	-0.451317	-0.124347	0.371736	0.38992	-0.700906	-0.284502	-0.0235739	0.149116	0.226892	#N/A	#N/A	#N/A	#N/A	#N/A	-0.671219	-0.367909	-0.0739603	0.260426	0.308406	0.000127594
O94467	SPBC23G7.10c	Putative NADPH dehydrogenase C23G7.10c	-0.425323	-1.0231	-0.397421	0.763014	0.985257	-0.119891	-0.152049	0.319567	0.28888	0.151821	-0.391414	-0.116138	-0.0339565	0.302147	0.341233	-0.312209	-0.430431	-0.0372702	0.451347	0.492771	0.00569748
O94501	cct1	T-complex protein 1 subunit alpha	0.200833	0.0515285	0.0896955	-0.0515285	-0.140783	0.0959911	0.0408239	0.0213776	-0.0213776	-0.0576992	0.0441179	0.0890141	-0.00914955	-0.0695381	-0.0250292	0.113647	0.0604555	0.0339745	-0.0474814	-0.0745037	0.00336678
O94505	tol1	3(2),5-bisphosphate nucleotidase	0.182972	0.0727859	-0.00885153	-0.00706244	-0.102277	0.112812	0.021245	0.0290661	-0.044632	-0.111364	0.113438	0.0768313	-0.00863886	-0.0714707	0.00863886	0.136408	0.0569541	0.00385857	-0.041055	-0.0683343	0.000825672
O94508	cwf11	Pre-mRNA-splicing factor cwf11	-0.156401	-0.0633082	0.0518851	0.0200419	0.0859904	-0.00149155	-0.0583696	0.0644569	0.00149155	-0.0652447	-0.176806	-0.0290027	0.0680699	0.0664163	0.0241332	-0.111566	-0.0502268	0.0614707	0.0293166	0.0149597	0.026555
O94511	SPBC646.07c	Putative enoyl reductase C646.07c	0.103295	0.023643	-0.0581126	-0.0403857	-0.090961	0.0302362	0.0205097	-0.0450983	-0.076848	-0.098403	0.0734482	0.0748243	-0.0125284	-0.0711908	-0.0232582	0.0689931	0.039659	-0.0385798	-0.0628082	-0.0708741	0.00756971
O94514	nop56	Nucleolar protein 56	0.243062	-0.0259037	0.0160456	-0.0295439	-0.0160456	0.0561275	0.0600252	0.00576973	-0.119539	-0.037981	0.094697	0.0557423	-0.0146809	0.0155277	-0.0312757	0.131296	0.0299546	0.00237815	-0.0445185	-0.0284341	0.0263099
O94515	cct6	T-complex protein 1 subunit zeta	0.0642252	0.02878	-0.0228281	-0.00791073	-0.0223799	0.0557013	0.0652847	-0.031682	-0.0107584	-0.0954409	0.0566106	0.0293136	-0.0281262	-0.0586705	0.0021596	0.0588457	0.0411261	-0.0275455	-0.0257799	-0.0385537	0.0137757
O94517	SPBC646.16	Probable proteasome subunit alpha type-1	0.0956874	0.00964785	-0.0480599	-0.00964785	-0.113026	0.0129046	-0.0129046	-0.0573678	-0.0369954	-0.127371	0.0374384	0.0251961	-0.0708599	-0.0967083	0.00216961	0.0486768	0.00731309	-0.0587626	-0.0477839	-0.0794093	0.0225497
O94536	ucp12	Putative ATP-dependent RNA helicase ucp12	0.106605	#N/A	0	-0.537157	#N/A	0.135088	-0.363716	-0.0823517	-0.123973	0.183277	0.620314	-0.731637	-0.0685067	0.0539613	-0.184409	0.287336	-0.547676	-0.0502861	-0.20239	-0.000565767	0.0273625
O94544	SPCC1322.05c	Leukotriene A-4 hydrolase homolog	-0.00313854	-0.0341969	-0.0049696	0.0413847	0.115901	-0.14472	-0.0566607	0.0278263	-0.0196476	0.0809822	-0.0692549	-0.0340309	0.00204086	0.0450191	0.0489893	-0.0723712	-0.0416295	0.00829919	0.0222521	0.0819575	0.00913638
O94550	phb2	Prohibitin-2	-0.0579176	-0.0363541	-0.00155354	0.0347471	0.0438147	-0.109583	-0.0909796	-0.0110588	0.0110588	0.0415001	-0.0496292	0.00297642	0.0496321	0.0397596	0.112448	-0.0723766	-0.0414524	0.0123399	0.0285219	0.0659208	0.0332693
O94552	fum1	Fumarate hydratase, mitochondrial	-0.0917778	-0.0965452	-0.0544167	0.136566	0.0972366	-0.158763	-0.10729	-0.00922298	0.129359	0.21561	-0.107343	-0.0481129	0.0149212	0.114405	0.267758	-0.119294	-0.0839828	-0.0162395	0.126777	0.193535	1.61985e-05
O94563	SPBC1773.04	Putative uncharacterized oxidoreductase C1773.04	0.122329	0.0808868	-0.0146379	-0.0357599	-0.0248899	0.0671206	0.0336647	-0.073472	-0.000330925	-0.157481	0.0857921	0.0151677	-0.0543017	-0.049335	0.00924444	0.0917471	0.0432398	-0.0474706	-0.0284753	-0.0577089	0.0122217
O94567	nrs1	Probable asparagine--tRNA ligase, cytoplasmic	0.192369	0.113706	-0.00690079	0.00690079	-0.145344	0.0941172	0.0474205	-0.0581865	0.0167437	-0.12217	0.11737	0.100428	-0.00472593	-0.0710864	0.00472593	0.134619	0.0871847	-0.0232711	-0.015814	-0.0875961	0.000592658
O94578	SPCC1442.05c	Uncharacterized protein C1442.05c	-0.100496	-0.06355	0.00476456	0.090889	0.121185	-0.194637	-0.12007	-0.0225792	0.0764599	0.0757561	-0.0579967	-0.00225353	0.0183287	0.0760355	0.158226	-0.11771	-0.061958	0.000171343	0.0811281	0.118389	8.35623e-05
O94579	pre8	Probable proteasome subunit alpha type-2	0.0119982	-0.0337849	-0.0728064	-0.0266447	-0.142323	-0.0173011	-0.00131464	-0.086288	-0.123231	-0.170316	0.0535641	-0.00789356	-0.0255404	-0.0411291	-0.0287743	0.0160871	-0.014331	-0.0615449	-0.0636684	-0.113805	0.023269
O94582	trp3	Probable anthranilate synthase component 1	0.182845	0.082346	-0.0325346	0.0525846	-0.0614176	0.104802	0.0630207	0.0164232	-0.0164232	-0.119905	0.0549703	0.00668478	-0.00997019	0.000989437	-0.000989437	0.114206	0.0506838	-0.00869385	0.0123836	-0.0607705	0.0024873
O94596	SPCC622.06c	Putative uncharacterized membrane protein C622.06c	-0.274466	-0.0687971	-0.0282326	0.0282326	0.310225	#N/A	#N/A	#N/A	#N/A	#N/A	-0.0978565	-0.184783	-0.20159	0.1175	0.182055	-0.186161	-0.12679	-0.114911	0.0728664	0.24614	0.0251745
O94613	tah18	NADPH-dependent diflavin oxidoreductase 1	-0.507799	0.785028	-0.525373	0	-0.0683823	-0.325558	0.228195	-0.555598	-0.549511	-0.303451	0.156555	-0.00126743	-0.139656	-0.116415	-0.0566511	-0.225601	0.337319	-0.406876	-0.221975	-0.142828	0.0286014
O94641	hsp104	Heat shock protein 104	-0.0785918	-0.0392671	0.0392671	0.138821	0.147971	-0.0790348	-0.0433645	0.0333652	0.144697	0.123474	-0.0846844	-0.0541468	0.019351	0.10072	0.217745	-0.0807703	-0.0455928	0.0306611	0.12808	0.163063	9.69385e-08
O94642	tad2	tRNA-specific adenosine deaminase subunit tad2	0.168166	0.0788403	0.0220118	0.0134764	-0.104554	0.0651703	0.0783873	-0.0925732	0.0133724	-0.0133724	0.0930381	0.0496755	-0.0731864	-0.0959392	0.00331831	0.108792	0.0689677	-0.0479159	-0.0230301	-0.0382028	0.0423591
Q92365	rpl36a	60S ribosomal protein L36-A	0.259454	0.188456	0.018302	-0.0398798	-0.148318	0.0752158	0.0062356	-0.0062356	0.0920062	-0.141037	0.155691	0.12754	0.00660038	-0.14721	-0.0539608	0.163454	0.10741	0.00622225	-0.0316946	-0.114439	0.00833633	Q92365 cannot be distinguished from O94658
O94658	rpl36b	60S ribosomal protein L36-B	0.259454	0.188456	0.018302	-0.0398798	-0.148318	0.0752158	0.0062356	-0.0062356	0.0920062	-0.141037	0.155691	0.12754	0.00660038	-0.14721	-0.0539608	0.163454	0.10741	0.00622225	-0.0316946	-0.114439	0.00833633	O94658 cannot be distinguished from Q92365
O94671	SPBC776.03	Probable homoserine dehydrogenase	0.189827	0.0574222	-0.0225139	-0.00220251	-0.153844	0.0853672	0.095355	-0.0471191	0.0202332	-0.145866	0.093257	0.0686874	-0.0074234	-0.0824699	-0.00999737	0.122817	0.0738215	-0.0256855	-0.0214798	-0.103236	0.000104949
O94675	SPBC776.07	Mitochondrial acidic protein mam33	-0.0976396	-0.0330787	-0.0642152	0.0938983	0.0540023	-0.0875731	-0.0469894	-0.0627375	0.10554	0.0130606	-0.0707645	-0.0318594	-0.0132952	0.0132952	0.129738	-0.0853257	-0.0373092	-0.0467493	0.0709112	0.0656002	0.00575843
O94681	kgd2	Probable dihydrolipoyllysine-residue succinyltransferase component of 2-oxoglutarate dehydrogenase complex, mitochondrial	-0.278984	-0.146916	0.00139618	0.183777	0.25494	-0.320578	-0.167541	-0.0298023	0.211538	0.317951	-0.233722	-0.122389	0.0250854	0.214325	0.398604	-0.277761	-0.145615	-0.0011069	0.203213	0.323832	2.46621e-12
O94686	rpl43b	60S ribosomal protein L43-B	0.193981	0.0682759	-0.00415277	-0.0461183	-0.215468	0.154636	0.107726	0.052639	-0.0583897	-0.113422	0.189456	0.202272	-0.00163317	-0.146206	0.00163317	0.179358	0.126091	0.0156177	-0.0835714	-0.109086	5.55946e-05
O94689	yme2	Mitochondrial escape protein 2	-0.291209	-0.115734	0.00190449	0.0467749	0.143241	-0.28229	-0.104569	0.00600815	0.121193	0.194073	-0.00273275	0.150611	0.106241	0.157619	0.083714	-0.192077	-0.0232307	0.0380511	0.108529	0.140343	0.0240672
O94694	SPBC83.10	UPF0620 protein C83.10	0.050036	0.0701213	-0.00471258	-0.0477862	-0.0276008	0.039772	0.0118895	-0.0409622	-0.00200462	-0.0803394	0.145629	0.0364552	-0.0304527	-0.0163517	-0.0174417	0.078479	0.0394886	-0.0253758	-0.0220475	-0.041794	0.0102468
O94698	nsa1	Ribosome biogenesis protein nsa1	0.126819	-0.114172	0.029357	-0.0502062	-0.0702868	0.0726013	0.0320978	0.00735092	-0.167313	-0.178507	0.199765	0.157644	0.070549	-0.166956	-0.0793657	0.133062	0.02519	0.0357523	-0.128158	-0.109386	0.0125432
O94705	cox9	Cytochrome c oxidase subunit 7A	-0.0369177	-0.10564	-0.00623989	0.12287	-0.024394	-0.139664	-0.182269	0.01758	0.0668144	-0.0124798	-0.104203	-0.0239983	0.0461559	0.0210571	0.22726	-0.0935949	-0.103969	0.0191654	0.0702473	0.0634619	0.0381648
O94715	rps15a	40S ribosomal protein S15-A	0.0516529	0.084548	-0.115633	0.00976372	-0.240013	0.119506	0.0767136	-0.065135	-0.0308886	-0.119905	0.136518	0.136691	-0.00198698	-0.114015	0.00198698	0.102559	0.0993174	-0.0609183	-0.0450466	-0.11931	0.00672561
O94722	ctr4	Copper transport protein ctr4	0.573683	0.481268	0.0338573	-0.308555	-0.577268	0.460749	0.30458	-0.117582	-0.22353	-0.362889	#N/A	#N/A	#N/A	#N/A	#N/A	0.517216	0.392924	-0.0418622	-0.266042	-0.470078	0.000148402
O94724	SPCC1393.12	Uncharacterized protein C1393.12	-1.19904	-0.509604	0.10919	0.424788	0.617249	-1.35509	-0.458922	0.120024	0.597786	0.633989	-1.21772	-0.460054	0.10585	0.296227	0.661296	-1.25728	-0.476194	0.111688	0.4396	0.637511	5.36903e-15
P04689	tub1	Tubulin alpha-2 chain	0.127029	0.0710611	-0.110249	-0.0198746	-0.116108	0.0159664	0.00428867	-0.0879307	0.000383377	-0.142603	0.0243187	0.0387888	0.00150776	-0.0588579	-0.00924492	0.0557715	0.0380462	-0.0655572	-0.0261164	-0.0893186	0.0168338
P04910	hta2	Histone H2A-beta	0.249633	0.159464	0.00979137	-0.0736113	-0.0766001	0.200332	0.0859642	0.0202417	-0.0202417	-0.1792	0.29165	0.181902	-0.0475974	-0.133434	0.000367641	0.247205	0.142443	-0.00585477	-0.0757623	-0.0851442	6.85983e-05
P04913	htb1	Histone H2B-alpha	0.270553	0.18639	0.0255733	-0.0487599	-0.0302129	0.199911	0.0757055	0.0184269	-0.0378647	-0.127951	0.281904	0.197821	0.00590563	-0.132156	-0.00590563	0.250789	0.153306	0.0166353	-0.0729268	-0.0546897	1.13034e-06
P05733	rpl37b	60S ribosomal protein L37-B	0.327477	0.270188	-0.0440674	0.0326347	-0.183308	0.199924	0.0866938	-0.196394	0.0225811	-0.367857	0.205565	0.14975	-0.00044632	-0.207382	-0.0377131	0.244322	0.168877	-0.0803026	-0.0507221	-0.196293	0.000464077
P05734	rpl19a	60S ribosomal protein L19-A	0.185041	0.0952559	0.0422401	-0.0422401	-0.163204	0.105201	0.0771084	0.0349302	-0.0349302	-0.182519	0.120659	0.164123	0.0241156	-0.155944	-0.144449	0.136967	0.112162	0.033762	-0.0777047	-0.163391	0.00592667
P05767	rpl39	60S ribosomal protein L39	0.250501	0.197096	-0.0988894	0.0242739	-0.208447	0.165158	0.112829	-0.00915813	-0.0436602	-0.355998	0.121406	0.097105	-0.00323677	-0.166286	-0.0687819	0.179022	0.135677	-0.0370948	-0.0618909	-0.211076	0.00995994
P07669	tpi1	Triosephosphate isomerase	0.144267	0.0131526	-0.085567	-0.0131526	-0.184349	0.0760775	0.0404682	-0.0029211	-0.0633726	-0.146771	0.179266	0.165811	0.00717115	-0.214856	-0.00717115	0.133204	0.073144	-0.0271056	-0.097127	-0.112764	0.00643866
P09202	fbp1	Fructose-1,6-bisphosphatase	-1.80949	-1.03918	0.193169	0.743542	1.0128	-1.81303	-0.829261	0.218151	0.932884	1.14092	-1.81763	-0.781791	0.286181	0.799848	1.15309	-1.81338	-0.88341	0.2325	0.825425	1.10227	2.59404e-17
P09322	hhf1	Histone H4	0.10041	0.0687065	-0.0634222	-0.0105772	-0.14261	0.116064	0.0648718	0.0196247	-0.0196247	-0.185087	0.192122	0.0625262	-0.0168786	-0.0837312	0.000257969	0.136199	0.0653682	-0.0202254	-0.0379777	-0.109146	0.000943949
P09988	hht1/hht2	Histone H3.1/H3.2	0.172234	0.149461	-0.0374084	-0.0192943	-0.0810351	0.0998502	-0.00525904	0.00525904	-0.0638518	-0.0754905	0.0950165	0.0741186	-0.0318708	-0.117623	-0.0587788	0.122367	0.0727736	-0.0213401	-0.0669231	-0.0717681	0.000189022	P09988 cannot be distinguished from P10651
P10651	hht3	Histone H3.3	0.172234	0.149461	-0.0374084	-0.0192943	-0.0810351	0.0998502	-0.00525904	0.00525904	-0.0638518	-0.0754905	0.0950165	0.0741186	-0.0318708	-0.117623	-0.0587788	0.122367	0.0727736	-0.0213401	-0.0669231	-0.0717681	0.000189022	P10651 cannot be distinguished from P09988
P0C8R3	ubi5	Ubiquitin-ribosomal protein eS31B fusion protein	0.254987	0.165383	0.0149741	-0.0292382	-0.118943	0.160187	0.0891104	-0.0847511	0.0480137	-0.260733	0.178728	0.0669465	-0.111415	-0.10955	-0.0243039	0.197967	0.107147	-0.0603975	-0.0302582	-0.13466	0.000277647	P0C8R3 cannot be distinguished from P0C016 and P0CG72
P0C016	ubi3	Ubiquitin-ribosomal protein eS31A fusion protein	0.254987	0.165383	0.0149741	-0.0292382	-0.118943	0.160187	0.0891104	-0.0847511	0.0480137	-0.260733	0.178728	0.0669465	-0.111415	-0.10955	-0.0243039	0.197967	0.107147	-0.0603975	-0.0302582	-0.13466	0.000277647	P0C016 cannot be distinguished from P0C8R3 and P0CG72
P0CG72	ubi4	Polyubiquitin	0.254987	0.165383	0.0149741	-0.0292382	-0.118943	0.160187	0.0891104	-0.0847511	0.0480137	-0.260733	0.178728	0.0669465	-0.111415	-0.10955	-0.0243039	0.197967	0.107147	-0.0603975	-0.0302582	-0.13466	0.000277647	P0CG72 cannot be distinguished from P0C8R3 and P0C016
P0CT53			0.27733	0.0538454	0.020668	-0.020668	-0.303946	0.130562	0.0693445	0.00291634	-0.00291634	-0.155418	0.140745	0.0602231	-0.0293536	-0.198278	0.0293536	0.182879	0.0611377	-0.00192308	-0.0739541	-0.143337	0.0024034
P0CT57	rps1402		0.252039	0.17316	0.0704098	-0.0255756	-0.0316868	0.0992746	0.0617485	-0.00389194	0.00389194	-0.192628	0.0858126	0.130758	0.00604057	-0.105152	-0.0362234	0.145709	0.121889	0.0241861	-0.0422786	-0.086846	0.00120007	P0CT57 cannot be distinguished from P0CT56
P0CT56	rps1401		0.252039	0.17316	0.0704098	-0.0255756	-0.0316868	0.0992746	0.0617485	-0.00389194	0.00389194	-0.192628	0.0858126	0.130758	0.00604057	-0.105152	-0.0362234	0.145709	0.121889	0.0241861	-0.0422786	-0.086846	0.00120007	P0CT56 cannot be distinguished from P0CT57
P0CT59	rps2202		0.38618	-0.0340724	0.111187	0.0340724	-0.350237	0.142949	0.063879	0.00996113	-0.00996113	-0.0932131	0.0849833	0.140772	-0.00327826	-0.162668	0.00327826	0.204704	0.0568597	0.0392898	-0.0461855	-0.146724	0.0298929	P0CT59 cannot be distinguished from P0CT58
P0CT58	rps2201		0.38618	-0.0340724	0.111187	0.0340724	-0.350237	0.142949	0.063879	0.00996113	-0.00996113	-0.0932131	0.0849833	0.140772	-0.00327826	-0.162668	0.00327826	0.204704	0.0568597	0.0392898	-0.0461855	-0.146724	0.0298929	P0CT58 cannot be distinguished from P0CT59
P0CT63	rps3002		0.297151	0.106422	0.147435	-0.127269	-0.0501757	0.122815	0.000949383	0.175345	-0.265983	-0.250146	0.19559	0.225797	0.0430751	-0.237578	-0.0430751	0.205185	0.111056	0.121952	-0.210277	-0.114466	0.0266838	P0CT63 cannot be distinguished from P0CT62
P0CT62	rps3001		0.297151	0.106422	0.147435	-0.127269	-0.0501757	0.122815	0.000949383	0.175345	-0.265983	-0.250146	0.19559	0.225797	0.0430751	-0.237578	-0.0430751	0.205185	0.111056	0.121952	-0.210277	-0.114466	0.0266838	P0CT62 cannot be distinguished from P0CT63
P0CT65	rps1602		0.376825	0.210217	0.0148754	-0.0435925	-0.168879	0.224534	0.152004	0.0223913	-0.0223913	-0.273131	0.203336	0.131945	-0.00415802	-0.0880032	-0.0108156	0.268232	0.164722	0.0110362	-0.051329	-0.150942	6.54285e-06	P0CT65 cannot be distinguished from P0CT64
P0CT64	rps1601		0.376825	0.210217	0.0148754	-0.0435925	-0.168879	0.224534	0.152004	0.0223913	-0.0223913	-0.273131	0.203336	0.131945	-0.00415802	-0.0880032	-0.0108156	0.268232	0.164722	0.0110362	-0.051329	-0.150942	6.54285e-06	P0CT64 cannot be distinguished from P0CT65
P0CT67	rps1802		0.325258	0.0956335	0.133907	-0.056612	-0.293499	0.175153	0.0308003	-0.0308003	0.0496058	-0.0583692	0.151216	0.137037	0.000324249	-0.193336	-0.0614882	0.217209	0.0878237	0.0344771	-0.0667809	-0.137785	0.0092501	P0CT67 cannot be distinguished from P0CT66
P0CT66	rps1801		0.325258	0.0956335	0.133907	-0.056612	-0.293499	0.175153	0.0308003	-0.0308003	0.0496058	-0.0583692	0.151216	0.137037	0.000324249	-0.193336	-0.0614882	0.217209	0.0878237	0.0344771	-0.0667809	-0.137785	0.0092501	P0CT66 cannot be distinguished from P0CT67
P0CT69	rpl2002		0.225798	0.111192	0.0230274	-0.0582218	-0.227497	0.20795	0.0982399	0.00895596	-0.00895596	-0.238702	0.258309	0.222606	0.025146	-0.186665	-0.025146	0.230685	0.144013	0.0190431	-0.0846143	-0.163782	2.22713e-05	P0CT69 cannot be distinguished from P0CT68
P0CT68	rpl2001		0.225798	0.111192	0.0230274	-0.0582218	-0.227497	0.20795	0.0982399	0.00895596	-0.00895596	-0.238702	0.258309	0.222606	0.025146	-0.186665	-0.025146	0.230685	0.144013	0.0190431	-0.0846143	-0.163782	2.22713e-05	P0CT68 cannot be distinguished from P0CT69
P0CT72	rpl803		0.194807	0.202535	0.0401649	-0.0401649	-0.050127	0.12392	0.0816789	0.0902038	-0.0850186	-0.214913	0.188418	0.152308	0.00311852	-0.106195	-0.0316763	0.169048	0.145507	0.0444957	-0.0771263	-0.0989054	0.000177579	P0CT72 cannot be distinguished from P0CT70 and P0CT71
P0CT71	rpl802		0.194807	0.202535	0.0401649	-0.0401649	-0.050127	0.12392	0.0816789	0.0902038	-0.0850186	-0.214913	0.188418	0.152308	0.00311852	-0.106195	-0.0316763	0.169048	0.145507	0.0444957	-0.0771263	-0.0989054	0.000177579	P0CT71 cannot be distinguished from P0CT70 and P0CT72
P0CT70	rpl801		0.194807	0.202535	0.0401649	-0.0401649	-0.050127	0.12392	0.0816789	0.0902038	-0.0850186	-0.214913	0.188418	0.152308	0.00311852	-0.106195	-0.0316763	0.169048	0.145507	0.0444957	-0.0771263	-0.0989054	0.000177579	P0CT70 cannot be distinguished from P0CT71 and P0CT72
P0CT74	rps1102		0.307432	0.129861	0.0462093	-0.0462093	-0.330526	0.188259	0.083375	-0.00809479	0.00809479	-0.143814	0.0816622	0.13307	-0.03862	-0.188622	0.0526762	0.192451	0.115435	-0.000168482	-0.0755787	-0.140555	0.00445688	P0CT74 cannot be distinguished from P0CT73
P0CT73	rps1101		0.307432	0.129861	0.0462093	-0.0462093	-0.330526	0.188259	0.083375	-0.00809479	0.00809479	-0.143814	0.0816622	0.13307	-0.03862	-0.188622	0.0526762	0.192451	0.115435	-0.000168482	-0.0755787	-0.140555	0.00445688	P0CT73 cannot be distinguished from P0CT74
P0CT76	rps2302		0.303006	0.107822	0.0257769	-0.0302	-0.177079	0.174018	0.0144601	0.0290313	-0.0545774	-0.164679	0.343241	-0.0322065	-0.168027	0.0377569	-0.214315	0.273422	0.0300253	-0.0377396	-0.0156735	-0.185358	0.00946376	P0CT76 cannot be distinguished from P0CT75
P0CT75	rps23		0.303006	0.107822	0.0257769	-0.0302	-0.177079	0.174018	0.0144601	0.0290313	-0.0545774	-0.164679	0.343241	-0.0322065	-0.168027	0.0377569	-0.214315	0.273422	0.0300253	-0.0377396	-0.0156735	-0.185358	0.00946376	P0CT75 cannot be distinguished from P0CT76
P0CT78	rpl1102		0.265357	0.152508	-0.0409589	-0.00593042	-0.175789	0.20539	0.13496	-0.100724	-0.0116205	-0.228063	0.161405	0.179656	0.015986	-0.152099	-0.015986	0.210718	0.155708	-0.041899	-0.05655	-0.139946	9.7193e-06	P0CT78 cannot be distinguished from P0CT77
P0CT77	rpl1101		0.265357	0.152508	-0.0409589	-0.00593042	-0.175789	0.20539	0.13496	-0.100724	-0.0116205	-0.228063	0.161405	0.179656	0.015986	-0.152099	-0.015986	0.210718	0.155708	-0.041899	-0.05655	-0.139946	9.7193e-06	P0CT77 cannot be distinguished from P0CT78
P0CT80	rps2802		0.13838	0.198188	-0.0522861	0.0196705	-0.125998	0.131981	0.0875139	-0.0150814	0.0150814	-0.0793171	0.171829	0.128104	-0.0197916	-0.0252352	-0.0389576	0.147397	0.137935	-0.0290531	0.00317224	-0.0814241	0.000106752	P0CT80 cannot be distinguished from P0CT79
P0CT79	rps2801		0.13838	0.198188	-0.0522861	0.0196705	-0.125998	0.131981	0.0875139	-0.0150814	0.0150814	-0.0793171	0.171829	0.128104	-0.0197916	-0.0252352	-0.0389576	0.147397	0.137935	-0.0290531	0.00317224	-0.0814241	0.000106752	P0CT79 cannot be distinguished from P0CT80
P0CT84	rpl1202		0.288182	0.225239	0.0291185	-0.0291185	-0.1552	0.158056	0.081357	0.0692024	-0.11076	-0.212345	0.223597	0.106857	-0.0720773	-0.185507	0.0153298	0.223279	0.137818	0.0087479	-0.108462	-0.117405	0.000113697	P0CT84 cannot be distinguished from P0CT83
P0CT83	rpl1201		0.288182	0.225239	0.0291185	-0.0291185	-0.1552	0.158056	0.081357	0.0692024	-0.11076	-0.212345	0.223597	0.106857	-0.0720773	-0.185507	0.0153298	0.223279	0.137818	0.0087479	-0.108462	-0.117405	0.000113697	P0CT83 cannot be distinguished from P0CT84
P0CU18	rpn502		0.068965	0.0226688	-0.0139856	-0.0440817	-0.0442057	0.0122433	-0.0293226	-0.0575161	-0.0453281	-0.126345	0.0933552	0.0467463	-0.00405407	-0.057126	-0.0146637	0.0581878	0.0133642	-0.0251853	-0.0488453	-0.061738	0.0197702	P0CU18 cannot be distinguished from P0CU17
P0CU17	rpn501		0.068965	0.0226688	-0.0139856	-0.0440817	-0.0442057	0.0122433	-0.0293226	-0.0575161	-0.0453281	-0.126345	0.0933552	0.0467463	-0.00405407	-0.057126	-0.0146637	0.0581878	0.0133642	-0.0251853	-0.0488453	-0.061738	0.0197702	P0CU17 cannot be distinguished from P0CU18
P11620	ypt1	GTP-binding protein ypt1	0.103566	0.0417399	-0.105804	-0.0842586	-0.144922	0.0486131	-0.0226789	-0.0660529	-0.0712924	-0.183128	0.142642	0.1014	-0.0245767	-0.137318	0.0230031	0.0982734	0.0401537	-0.0654778	-0.097623	-0.101682	0.00198899
P14965	ura4	Orotidine 5-phosphate decarboxylase	0.133918	0.0645752	-0.0435991	0.0436983	-0.0601549	0.149863	0.0457683	0.0753236	-0.104671	-0.153434	0.0661125	-0.00368023	-0.0375071	0.00238705	-0.0800877	0.116631	0.0355544	-0.00192753	-0.0195285	-0.0978923	0.0255433
P15398	rpa1	DNA-directed RNA polymerase I subunit rpa1	0.114176	0.0493593	-0.0229836	-0.00138474	-0.0967541	0.297826	0.202044	0.0228262	-0.0546064	-0.221675	0.0749493	0.0964365	-0.00389576	-0.0494642	-0.123573	0.162317	0.115946	-0.00135104	-0.0351518	-0.147334	0.000364786
P15567	ade6	Phosphoribosylaminoimidazole carboxylase	0.155653	0.105412	-0.017868	0.025835	-0.089426	0.0680561	0.0384741	-0.0130978	0.0353985	-0.116419	0.0771246	0.0404358	-0.0119781	-0.0188084	-0.0238409	0.100278	0.0614408	-0.0143147	0.0141417	-0.0765619	0.000726752
P17609	ypt2	GTP-binding protein ypt2	-0.00163889	0.00163889	0.0181251	-0.0773358	0.00377989	0.0548277	0.104435	0.0109625	-0.0694971	-0.0456057	0.0984144	0.101358	-7.62939e-05	-0.064743	-0.00153637	0.0505344	0.0691441	0.00967042	-0.0705253	-0.014454	0.023269
P17610	ypt3	GTP-binding protein ypt3	0.073833	0.050797	-0.0106187	-0.0808721	-0.063683	0.0551095	-0.000887394	-0.090879	-0.0705981	-0.155178	0.0741544	0.0582862	0.000415325	-0.0625253	-0.000415325	0.067699	0.0360653	-0.0336941	-0.0713318	-0.073092	0.00395418
P17937	rpl7a	60S ribosomal protein L7-A	0.2539	0.152934	0.060348	-0.0686746	-0.0752263	0.239737	0.174329	-0.00516701	0.004673	-0.0881557	0.187186	0.0799007	-0.000165939	-0.0696297	-0.0954199	0.226941	0.135721	0.0183384	-0.0445437	-0.0862673	9.93597e-07
P18869	leu1	3-isopropylmalate dehydrogenase	0.165877	0.115969	-0.011405	0.011405	-0.133746	0.0730877	0.0276747	-0.0134563	0.0134563	-0.0647068	0.0387368	0.0596881	-0.0147367	-0.0555882	0.0147367	0.0925673	0.0677772	-0.0131993	-0.0102423	-0.0612388	0.00764799
P20772	ade1	Bifunctional purine biosynthetic protein ADE1;Phosphoribosylamine--glycine ligase;Phosphoribosylformylglycinamidine cyclo-ligase	0.153885	0.0693197	0.02491	-0.02491	-0.0663548	0.136653	0.0581551	0.0298319	-0.0522718	-0.105998	0.0862026	0.108068	0.014102	-0.087882	-0.037571	0.12558	0.0785141	0.0229479	-0.0550213	-0.0699746	4.9102e-06
P21534	cox2	Cytochrome c oxidase subunit 2	-0.206809	-0.149639	0.015769	0.0493784	0.162055	-0.148027	-0.0752916	-0.064024	0.121357	0.115164	-0.171704	-0.0521107	-0.0142345	0.120274	0.27287	-0.175514	-0.0923471	-0.0208298	0.097003	0.183363	1.06099e-06
P21911	sdh2	Succinate dehydrogenase [ubiquinone] iron-sulfur subunit, mitochondrial	-0.143764	-0.0965586	-0.0535164	0.0890808	0.0530891	-0.330276	-0.197915	-0.0409355	0.0726776	0.143221	-0.140621	-0.00956249	0.00956249	0.0271177	0.299236	-0.204887	-0.101345	-0.0282965	0.0629587	0.165182	0.000143374
P24782	dbp2	ATP-dependent RNA helicase dbp2	0.189368	0.028923	0.0112486	-0.0529413	-0.169452	0.122819	0.0394478	0.0168924	-0.0712786	-0.155332	0.0790377	0.0703888	0.000686646	-0.0914021	-0.103692	0.130408	0.0462532	0.00960922	-0.071874	-0.142825	4.15875e-06
P25457	rpl7b	60S ribosomal protein L7-B	0.175109	0.11655	-0.0297518	0.0297518	-0.138989	0.162831	0.15461	-0.0392313	0.0171309	-0.151305	0.167137	0.139264	0.017447	-0.0960269	-0.017447	0.168359	0.136808	-0.0171787	-0.0163814	-0.102581	1.33918e-05
P28748	spi1	GTP-binding nuclear protein spi1	0.128538	0.0056715	-0.279346	0.00831604	-0.286015	0.0568619	0.0123873	-0.0427399	-0.0233307	-0.302864	0.0657697	0.00525618	-0.0712647	-0.173413	-0.00525618	0.0837232	0.00777165	-0.131117	-0.0628091	-0.198045	0.0146795
P32235	gtp1	GTP-binding protein 1	0.0858374	0.023243	0.0138655	0.00318432	-0.00318432	0.114992	0.0938349	0.0391827	-0.0456886	-0.072113	0.0606194	0.0697813	0.0169172	-0.0111513	-0.0117283	0.0871496	0.0622864	0.0233218	-0.0178852	-0.0290085	0.0127208
P33075	adk1	Adenylate kinase	0.173305	0.0946579	-0.0024786	0.0024786	-0.0894384	0.145397	0.110759	0.0214367	-0.0214367	-0.114735	0.173038	0.121581	-0.031177	-0.0747104	0.031177	0.163913	0.108999	-0.00407298	-0.0312228	-0.0576653	0.00016205
P35551	fib1	rRNA 2-O-methyltransferase fibrillarin	0.163023	0.0257592	-0.0157247	0.00934362	-0.0530381	0.0356512	0.0431137	0.00753117	-0.0523024	-0.102273	0.0528212	0.0968513	0.0129719	-0.126444	-0.0289927	0.0838316	0.0552414	0.0015928	-0.0564675	-0.0614346	0.0367214
P35679	rpl4a	60S ribosomal protein L4-A	0.19245	0.0240717	0.157835	-0.059124	-0.304012	0.17076	-0.0242276	0.0242276	0.0691457	-0.147888	0.162761	0.133789	-0.0107765	-0.198555	-0.133613	0.175323	0.0445444	0.0570954	-0.0628444	-0.195171	0.00536365
P36209	sts1	Delta(24(24(1)))-sterol reductase	0.138002	0.00571346	0.0472946	-0.0261993	-0.133942	0.101696	-0.00259733	0.00259733	-0.0826612	-0.124205	0.146964	0.0612507	0.0292358	-0.0625648	-0.0203543	0.128887	0.0214556	0.0263759	-0.0571418	-0.0928337	0.000592658
P40372	rpl3a	60S ribosomal protein L3-A	0.207141	0.148022	-0.0111241	-0.00979853	-0.147276	0.207952	0.124136	-0.00188541	-0.025876	-0.151978	0.214282	0.181055	-0.0224843	-0.141884	0.0224843	0.209792	0.151071	-0.0118313	-0.0591863	-0.0922569	1.6541e-05	P40372 cannot be distinguished from P36584
P36584	rpl3b	60S ribosomal protein L3-B	0.207141	0.148022	-0.0111241	-0.00979853	-0.147276	0.207952	0.124136	-0.00188541	-0.025876	-0.151978	0.214282	0.181055	-0.0224843	-0.141884	0.0224843	0.209792	0.151071	-0.0118313	-0.0591863	-0.0922569	1.6541e-05	P36584 cannot be distinguished from P40372
P36585	rpl28a	60S ribosomal protein L28-A	0.246886	0.118679	-0.00343037	0.00343037	-0.182202	0.167531	0.0770359	0.00994968	-0.00994968	-0.208135	0.166553	-0.00172377	-0.0777812	-0.0826411	0.00172377	0.193657	0.0646637	-0.023754	-0.0297201	-0.129538	0.00117011
P36591	dfr1	Dihydrofolate reductase	0.133976	0.0765567	-0.032455	-0.00588369	-0.13801	0.0847111	0.074008	0.0585155	-0.0925636	0.00744438	0.11058	-0.000413418	-0.0412879	-0.0482917	0.000413418	0.109756	0.0500504	-0.00507577	-0.048913	-0.0433839	0.0146797
P36602	cdc22	Ribonucleoside-diphosphate reductase large chain	0.0889926	0.0575795	-0.0596223	-0.00705767	-0.0825009	0.0191684	-0.00215292	-0.0561299	0.00306273	-0.128064	0.0946689	0.00783014	-0.023994	-0.0314097	-0.00783014	0.0676099	0.0210856	-0.0465821	-0.0118016	-0.0727983	0.0109066
P36604	bip1	78 kDa glucose-regulated protein homolog	0.0293903	0.0155821	-0.0665474	-0.0287151	-0.110695	0.036984	0.0150962	-0.0559554	-0.0215449	-0.109434	0.0674329	0.108175	0.0167632	-0.110919	-0.0167632	0.0446024	0.0462844	-0.0352465	-0.0537262	-0.0789639	0.0146797
P36624	tms1	Putative sorbitol dehydrogenase	-0.494599	-0.425426	-0.0847673	0.329959	0.497031	-0.289792	-0.157356	-0.109639	0.321065	0.428235	-0.406995	-0.376329	0.01157	0.231575	0.33142	-0.397129	-0.319704	-0.0609455	0.2942	0.418895	5.36167e-07
P39750	rad2	Flap endonuclease 1	-0.0687661	-0.00792265	0.00792265	0.0710845	0.0788398	-0.0953436	-0.00812435	-0.0175924	0.101769	0.138959	-0.0461559	0.0187521	0.0202246	0.0638781	0.0818443	-0.0700885	0.000901699	0.00351826	0.0789107	0.099881	0.00978115
P40235	hhp1	Casein kinase I homolog hhp1	0.0910697	0.0401521	-0.0513616	-0.0404058	-0.145749	0.0342517	0.00467157	-0.0199056	-0.00467157	-0.118956	0.0388784	0.0117397	-0.0302696	-0.100925	-0.0157595	0.0547333	0.0188545	-0.0338456	-0.0486676	-0.0934881	0.0310402
P40373	his1	ATP phosphoribosyltransferase	0.197596	0.0934691	-0.0244136	-0.0199943	-0.186941	0.144833	0.102195	-0.0460949	0.0125103	-0.0860271	0.199628	0.124194	-0.0125613	-0.116298	0.0125613	0.180686	0.106619	-0.0276899	-0.0412607	-0.0868022	2.81167e-05
P40374	his5	Imidazoleglycerol-phosphate dehydratase	0.108237	0.0941448	0.0187483	-0.0187483	-0.0286818	0.126059	0.0479155	-0.0137196	0.00022316	-0.147556	0.110073	0.0235815	-0.0163374	-0.0336218	-0.0504971	0.11479	0.0552139	-0.00376956	-0.0173823	-0.0755784	0.000337046
P40383	exo2	5-3 exoribonuclease 1	0.0395842	0.0654774	0.0309801	-0.0255117	-0.00226307	-0.0110493	0.0279837	0.125299	0.0187244	-0.10689	-0.0176563	0.0199156	0.0429449	0.0115175	-0.0804443	0.00362619	0.0377922	0.0664082	0.00157674	-0.063199	0.0470621
P40386	thi4	Probable thiamine biosynthetic bifunctional enzyme;Thiamine-phosphate synthase;Hydroxyethylthiazole kinase	0.205527	0.0938168	0.0334864	-0.0334864	-0.172496	0.0920124	0.0587378	-0.0122776	-0.0196514	-0.142385	0.154248	0.10091	0.00738335	-0.0370979	-0.0110826	0.150596	0.0844882	0.0095307	-0.0300786	-0.108655	0.00012928
P40903	isp6	Sexual differentiation process putative subtilase-type proteinase isp6	0.465206	-0.150598	-0.164812	0.0154724	-0.337934	0.252252	-0.140381	-0.347257	-0.0457582	-0.029624	0.0425687	-0.112494	-0.107338	-0.169825	-0.00588942	0.253342	-0.134491	-0.206469	-0.0667036	-0.124483	0.00568066
P40921	tef3	Elongation factor 1-gamma	0.272394	0.162556	-0.0871434	-0.0059247	-0.223202	0.156955	0.109432	-0.055171	0.0107183	-0.201604	0.248853	0.166308	-0.0294948	-0.122619	0.0294948	0.226067	0.146099	-0.0572697	-0.0392752	-0.13177	9.67644e-06
P40976	lys1	L-aminoadipate-semialdehyde dehydrogenase	0.134138	0.0545874	0.0150375	-0.0150375	-0.070364	0.131957	0.0812035	0.0187883	-0.0213041	-0.115348	0.146591	0.0852957	0.0171785	-0.0648413	-0.0511398	0.137562	0.0736955	0.0170015	-0.0337276	-0.0789506	6.54285e-06
P41893	stp1	Low molecular weight phosphotyrosine protein phosphatase	0.280015	0.156931	0.101987	-0.103774	-0.101987	0.159321	0.0657682	-0.00575638	-0.0588665	-0.139601	0.311039	0.285274	-0.0378199	-0.0486364	-0.0692616	0.250125	0.169324	0.0194702	-0.0704257	-0.103616	0.000671772
P49776	aph1	Bis(5-nucleosyl)-tetraphosphatase [asymmetrical]	0.0747399	0.00729132	0.0107675	-0.0690227	-0.0246024	0.0189266	0.0939608	0.139883	-0.173956	-0.047802	0.00950241	0.115144	0.00908184	-0.0641508	-0.0684566	0.0343897	0.072132	0.0532441	-0.102376	-0.0469537	0.0245254
P50523	qcr8	Cytochrome b-c1 complex subunit 8	-0.138815	-0.145543	0.0239754	0.0833187	0.0959015	-0.14166	-0.121937	-0.00941181	0.0110044	0.019784	-0.102057	0.00505066	0.0215836	-0.00290871	0.210525	-0.127511	-0.0874764	0.012049	0.0304715	0.108737	0.0035773
P50999	cct4	T-complex protein 1 subunit delta	0.0523305	0.0397716	0.0102525	-0.0284076	-0.0963511	0.0659761	0.0124226	0.00496006	-0.0714846	-0.103562	0.0118403	0.0792451	0.0123544	-0.00753355	-0.00193453	0.0433823	0.0438131	0.00918897	-0.0358086	-0.0672827	0.0280603
P52808	rpl30a	60S ribosomal protein L30-1	0.166392	0.0607886	-0.0433173	0.00669336	-0.211399	0.174933	0.0993671	-0.0850363	-0.0309362	-0.19036	0.124874	0.127131	-0.0403037	-0.127174	0.0336719	0.1554	0.0957623	-0.0562191	-0.0504723	-0.122696	0.000491964
P53693	rds1	Protein rds1	-1.04213	-0.574818	-0.0190916	0.375831	0.37136	-0.890381	-0.298978	0.181025	0.342546	0.429743	-0.484245	-0.0330553	0.242539	0.328912	0.477005	-0.805586	-0.302284	0.134824	0.349096	0.426036	2.69557e-06
P54069	bem46	Protein bem46	0.0406537	-0.000822544	-0.0762877	0.00335741	-0.128223	0.0477066	0.0583429	-0.110628	-0.0198002	-0.0837593	0.0925188	-0.0107441	-0.0827541	-0.0192432	-0.055604	0.060293	0.0155921	-0.08989	-0.0118953	-0.0891954	0.00036334
P54874	hcs1	Hydroxymethylglutaryl-CoA synthase	0.177288	0.0810018	-0.0587354	-0.0148034	-0.161299	0.140677	0.0961208	-0.0471773	-0.0103788	-0.155192	0.181901	0.00204229	-0.0138745	-0.0634847	-0.00204229	0.166622	0.0597216	-0.0399291	-0.0295556	-0.106178	1.04483e-05
P55306	cta1	Catalase	-0.15615	-0.0387058	0.0938749	0.14462	0.219728	-0.36177	-0.149101	0.0179434	0.214616	0.205173	-0.136375	0.0519361	0.133	0.117429	0.29488	-0.218098	-0.0452903	0.0816062	0.158888	0.239927	2.78952e-05
P55877	tif11	Eukaryotic translation initiation factor 1A	0.25115	0.130841	0.0979195	-0.0418053	-0.075676	0.155295	-0.000441074	0.236338	-0.160316	-0.179843	0.0703287	0.133894	-0.0128078	-0.114292	0.0207624	0.158925	0.088098	0.10715	-0.105471	-0.0782523	0.00642968
P56288	tif223	Probable translation initiation factor eIF-2B subunit gamma	0.186777	0.0701857	0.0550537	-0.00390244	-0.0189228	0.0882306	0.0523639	0.142106	-0.0614505	-0.0523639	0.0898418	0.073966	-0.0172186	-0.0453749	-0.084528	0.121617	0.0655052	0.0599802	-0.0369093	-0.0519382	0.0136098
P57728	rpl28b	60S ribosomal protein L28-B	0.228794	0.0505819	-0.0500317	-0.000431061	-0.146267	0.154037	0.0839796	-0.0157871	0.00323296	-0.110064	0.0907192	0.0285902	-0.0466204	-0.00883389	0.0100193	0.15785	0.0543839	-0.0374797	-0.00201066	-0.0821037	0.0155188
P58234	rps19a	40S ribosomal protein S19-A	0.207083	0.164456	0.0693359	-0.0546646	-0.0668316	0.0919867	0.105436	0.141673	-0.111272	-0.148278	0.135289	0.211542	0.0196953	-0.178871	-0.0299406	0.144786	0.160478	0.0769014	-0.114936	-0.0816835	0.000143374
P59289	rpl37a	60S ribosomal protein L37-A	0.269507	0.207897	0.0384851	-0.0571532	-0.164047	0.237616	0.0966215	0.00779724	-0.0343323	-0.220484	0.318459	0.275106	-0.00548601	-0.124718	0.00548601	0.275194	0.193208	0.0135988	-0.0720679	-0.126348	1.71662e-05
P78753	asn1	Probable asparagine synthetase [glutamine-hydrolyzing]	0.170837	0.0664396	0.0208263	-0.0208263	-0.223948	0.113463	0.0707283	0.00118732	0.0114698	-0.0881186	0.0676255	0.0527301	-0.0263238	-0.0503907	0.0263238	0.117309	0.0632993	-0.00143671	-0.0199157	-0.0952474	0.0178764
P78761	qcr2	Cytochrome b-c1 complex subunit 2, mitochondrial	-0.12019	-0.106624	-0.0782986	0.145679	0.145563	-0.197923	-0.119064	-0.0551615	0.142325	0.140656	-0.0956259	-0.0157089	0.0157089	0.0839233	0.326209	-0.137913	-0.0804656	-0.0392504	0.123976	0.204143	7.58918e-06
P78763	SPBC83.13	Uncharacterized mitochondrial carrier C83.13	0.440928	0.310802	-0.0344582	-0.338675	-0.379887	0.28765	0.11832	-0.0633345	-0.387614	-0.461347	0.415183	0.206291	-0.0749302	-0.312275	-0.627465	0.381254	0.211804	-0.0575743	-0.346188	-0.489566	1.10277e-09
P78773		Probable acetyl-coenzyme A synthetase	0.190132	0.00186968	-0.00186968	0.0090003	-0.152821	0.0723	0.0614958	-0.0268288	0.0219707	-0.090168	0.0503716	0.0645556	-0.0248418	-0.0930448	0.00136995	0.104268	0.0426404	-0.0178467	-0.0206912	-0.0805397	0.00700785
P78825	ado1	Adenosine kinase	0.164188	0.118632	0.0126514	-0.0286446	-0.114655	0.0570803	0.0878468	-0.0170469	-0.0405989	-0.136424	0.0692358	0.0389519	-0.0173187	-0.0909843	-0.0741968	0.0968348	0.0818103	-0.00723807	-0.0534093	-0.108425	7.13447e-05
P78827	ilv5	Probable ketol-acid reductoisomerase, mitochondrial	0.150518	0.0934014	-0.0274415	-0.015696	-0.136597	0.101701	0.0457344	-0.00342464	-0.027564	-0.179061	0.116224	0.105172	-0.0285697	-0.118665	0.0285697	0.122814	0.0814358	-0.0198119	-0.0539751	-0.0956961	0.000797809
P78854	plb1	Lysophospholipase 1	-0.705505	-0.249509	-0.0400028	0.133148	0.0660839	-0.878597	-0.275167	-0.000593185	0.0750179	0.0529766	-0.594499	-0.054163	0.0600395	0.00554848	0.241057	-0.7262	-0.192946	0.00648117	0.0712382	0.120039	1.32254e-09
P78875	tpp1	Trehalose-phosphatase	-0.106948	-0.00977182	-0.0445876	0.0368962	0.0768876	-0.107202	-0.0317364	9.53674e-07	0.0348482	-9.53674e-07	-0.0747576	-0.0213299	-0.0106239	0.0135021	0.0216055	-0.0963025	-0.020946	-0.0184035	0.0284155	0.0328307	0.00283324
P78921	cct8	Probable T-complex protein 1 subunit theta	0.0944133	0.0546594	-0.0245423	-0.0195851	-0.0408349	0.081172	0.0771217	-0.000109673	-0.00149632	-0.0829268	0.11047	0.0568061	-0.015574	-0.040381	-0.00628042	0.0953519	0.0628624	-0.0134087	-0.0204875	-0.0433474	0.000219851
P78937	sua1	Sulfate adenylyltransferase	0.229466	0.139986	0.012187	-0.012187	-0.098464	0.172972	0.0867853	0.0358219	-0.0358219	-0.174469	0.16069	0.124789	0.00498676	-0.0902624	-0.0291901	0.187709	0.117187	0.0176652	-0.0460904	-0.100708	6.54285e-06
P78946	rpl26	60S ribosomal protein L26	0.2056	0.0888162	-0.0399957	0.0355601	-0.195057	0.184309	0.0889368	-0.0240593	-0.0128803	-0.116943	0.126167	0.222045	0.0272589	-0.241479	-0.0576	0.172026	0.133266	-0.0122654	-0.072933	-0.1232	0.00110907
P78954	tif451	Eukaryotic translation initiation factor 4E-1	0.207525	0.141402	-0.00570488	0.00570488	-0.0803871	0.111563	0.0843611	0.0273247	-0.0538864	-0.118675	0.00651789	0.143507	-0.00651789	-0.252945	-0.154819	0.108535	0.12309	0.00503397	-0.100376	-0.11796	0.00336678
P79015	rpl32a	60S ribosomal protein L32-A	0.250857	0.135878	-0.000685692	0.000685692	-0.270545	0.173926	0.0456371	-0.00600147	0.00600147	-0.175986	0.218791	0.187165	0.0130677	-0.187118	-0.0130677	0.214525	0.122893	0.00212685	-0.0601436	-0.1532	7.6868e-05
P79060	sui1	Protein translation factor sui1	0.205805	0.0562849	0.00948524	-0.00948524	-0.302841	0.102846	0.00243807	-0.0221906	-0.00243807	-0.216542	0.0474644	0.115571	-0.0168676	-0.117097	0.0404968	0.118705	0.058098	-0.00985765	-0.0430067	-0.159629	0.0303215
P79063	sup45	Eukaryotic peptide chain release factor subunit 1	0.195151	0.0716	-0.0265779	0.0236254	-0.169188	0.0888176	0.0900011	-0.0221786	-0.00596237	-0.0820675	0.117336	0.0643125	-0.0422568	-0.0269427	0.0269427	0.133768	0.0753045	-0.0303378	-0.00309324	-0.0747711	0.00114778
P79064	rad31	DNA damage tolerance protein rad31	-0.231946	0.0622611	0.121391	-0.0622611	0.083611	-0.131335	0.173254	0.0688281	-0.141986	-0.036571	-0.0655899	-0.0112333	0.0831194	-0.0561571	-0.0411568	-0.142957	0.0747608	0.0911128	-0.0868015	0.00196107	0.0319779
P79071	rpl6	60S ribosomal protein L6	0.285463	0.157666	-0.00633478	-0.000620365	-0.146727	0.204027	0.124475	-0.0721226	-0.00676727	-0.212357	0.22355	0.123171	-0.0401015	-0.107093	0.0116458	0.23768	0.135104	-0.0395196	-0.0381603	-0.115813	1.5615e-06
P79081	ats1	N-acetyltransferase ats1	0.211536	0.0832376	0.0106907	-0.0565987	-0.0918255	0.121434	0.0221915	0.0467782	-0.0591521	-0.150777	0.102159	0.0805016	0.000919342	-0.096426	-0.109096	0.145043	0.0619769	0.0194627	-0.0707256	-0.117233	1.32576e-05
P79083	sum1	Eukaryotic translation initiation factor 3 subunit I	0.158017	0.0586624	-0.0630159	-0.00299549	-0.190211	0.116535	0.0629797	-0.0189114	-0.0373878	-0.148457	0.0979023	0.0486822	-0.023942	-0.0863638	-0.0269909	0.124152	0.0567748	-0.0352898	-0.042249	-0.121886	2.32222e-05
P87059	mia40	Mitochondrial intermembrane space import and assembly protein 40	-0.0331388	-0.0028739	0.00512648	0.105779	0.0427089	-0.113305	-0.050148	0.00550747	0.223025	0.160645	-0.125783	-0.0432968	0.00637817	0.00484848	0.106801	-0.0907423	-0.0321062	0.00567071	0.111218	0.103385	0.0462209
P87111	SPAC20G8.04c	Probable electron transfer flavoprotein-ubiquinone oxidoreductase, mitochondrial	-0.00673676	-0.0604067	0.00673676	0.154419	0.0823689	-0.110517	-0.0275822	0.0123415	0.13967	0.065671	-0.180747	0.0167789	0.0302868	0.0130615	0.0744619	-0.0993334	-0.0237366	0.016455	0.102384	0.0741673	0.00894696
P87113	erg2	C-8 sterol isomerase erg2	0.16962	0.0555897	-0.140746	0.144265	-0.101705	0.149859	0.0157585	-0.018487	0.00581074	-0.114917	0.128846	0.101021	-0.0170841	-0.0482311	-0.0936651	0.149442	0.0574563	-0.0587724	0.0339483	-0.103429	0.000837767
P87115	SPAC20G8.09c	UPF0202 protein C20G8.09c	0.130504	0.0508709	-0.00416088	0.0453615	-0.00832081	0.0688448	0.0415974	0.00642681	-0.0086832	-0.0654383	0.153088	0.0024271	-0.0024271	-0.0167971	-0.0496597	0.117479	0.0316318	-5.37237e-05	0.00662708	-0.0411396	0.0198446
P87124	SPAC3A12.08	Uncharacterized protein C3A12.08	-0.228954	-0.130607	-0.00268936	0.490166	0.586496	-0.0388355	-0.141452	-0.118185	0.025938	0.305203	-0.12417	-0.0967722	-0.0138006	0.108085	0.0934849	-0.130653	-0.122944	-0.0448917	0.208063	0.328395	0.00142542
P87153	cct7	Probable T-complex protein 1 subunit eta	0.120698	0.0511055	0.0033865	-0.0341253	-0.0033865	0.0537996	0.00969124	0.00974941	-0.000487328	-0.0706854	0.0827827	0.0557547	-0.00518513	-0.0154104	-0.00535202	0.0857601	0.0388505	0.00265026	-0.0166744	-0.0264746	0.00402127
P87170	ptp4	CTP-dependent diacylglycerol kinase 1	0.0122533	-0.00265551	0.0264459	-0.079679	-0.0637202	0.080164	-0.0591822	0.021204	0.0321045	-0.125864	0.151282	0.0825939	0.00803566	-0.0511417	-0.0646353	0.0812332	0.00691875	0.0185618	-0.0329054	-0.0847398	0.0315572
P87242	SPCC4G3.17	HD domain-containing protein C4G3.17	0.222889	0.00896978	0.0947423	-0.00896978	-0.194759	0.0634975	-0.0484667	0.0951862	0.0121231	-0.0623322	0.0215068	0.110114	0.00105333	-0.112989	-0.00105333	0.102631	0.0235389	0.0636606	-0.0366119	-0.0860481	0.0470621
P87320	msp1	Protein msp1, mitochondrial	-0.160833	-0.0652852	0.012095	0.072268	0.15067	-0.112096	-0.0660763	-0.0743093	0.0728807	0.133397	-0.0554028	-0.101523	0.0124674	0.11737	0.111626	-0.109444	-0.0776283	-0.0165823	0.0875061	0.131897	7.06885e-05
Q01475	sar1	Small COPII coat GTPase sar1	0.126204	0.0731621	-0.0777636	-0.00351048	-0.118606	0.0072875	-0.00557089	-0.0792241	0.00557089	-0.175051	0.0363016	0.00833511	-0.0257549	-0.0992298	0.0143518	0.0565979	0.0253088	-0.0609142	-0.0323898	-0.0931017	0.0280603
Q02592	hmt1	Heavy metal tolerance protein	-0.0832176	-0.0683031	0.00641632	0.0482178	0.0943699	-0.201913	-0.0384331	0.013484	0.000197411	0.0712729	-0.108686	-0.0385695	0.00845623	0.0560064	0.0477905	-0.131272	-0.0484352	0.00945218	0.0348072	0.0711444	3.48029e-05
Q02787	ade2	Adenylosuccinate synthetase	0.17963	0.130812	-0.0249791	-0.00484133	-0.11295	0.172894	0.0747976	0.00144768	-0.00581169	-0.112507	0.175417	0.0941195	-0.00584078	-0.0565991	0.00584078	0.17598	0.0999098	-0.00979074	-0.0224174	-0.0732053	1.31017e-06
Q03319	prh1	Probable ATP-dependent RNA helicase prh1	-0.000118256	0.315964	0.195648	-0.311549	-0.0512238	0.00304794	0.360707	0.00672913	-0.160712	-0.521832	0.00569487	0.183739	0.070025	-0.148343	0.0308433	0.00287485	0.286803	0.0908008	-0.206868	-0.180738	0.00386251
Q09130	tif213	Eukaryotic translation initiation factor 2 subunit gamma	0.172546	0.0920572	0.0185356	-0.0189133	-0.119829	0.0885973	0.0700836	-6.67572e-06	-0.0301962	-0.140119	0.0859284	0.0794082	-0.00324106	-0.0615621	0.00324106	0.115691	0.0805163	0.00509596	-0.0368905	-0.0855689	8.38665e-05
Q09154	rip1	Cytochrome b-c1 complex subunit Rieske, mitochondrial	-0.145682	-0.0112967	-0.0600038	0.0570807	0.126966	-0.181301	-0.0644464	0.0168858	0.00694847	0.101614	-0.11765	0.0633469	0.0928135	-0.0465603	0.0801992	-0.148211	-0.00413211	0.0165652	0.00582298	0.102926	0.0403297
Q09176	SPAP8A3.06	Splicing factor U2AF 23 kDa subunit	0.109693	0.0572786	-0.11017	0.0187941	-0.147276	0.216576	0.153867	-0.0745201	-0.072443	-0.279568	0.0948868	0.106257	-0.0470037	-0.103633	-0.0214806	0.140385	0.105801	-0.0772314	-0.0524273	-0.149441	0.00198476
Q09179	gln1	Glutamine synthetase	0.221463	0.105318	-0.0646448	0.0256948	-0.101239	0.131982	0.0722923	-0.0118551	0.0118551	-0.173329	0.0856843	0.0885749	-0.0084939	-0.10674	0.0084939	0.146376	0.0887284	-0.0283313	-0.0230632	-0.0886916	0.00195191
Q09180	map2	Pro-P-factor;P-factor;P-factor-like 1;P-factor-like 2	-0.546466	0.092104	-0.654702	-0.0576963	0.135026	-0.454206	-0.541453	-0.643839	0.110716	0.367645	0.0284295	-0.219227	0.14322	0.623966	0.860224	-0.324081	-0.222859	-0.385107	0.225662	0.454298	0.0102359
Q09181	ste13	Putative ATP-dependent RNA helicase ste13	0.129812	0.0390096	-0.00395632	-0.0585542	-0.107884	0.0737286	0.0698595	-0.0341339	-0.00447845	-0.159933	0.0491467	0.073987	-0.00446415	-0.0564718	-0.00461006	0.084229	0.060952	-0.0141848	-0.0398348	-0.090809	0.00060305
Q09668	rpl22	60S ribosomal protein L22	0.217408	0.190279	0.086545	-0.0358343	-0.046792	0.100755	0.135826	0.0272627	-0.0272627	-0.215859	0.166511	0.0413055	0.0056057	-0.069952	-0.0359488	0.161558	0.12247	0.0398045	-0.0443497	-0.0995334	0.00104366
Q09674	SPAC5H10.01	UPF0317 protein C5H10.01	0.798467	0.502573	0.10533	-0.27525	-0.496501	0.820662	0.43493	0.0517159	-0.271139	-0.501268	0.734639	0.42684	-0.0302124	-0.339659	-0.583169	0.784589	0.454781	0.042278	-0.295349	-0.526979	1.19438e-14
Q09677	SPAC5H10.05c	Uncharacterized protein C5H10.05c	0.139482	0.0636826	-0.0638037	-0.0699263	0.0156927	0.0934429	0.18741	-0.0984535	-0.200153	-0.0662594	0.191769	0.0573416	0.01122	-0.01122	-0.0352936	0.141564	0.102811	-0.0503457	-0.0937665	-0.0286201	0.00053065
Q09682		Probable proteasome subunit alpha type-3	0.120544	-0.00153494	-0.0925546	-0.0112348	-0.176714	-0.00893641	-0.00210714	-0.0718541	-0.0948091	-0.0701566	0.106236	0.0198898	-0.0705547	-0.0814743	0.0312052	0.0726147	0.00541592	-0.0783211	-0.062506	-0.0718886	0.0370076
Q09686	SPAC13C5.04	Putative glutamine amidotransferase-like protein C13C5.04	-0.783869	-0.408725	0.082653	0.45825	0.583857	-0.65024	-0.255942	0.0413532	0.552637	0.709248	-0.66382	-0.342599	0.113494	0.39634	0.620468	-0.69931	-0.335755	0.0791667	0.469076	0.637857	1.29896e-13
Q09692	wrs1	Tryptophan--tRNA ligase, cytoplasmic	0.103028	0.0590878	0.0430231	-0.0118818	-0.0272589	0.093709	0.0280952	0.0322218	-0.0811739	-0.098567	-0.00613451	0.0766301	0.0355744	-0.0680575	-0.0393701	0.0635343	0.0546044	0.0369398	-0.0537044	-0.0550653	0.00507579
Q09694	lys3	Saccharopine dehydrogenase [NAD(+), L-lysine-forming]	0.198596	0.111929	-0.0361376	-0.00221539	-0.145471	0.130894	0.0547819	0.0221806	-0.0422649	-0.141665	0.00191975	0.069849	-0.0113506	-0.0902042	-0.00191975	0.11047	0.0788533	-0.00843589	-0.0448949	-0.0963516	0.00315358
Q09704	rrp4	Exosome complex component rrp4	0.0735459	-0.00152445	0.00152445	-0.00974607	0.0241418	0.213854	0.104386	0.0218811	-0.181812	-0.16638	0.138317	0.0456896	0.00847149	-0.0228548	-0.0247173	0.141906	0.0495172	0.0106257	-0.0714711	-0.0556518	0.0189876
Q09717	sbp1	Ran-specific GTPase-activating protein 1	0.110194	0.103427	-0.090013	-0.04318	-0.115549	0.0491328	0.00782251	-0.0597444	-0.00782251	-0.0954518	0.149203	0.112623	-0.0201778	-0.101425	0.0529966	0.102843	0.0746244	-0.0566451	-0.0508092	-0.0526679	0.00427934
Q09721	SPAC31A2.10	Uncharacterized protein C31A2.10	-0.228377	-0.153947	0.737037	0.0159926	0.410118	-0.25209	0.0578947	0.42261	-0.43757	0.457767	#N/A	#N/A	#N/A	#N/A	#N/A	-0.240234	-0.0480263	0.579824	-0.210788	0.433942	0.00642968
Q09722	eif3m	Eukaryotic translation initiation factor 3 subunit M	0.0982127	0.0254216	-0.0141778	-0.00540209	-0.148325	0.0592871	0.0571404	-0.0351801	-0.0265722	-0.136922	0.155242	0.0602803	-0.0326838	-0.104131	0.000136852	0.104247	0.0476141	-0.0273472	-0.0453685	-0.0950368	0.000715471
Q09736	erg11	Lanosterol 14-alpha demethylase erg11	0.242956	0.133975	-0.0583153	-0.0643883	-0.254484	0.207846	0.100919	-0.00883293	-0.1161	-0.246714	0.21483	0.0992212	0.00516796	-0.132548	-0.17145	0.221877	0.111372	-0.0206601	-0.104346	-0.224216	1.49582e-09
Q09751	glo1	Lactoylglutathione lyase	-0.0133419	-0.0488272	-0.116293	0.0165615	0.0458641	-0.0202627	-0.0475521	-0.00598049	0.0153379	0.0489645	-0.00354147	-0.00519037	-0.0155606	0.0196395	0.13337	-0.012382	-0.0338566	-0.0459447	0.0171796	0.0760662	0.0251028
Q09755	SPAC24H6.10c	Putative phospho-2-dehydro-3-deoxyheptonate aldolase	0.167483	0.0756798	-0.0213041	0.00690937	-0.0615759	0.0933037	0.0992002	-0.00255966	0.00255966	-0.145367	0.0586319	0.0917864	-0.00567341	-0.0510778	-0.0800915	0.106473	0.0888888	-0.00984573	-0.0138696	-0.095678	0.00107725
Q09757	rps9a	40S ribosomal protein S9-A	0.256631	0.147577	0.00672817	-0.00672817	-0.139699	0.235472	0.0833368	0.0472679	-0.092123	-0.167833	0.21236	0.131081	-0.000413418	-0.144315	0.000413418	0.234821	0.120665	0.0178609	-0.0810555	-0.102373	2.75355e-06
Q09769	pim1	Lon protease homolog, mitochondrial	-0.0331721	-0.0052228	-0.0208678	0.0427651	0.0424581	-0.0858021	-0.0778608	-0.0104961	0.0104961	0.043211	-0.0618906	-0.0366859	-0.00521469	0.0232601	0.0356417	-0.0602883	-0.0399232	-0.0121929	0.0255071	0.0404369	0.0124573
Q09790	aps1	Diphosphoinositol polyphosphate phosphohydrolase aps1	0.0670347	0.0093174	0.0667086	-0.0376482	-0.0738516	0.102823	-0.0281916	0.0115528	-0.0303764	-0.0633869	0.0991211	0.00496578	-0.0744085	0.0224218	-0.078968	0.0896597	-0.00463613	0.00128428	-0.0152009	-0.0720689	0.0123781
Q09817	nmd3	60S ribosomal export protein nmd3	0.137697	0.157502	0.00873184	-0.00873184	0.0472469	0.134271	0.0725746	0.0589418	-0.0984259	-0.149339	0.0922241	-0.0332899	0.0257349	0.00562954	-0.0571423	0.121397	0.0655956	0.0311362	-0.0338427	-0.053078	0.0154331
Q09836	atp10	Probable mitochondrial ATPase complex subunit atp10	-0.213161	-0.266156	-0.0400162	0.0400162	0.26431	-0.5288	-0.0895486	0.240737	-0.0510211	0.264675	-0.0783315	-0.0894799	0.0961661	0.1888	0.154962	-0.273431	-0.148395	0.0989625	0.0592651	0.227982	0.00218148
Q09841	pup1	Probable proteasome subunit beta type-2	0.0726867	-0.00398016	-0.0488553	-0.0992227	-0.10574	-0.0392609	0.0215158	-0.164312	-0.0387077	-0.198891	0.00586033	0.00670624	-0.0547657	-0.102642	-0.00586033	0.0130954	0.00808064	-0.0893111	-0.0801908	-0.103497	0.0472806
Q09851	ayr1	NADPH-dependent 1-acyldihydroxyacetone phosphate reductase	-0.189433	-0.0401721	0.0401721	0.143323	0.329719	-0.25319	-0.134989	0.087533	0.207496	0.289069	-0.143795	-0.0945768	0.120376	0.226867	0.355591	-0.195473	-0.0899126	0.0826936	0.192562	0.324793	1.8897e-10
Q09870	SPAC12G12.06c	Probable RNA 3-terminal phosphate cyclase-like protein	0.0516715	0.0120835	0.0150428	0.0242019	-0.0347886	0.0908155	0.101072	-0.00719738	0.0395346	-0.086503	0.13562	-0.00426579	-0.0407972	0.013854	-0.0966129	0.0927024	0.0362967	-0.0109839	0.0258635	-0.0726349	0.0288397
Q09878	SPCC584.01c	Probable sulfite reductase [NADPH] flavoprotein component	0.0794501	0.0264611	-0.0164571	0.0116725	-0.00619364	0.0576038	0.0333548	-0.0061512	0.00353432	-0.052494	0.056458	0.0240817	-0.0235829	-0.043654	0.0173154	0.064504	0.0279659	-0.0153971	-0.00948238	-0.0137908	0.0171971
Q09893	SPAC24B11.05	Uncharacterized protein C24B11.05	0.29664	0.15282	0.0746994	-0.0746994	-0.310564	0.262681	0.162821	0.0262403	-0.0307837	-0.188849	0.240311	0.170466	0.0368338	-0.116748	-0.0814247	0.266544	0.162036	0.0459245	-0.074077	-0.193613	1.6231e-08
Q09900	rpl38b	60S ribosomal protein L38-2	0.134472	-0.0582361	0.0421333	0.160805	-0.0421333	0.180304	0.0947714	0.0559616	-0.0559616	-0.110806	0.208715	0.0814047	-0.043292	-0.0780115	-0.043478	0.174497	0.0393133	0.0182676	0.00894388	-0.0654723	0.0272547
Q09903	drs1	ATP-dependent RNA helicase drs1	0.165611	0.115516	0.00146484	-0.0197906	-0.00146484	0.0905848	0.112341	-0.00265026	0.00265026	-0.0345335	0.0798445	0.0509682	0.0126419	-0.0694027	-0.121568	0.112013	0.0929416	0.00381883	-0.0288477	-0.052522	0.00169397
Q09910	SPAC30D11.11	Uncharacterized protein C30D11.11	0.231689	0.159993	-0.000209808	-0.0629578	-0.196411	0.0542293	0.00136042	0.0927825	-0.0633607	-0.0809579	0.175935	0.145647	-0.0186939	-0.0380325	-0.261233	0.153951	0.102334	0.0246263	-0.0547837	-0.179534	0.00060305
Q09913	SPAC1F7.09c	Probable allantoicase	0.378629	0.173021	0.0125265	-0.0984144	-0.251761	0.30665	0.0886526	0.00699425	-0.101326	-0.176777	0.316694	0.0986471	-0.00680828	-0.0909224	-0.191154	0.333991	0.120107	0.00423749	-0.0968876	-0.206564	2.16556e-10
Q09928	cyp8	Peptidyl-prolyl cis-trans isomerase cyp8	-0.325418	-0.0647936	-0.181507	0.0873699	0.327618	-0.210763	-0.0796781	-0.381628	0.230847	0.293246	0.0535946	0.0140009	-0.297169	-0.0434628	-0.00196934	-0.160862	-0.0434903	-0.286768	0.0915847	0.206298	0.0261003
Q10056	shk2	Serine/threonine-protein kinase shk2	-0.393798	-0.533474	-0.934619	-0.40619	-0.0457201	-0.12547	-0.472925	-0.559188	-0.295192	-0.0827112	-0.241147	-0.566036	-0.52663	-0.0850234	-0.00108194	-0.253472	-0.524145	-0.673479	-0.262135	-0.0431711	0.00336239
Q10066	aru1	Arginase	0.982169	0.70208	-0.0810423	-0.48537	-0.660907	0.800725	0.417322	-0.0381403	-0.412854	-0.576142	1.00568	0.460188	-0.0754814	-0.402767	-0.625525	0.929526	0.52653	-0.064888	-0.433664	-0.620858	2.97261e-13
Q10081	SPAC11D3.02c	UPF0039 protein C11D3.02c	0.245221	0.124748	0.00287914	-0.0239592	-0.062953	0.126895	0.0591927	-0.00393009	-0.00839329	-0.16537	0.177179	0.0101213	-0.0238447	-0.0351248	-0.0485687	0.183098	0.0646874	-0.00829856	-0.0224924	-0.0922972	1.97448e-05
Q10094	SPAC11D3.15	Uncharacterized protein C11D3.15	0.170437	0.0139861	0.0515714	-0.0139861	-0.0642028	0.162268	0.0873346	0.0468311	-0.0386963	-0.0894775	0.102629	0.0728998	0.00896549	-0.0358381	-0.0674419	0.145111	0.0580735	0.0357893	-0.0295068	-0.0737074	2.48723e-05
Q10101	rps7	40S ribosomal protein S7	0.193986	0.11426	0.0297403	-0.102473	-0.245893	0.185378	0.124748	0.0140409	-0.101203	-0.202451	0.265038	0.258352	0.0199027	-0.225459	-0.0199027	0.214801	0.165787	0.021228	-0.143045	-0.156082	4.63728e-05
Q10102	SPAC18G6.01c	Uncharacterized protein C18G6.01c	-0.127757	-0.0189991	-0.0548124	0.0291548	0.228307	-0.126574	0.00720072	-0.0231194	-0.00720072	0.0524669	0.00199556	-0.0646176	-0.00199556	0.174938	0.0582452	-0.0841118	-0.025472	-0.0266425	0.0656306	0.113006	0.0268559
Q10132	idi1	Isopentenyl-diphosphate Delta-isomerase	0.183592	0.0622034	0.0231895	-0.0162964	-0.143621	0.0575666	0.0258713	-0.0366278	-0.00844097	-0.14148	0.0236931	0.0601416	-0.0045805	-0.0501871	-0.0313663	0.0882839	0.0494054	-0.00600624	-0.0249748	-0.105489	0.00340845
Q10147	cct2	Probable T-complex protein 1 subunit beta	0.111398	0.0197601	0.01682	-0.01682	-0.0949373	0.064393	0.0317898	0.0133028	-0.0628023	-0.0767374	0.0734792	0.0975909	-0.000423908	-0.0831647	0.000423908	0.08309	0.0497136	0.00989962	-0.0542623	-0.0570836	0.00454516
Q10163	smb1	Small nuclear ribonucleoprotein-associated protein B	0.051672	-0.0323877	0.00401497	-0.0359821	-0.0232544	0.138712	-0.0225058	-0.0112019	0.0100327	-0.083149	0.267055	0.0185075	-0.00638151	-0.00283766	0.00283766	0.15248	-0.0121287	-0.0045228	-0.00959571	-0.0345219	0.0055935
Q10167	SPAC26A3.14c	Uncharacterized protein C26A3.14c	-0.178963	-0.124688	-0.125416	0.0180836	0.00473213	-0.131391	-0.099472	0.00422001	0.00579929	0.0162649	-0.119028	-0.0404177	-0.00368595	0.0361204	0.148281	-0.143127	-0.0881926	-0.0416272	0.0200011	0.056426	0.00833633
Q10174	SPAC27F1.05c	Uncharacterized aminotransferase C27F1.05c	0.540622	0.236557	0.0846877	-0.133044	-0.202768	0.317487	0.107452	-0.0468812	-0.113883	-0.0130696	0.169564	0.094883	0.0223312	-0.0223312	-0.323405	0.342558	0.146297	0.0200459	-0.0897525	-0.179748	0.00193018
Q10179	grs1	Putative glycine--tRNA ligase	0.130005	0.038743	0.00827599	-0.00827599	-0.0832081	0.0775347	0.0869083	0.00160313	-0.00160313	-0.069869	0.0902629	0.0769601	0.00541925	-0.0308852	-0.00541925	0.0992675	0.0675371	0.00509946	-0.0135881	-0.0528321	0.000174968
Q10189	spo12	Mitosis-specific protein spo12	0.191425	0.251621	0.0561547	-0.0561547	-0.227003	-0.0455995	0.285715	0.0455995	0.0954366	-0.664885	0.32665	0.0212607	-0.0212607	0.0875974	-0.793836	0.157492	0.186199	0.0268312	0.0422931	-0.561908	0.00555913
Q10192	rpl18a	60S ribosomal protein L18-A	0.217317	0.127722	-0.00708866	0.00708866	-0.16756	0.181939	0.118622	0.0290194	-0.0810194	-0.175689	0.200559	0.182179	0.0194592	-0.13133	-0.0194592	0.199938	0.142841	0.0137966	-0.0684203	-0.120903	5.45853e-06
Q10206	dph2	Diphthamide biosynthesis protein 2	0.10304	0.00947952	0.0220423	-0.175057	-0.24953	0.125839	0.175551	-0.0529947	-0.254848	-0.123027	0.0415525	0.115055	-0.0503025	-0.042654	-0.155353	0.0901438	0.100029	-0.027085	-0.15752	-0.17597	0.00216767
Q10216	SPAC4H3.08	Uncharacterized oxidoreductase C4H3.08	-0.826291	-0.33144	0.365563	0.750276	0.888972	-0.776165	-0.353366	0.459148	0.916044	0.926615	-0.638176	-0.0365496	0.529338	0.775043	1.05527	-0.746877	-0.240452	0.45135	0.813787	0.956952	2.94923e-12
Q10241	cmb1	Mismatch-binding protein cmb1	-0.0411091	-0.0235243	-0.0192146	0.0255337	0.09865	-0.182131	-0.0724955	-0.0435791	0.0435791	0.0788002	-0.11415	0.0132389	-0.0335312	0.018055	0.136844	-0.112463	-0.0275936	-0.0321083	0.0290559	0.104765	0.00135709
Q10258	met9	Methylenetetrahydrofolate reductase 1	0.140836	0.0956993	-0.000792503	0.0177946	-0.129548	0.100653	0.0954523	0.0313053	-0.0641708	-0.139265	0.0998249	-0.00194073	0.00194073	0.00294781	-0.0527649	0.113771	0.0630703	0.0108178	-0.0144761	-0.107193	0.000335187
Q10282	git5	Guanine nucleotide-binding protein subunit beta	-0.143377	-0.0868936	-0.0298696	0.0466199	0.129929	#N/A	#N/A	#N/A	#N/A	#N/A	-0.167037	-0.186686	0.0341554	0.0676141	0.0473628	-0.155207	-0.13679	0.00214291	0.057117	0.0886459	0.0185437
Q10289	fas2	Fatty acid synthase subunit alpha;Acyl carrier;3-oxoacyl-[acyl-carrier-protein] reductase;3-oxoacyl-[acyl-carrier-protein] synthase	0.176224	0.0943117	-0.0042572	0.0042572	-0.0489864	0.101448	0.0841856	-0.00285912	0.00285912	-0.103352	0.115889	0.0923533	-0.00830698	-0.0759263	0.00830698	0.131187	0.0902836	-0.0051411	-0.0229367	-0.0480103	3.04636e-05
Q10311	SPAC6C3.08	Ankyrin repeat-containing protein C6C3.08	-0.220911	-0.25117	-0.00231743	0.070734	0.00231743	-0.115485	-0.0878849	0.00604916	-0.00604916	-0.00607967	-0.246932	-0.019207	0.00837326	0.0251484	0.0199137	-0.194443	-0.119421	0.004035	0.0299444	0.00538381	0.0261003
Q10330	rpl25a	60S ribosomal protein L25-A	0.21044	0.114599	-0.199831	0.00436831	-0.30796	0.194223	0.102567	-0.0866241	0.00721741	-0.267883	0.222781	0.0985999	-0.0202146	-0.069262	0.00131273	0.209148	0.105255	-0.102223	-0.0192254	-0.19151	0.000157388	Q10330 cannot be distinguished from O74391
O74391	rpl25b	60S ribosomal protein L25-B	0.21044	0.114599	-0.199831	0.00436831	-0.30796	0.194223	0.102567	-0.0866241	0.00721741	-0.267883	0.222781	0.0985999	-0.0202146	-0.069262	0.00131273	0.209148	0.105255	-0.102223	-0.0192254	-0.19151	0.000157388	O74391cannot be distinguished from Q10330
Q10333	pex11	Peroxisomal biogenesis factor 11	0.0864863	0.02212	-0.0952554	-0.129258	-0.105856	0.0250282	-0.0329294	-0.131123	-0.0980206	-0.0855198	0.0850163	0.00310612	-0.0556498	-0.0661211	-0.00560188	0.0655103	-0.00256777	-0.0940092	-0.0977998	-0.0656594	0.000748731
Q10334	SPBC582.08	Putative alanine aminotransferase	0.095912	0.084795	0.0360632	-0.0163527	-0.0206652	0.113126	0.0453625	0.0542154	-0.0400171	-0.0990381	0.0689039	0.0319805	-0.0102711	-0.0200195	-0.0522909	0.0926472	0.054046	0.0266692	-0.0254631	-0.0573314	0.00168968
Q10344	p23fy	Translationally-controlled tumor protein homolog	0.260756	0.127722	0.01546	-0.01546	-0.124389	0.186303	0.0612411	0.0202551	-0.0202551	-0.117185	0.220834	0.150288	-0.00356817	-0.109928	0.00356817	0.222631	0.113084	0.0107156	-0.0485476	-0.0793351	2.7678e-06
Q10349	SPAC1F12.07	Putative phosphoserine aminotransferase	0.161115	0.055254	-0.0078783	0.0291471	-0.158162	0.0538054	0.0573788	-0.0330057	0.027215	-0.118594	0.0806713	0.0753374	0.0118494	-0.0670996	-0.0228882	0.0985305	0.0626567	-0.0096782	-0.00357914	-0.0998815	0.00341136
Q10353	rlp24	Ribosome biogenesis protein rlp24	0.272611	0.201348	-0.00498533	0.00498533	-0.00663614	0.0900412	0.177896	-0.604398	0.147129	-0.629925	0.112411	-0.0698919	-0.0186777	0.0267248	-0.177591	0.158355	0.103117	-0.209354	0.0596131	-0.271384	0.0454624
Q10356	hsp3106	Glutathione-independent glyoxalase DJ-1	0.0138893	-0.0489893	-0.058363	0.0369053	0.0276031	-0.100694	-0.053503	-0.0299349	0.0711756	0.044898	-0.00788736	0.00788736	-0.0110164	0.0237031	0.185312	-0.0315639	-0.031535	-0.0331047	0.043928	0.0859377	0.0423442
Q10410	SPAC1F3.05	Probable ADP-ribosylation factor-binding protein C1F3.05	0.0926428	0.0240803	0.00368023	0.000405312	-0.0453253	0.0668325	0.0460415	0.00955677	-0.00955677	-0.04918	0.0676136	0.0510168	0.00147915	0.00152111	-0.0378551	0.0756963	0.0403795	0.00490538	-0.00254345	-0.0441202	0.000963065
Q10444	exg2	Glucan 1,3-beta-glucosidase 2	-0.449367	-0.26676	0.0614252	0.20614	0.41295	-0.296143	-0.214965	-0.0790024	0.323364	0.532131	#N/A	#N/A	#N/A	#N/A	#N/A	-0.372755	-0.240862	-0.00878859	0.264752	0.47254	0.00368163
Q10478	SPAC17C9.06	SAM50-like protein SPAC17C9.06	-0.184267	-0.0508013	-0.0056057	0.0056057	0.115957	-0.160544	-0.0922203	-0.0490522	0.0533953	0.0968561	-0.118954	-0.114133	-0.0149145	0.0652819	0.0967827	-0.154588	-0.0857182	-0.0231908	0.0414276	0.103199	0.000137924
Q10480	pnu1	Nuclease 1, mitochondrial	-0.0877714	-0.0702763	-0.0410681	0.0274019	0.0334349	-0.104862	0.0102682	0.00452042	-0.0130615	-0.00452042	-0.0910301	-0.0243502	0.00713825	0.000735283	0.0590115	-0.0945546	-0.0281194	-0.00980314	0.00502523	0.0293086	0.0499825
Q10483	SPAC17C9.11c	Uncharacterized protein C17C9.11c	-0.0816855	-0.00597048	0.0324407	0.00597048	0.154124	-0.0779209	-0.0929441	-0.0153732	0.0790253	0.0153732	-0.104268	-0.0312576	0.00785446	0.0340462	0.0176153	-0.0879582	-0.0433908	0.0083073	0.0396806	0.0623708	0.041624
Q10488	etr1	Probable trans-2-enoyl-CoA reductase, mitochondrial	-0.166973	-0.137586	-0.0435581	0.0435581	0.119097	-0.297253	-0.162122	-0.0808296	0.0808296	0.137184	-0.272676	-0.212141	-0.0709782	0.0763893	0.165362	-0.245634	-0.170616	-0.065122	0.0669257	0.140548	5.01124e-05
Q10490	lrs1	Putative leucine--tRNA ligase, cytoplasmic	0.157002	0.0831871	0.0171843	-0.0171843	-0.0786543	0.106808	0.067771	0.0270882	-0.0270882	-0.141487	0.0998087	0.0719643	0.00370216	-0.0580158	-0.036128	0.121206	0.0743074	0.0159915	-0.0340961	-0.0854232	4.03575e-06
Q10494	SPAC26F1.07	Uncharacterized oxidoreductase C26F1.07	-0.0544438	-0.0175796	0.0175796	0.0856166	0.0699306	-0.132465	-0.0966387	-0.0230312	0.124298	0.0539875	-0.136125	0.00199127	0.0122604	0.0137806	0.171212	-0.107678	-0.037409	0.00226959	0.0745651	0.0983768	0.00359042
Q10499	aif1	Apoptosis-inducing factor 1	-0.121335	-0.0246959	0.0246959	0.10633	0.249107	-0.235029	-0.0638208	0.0142059	0.13238	0.210449	-0.276414	-0.0782051	0.0621643	0.139423	0.241122	-0.210926	-0.0555739	0.0336887	0.126044	0.233559	2.4017e-09
Q10659	spo14	Membrane glycoprotein spo14	0.0766349	0.00406122	-0.0908971	-0.00406122	-0.0369267	0.0501347	0.0115099	0.00792503	-0.0369015	-0.100719	0.159883	0.0332036	-0.00504637	-0.0418563	0.00504637	0.0955509	0.0162582	-0.0293395	-0.0276063	-0.0441999	0.0310402
Q10752	cdc28	Pre-mRNA-splicing factor ATP-dependent RNA helicase-like protein cdc28	0.214927	0.0390477	-0.057467	0.088203	0.0106397	#N/A	#N/A	#N/A	#N/A	#N/A	0.166367	0.0738974	0.00143528	-0.00813389	-0.10701	0.190647	0.0564725	-0.0280159	0.0400345	-0.0481851	0.0333197
Q11004	wis2	40 kDa peptidyl-prolyl cis-trans isomerase	0.2098	0.125216	0.0078001	-0.0078001	-0.0807772	0.127122	0.1057	-0.0294199	0.0968714	-0.0224905	0.111769	0.082221	0.000277519	-0.0698824	-0.0193424	0.149563	0.104379	-0.00711409	0.00639629	-0.04087	0.00361584
Q11118	wos2	Protein wos2	0.177832	0.155536	-0.0358138	-0.0478988	-0.1044	0.165027	0.103661	0.00330639	-0.0559435	-0.160077	0.152728	-0.000511169	-0.0944233	-0.0697727	0.00864887	0.165196	0.0862285	-0.0423102	-0.0578717	-0.0852761	0.00111604
Q1K9C2	sir1	Sulfite reductase [NADPH] subunit beta	0.119197	0.0776658	-0.0117345	0.0157676	-0.0565457	0.0804205	0.0393753	-0.0120039	-0.0158091	-0.0715361	0.0562687	0.00408268	-0.0290766	-0.0403051	0.0187817	0.0852955	0.0403746	-0.017605	-0.0134489	-0.0364334	0.0171388
Q1MTQ5	mug89	Meiotically up-regulated gene 89 protein	0.0593095	-0.000780582	-0.0622401	0.000780582	-0.0627418	0.0660896	-0.00803852	-0.00139236	-0.0568008	-0.175395	0.087039	0.0215893	0.0227203	-0.0132656	-0.165626	0.0708127	0.00425673	-0.0136374	-0.0230953	-0.134587	0.00283324
Q1MTR8	svp26	Protein svp26	0.159031	0.0414591	-0.0463867	-0.000612259	-0.0966072	0.0393438	-0.0128365	-0.0656595	0.030345	-0.0107069	0.0536432	-0.0133152	-0.0512943	-0.0329533	-0.0264692	0.084006	0.00510248	-0.0544469	-0.00107352	-0.0445944	0.0332813
Q42598	thrc	Threonine synthase	0.101392	0.0519943	0.0340776	0.0253477	-0.100247	0.0574679	0.0380311	0.0390983	-0.0891995	-0.0505185	0.0575709	0.127888	0.0136437	-0.141918	-0.0136437	0.0721436	0.0726379	0.0289399	-0.0685898	-0.0548032	0.0199925
Q7LL04	SPCC1494.01	UPF0676 protein C1494.01	0.432047	0.162416	0.0719166	-0.0973206	-0.241261	0.142769	0.0798483	0.040144	-0.00839806	-0.0912304	0.215765	0.266028	0.0331316	-0.193652	-0.346649	0.263527	0.169431	0.0483974	-0.0997903	-0.22638	0.00396006
Q7Z9I2	SPCC663.09c	Uncharacterized oxidoreductase C663.09c	0.154064	0.0311193	0.000844955	-0.000844955	-0.0595837	0.101447	0.0054965	0.0232854	-0.0054965	-0.0180335	0.0910802	0.086843	-0.00867319	-0.0985589	0.00867319	0.11553	0.041153	0.00515238	-0.0349668	-0.0229813	0.0042536
Q8NIL3	aes1	Antisense-enhancing sequence 1	0.112785	0.149302	0.0802269	-0.0481091	-0.0246296	0.06915	0.0164738	0.0743437	0.000752449	-0.0959635	0.0709896	0.0556974	0.0514612	-0.045043	-0.05933	0.0843083	0.0738246	0.0686773	-0.0307999	-0.0599744	0.00196654
Q8NKC0	SPBPB21E7.09	Probable L-asparaginase 3	-0.0792747	0.0257354	0.108654	0.241669	0.361079	-0.518957	-0.283848	-0.239648	0.029016	0.0486608	0.0278382	0.117574	0.122987	0.374418	0.315793	-0.190131	-0.0468462	-0.00266886	0.215034	0.241844	0.0369565	Q8NKC0 cannot be distinguished from P87015
P87015	SPAC186.03	Probable L-asparaginase 1	-0.0792747	0.0257354	0.108654	0.241669	0.361079	-0.518957	-0.283848	-0.239648	0.029016	0.0486608	0.0278382	0.117574	0.122987	0.374418	0.315793	-0.190131	-0.0468462	-0.00266886	0.215034	0.241844	0.0369565	P87015 cannot be distinguished from Q8NKC0
Q8NKC2	eno102	Enolase 1-2	-0.847937	-0.542462	0.0757008	0.498737	0.836164	#N/A	#N/A	#N/A	#N/A	#N/A	-0.58189	-0.241179	0.203908	0.719965	0.660202	-0.714913	-0.391821	0.139805	0.609351	0.748183	4.89012e-06
Q8TFH1	rpl18b	60S ribosomal protein L18-B	0.209121	0.145336	0.0553789	-0.0532217	-0.0888052	0.15735	0.0767479	0.0581198	-0.119464	-0.154027	0.168441	0.138	0.0131207	-0.107025	-0.0351095	0.178304	0.120028	0.0422064	-0.0932369	-0.0926472	8.12131e-06
Q8TFH3	ost3	Dolichyl-diphosphooligosaccharide--protein glycosyltransferase subunit 3	0.10831	0.0134392	-0.148322	-0.0555544	-0.14622	0.00519562	-0.0508528	-0.116323	-0.00455284	-0.135256	0.0761361	-0.0127034	-0.0182614	-0.0722165	-0.00470877	0.0632138	-0.0167057	-0.0943023	-0.0441079	-0.0953949	0.0171109
Q8WZK3	ibp1	Dual specificity phosphatase ibp1	0.0914254	0.0583224	-0.0113254	-0.0268817	-0.0948768	-0.0783319	0.0247278	0.0072794	-0.0747051	-0.189931	0.0656252	0.0943356	-0.0911827	-0.100359	-0.163129	0.0262396	0.0591286	-0.0317429	-0.0673153	-0.149312	0.00592667
Q8WZK4	dcn1	Defective in cullin neddylation protein 1	0.0851583	0.105865	-0.0167398	-0.0233068	0.00278759	0.250853	0.319382	-0.19715	-0.0785122	-0.0687113	0.122583	0.0437441	-0.0103598	-0.0657949	0.0388451	0.152865	0.15633	-0.0747499	-0.0558713	-0.00902621	0.0470621
Q92342	SPAC1F8.04c	Uncharacterized protein C1F8.04c	-0.113816	-0.071682	-0.0452948	0.0920229	0.279557	-0.355446	-0.221839	0.0253429	0.163483	0.355347	-0.295205	-0.212645	0.0706425	0.277321	0.305375	-0.254822	-0.168722	0.0168969	0.177609	0.313426	6.85866e-07
Q92366	rpl29	60S ribosomal protein L29	0.205512	0.26475	0.0166903	-0.0166903	-0.115403	0.189636	0.112397	-0.0194225	0.0194225	-0.152655	0.13595	0.153066	0.0332537	-0.104024	-0.106298	0.177033	0.176737	0.0101738	-0.0337639	-0.124785	4.49895e-05
Q9C0U6	xks1	Xylulose kinase	-0.118117	-0.0681	0.0193892	0.0904951	0.152415	-0.156435	-0.0356302	-0.0246449	0.0571327	0.129023	-0.126658	-0.0502224	0.0172997	0.0651093	0.186774	-0.133737	-0.0513175	0.00401465	0.0709124	0.156071	1.67465e-06
Q9C0W5	SPBC800.14c	Uncharacterized mitochondrial membrane protein C800.14c	-0.274121	-0.156456	-0.1184	0.1184	0.243424	-0.249233	-0.137759	-0.0827732	0.191254	0.137426	-0.259374	-0.222958	0.0111313	0.141485	0.318814	-0.260909	-0.172391	-0.0633472	0.150379	0.233222	1.05823e-06
Q9C0X9	npc2	Phosphatidylglycerol/phosphatidylinositol transfer protein	-0.431674	-0.0210624	-0.107235	0.106668	0.0210624	-0.176118	0.000815868	-0.173448	0.192019	0.0815206	-0.78938	-0.0995045	-0.10947	-0.00587463	0.201558	-0.465724	-0.039917	-0.130051	0.0976041	0.10138	0.00122325
Q9C0Y4	agl1	Alpha-glucosidase	-2.83265	-1.2932	0.0276699	0.799908	1.20491	-2.28378	-0.857507	0.069849	0.913727	0.997984	-2.2751	-1.00924	0.159577	0.67722	1.12392	-2.46384	-1.05331	0.0856988	0.796952	1.10894	3.18517e-14
Q9C0Y6	SPAPB24D3.08c	Zinc-type alcohol dehydrogenase-like protein PB24D3.08c	0.0206847	0.0026021	0.00714254	0.141246	0.163377	0.00686121	0.00108671	-0.00108671	0.0895696	0.0702939	-0.0204134	-0.00597191	0.0454235	0.123043	0.168813	0.00237751	-0.000761032	0.0171598	0.117953	0.134161	0.00396006
Q9C0Y7	SPAPB24D3.07c	Uncharacterized protein PB24D3.07c	-0.255137	-0.121732	0.0742259	0.133161	0.147548	-0.14149	-0.0310874	0.0353675	0.124336	0.147584	-0.192966	-0.0292091	0.00708199	0.18976	0.0990305	-0.196531	-0.0606763	0.0388918	0.149086	0.131388	0.00468886
Q9C102	glt1	Putative glutamate synthase [NADPH]	0.165231	0.0649948	0.00238132	-0.00238132	-0.0824995	0.0758867	0.0560474	-0.000832558	0.0232725	-0.0706301	0.104996	0.102628	0.00251341	-0.0674577	-0.00251341	0.115371	0.0745568	0.00135406	-0.0155222	-0.051881	0.000473284
Q9C1X1	SPBC713.04c	Periodic tryptophan protein 2 homolog	0.215532	-0.0367503	0.0989184	0.0367503	-0.0805287	0.102621	0.01476	0.0297966	-0.0167446	0.00791168	0.0595341	0.0136957	-0.0192461	-0.000933647	-0.0789757	0.125896	-0.00276486	0.0364896	0.00635735	-0.0505309	0.0249578
Q9C1X5	SPAP32A8.02	Uncharacterized oxidoreductase P32A8.02	-0.213861	-0.161636	-0.0257711	0.224517	0.216838	-0.376403	-0.134281	-0.046319	0.241908	0.202104	-0.244209	-0.140058	0.0779772	0.124812	0.24333	-0.278158	-0.145325	0.00196234	0.197079	0.220757	1.14521e-07
Q9HDU2	gal1	Galactokinase	-0.574731	-0.392828	-0.0104342	0.176557	0.286727	-0.576913	-0.254457	-0.0637178	0.197221	0.231448	-0.594391	-0.335004	-0.017787	0.0540609	0.203341	-0.582012	-0.32743	-0.0306463	0.142613	0.240505	8.61712e-10
Q9HDU3	gal10	Bifunctional protein gal10;UDP-glucose 4-epimerase;Aldose 1-epimerase	-1.40295	-0.573912	-0.140937	0.163301	0.356519	-1.01154	-0.300992	-0.00634384	0.00634384	0.230753	-0.84396	-0.491848	0.0432067	0.129615	-0.0432067	-1.08615	-0.455584	-0.0346913	0.0997532	0.181355	6.54285e-06
Q9HDU5	gal7	Galactose-1-phosphate uridylyltransferase	-1.2846	-0.339596	-0.00292349	0.201302	0.284862	-1.47318	-0.364893	0.02738	0.121716	0.173854	#N/A	#N/A	#N/A	#N/A	#N/A	-1.37889	-0.352245	0.0122283	0.161509	0.229358	2.38482e-07
Q9HDU9	SPBPB2B2.06c	Uncharacterized protein PB2B2.06c	-0.138969	-0.122029	-0.108094	0.221369	0.251474	-0.401113	-0.0552588	0.0217371	0.307923	0.485667	-0.348508	0.12124	0.0308394	-0.0451903	0.127924	-0.296197	-0.0186826	-0.0185059	0.161367	0.288355	0.00328146
Q9HDW5	SPAPB2B4.06	UPF0644 protein PB2B4.06	0.163393	1.42316	-0.122254	-0.616478	0.958926	-0.324059	1.08013	-0.296512	-0.0520358	0.334486	-0.108613	-0.110657	-0.10905	0.0267415	0.0742345	-0.0897595	0.797545	-0.175939	-0.213924	0.455882	0.0377212
Q9HDX2	SPAPB1A11.03	Uncharacterized lactate 2-monooxygenase PB1A11.03	-1.08943	-0.621102	0.303654	1.02101	1.22302	-1.20282	-0.726507	0.517071	1.29433	1.42433	-0.951566	-0.529108	0.504631	0.998035	1.29667	-1.08127	-0.625572	0.441785	1.10446	1.31467	2.60932e-15
Q9HDX8	alo1	D-arabinono-1,4-lactone oxidase	0.0353594	-0.0669346	-0.0585279	0.0157156	0.0257978	-0.0801501	-0.00779009	-0.0327678	0.0987954	0.0325074	-0.0485315	-0.0585957	-0.0161057	0.0450039	0.0958529	-0.0311074	-0.0444401	-0.0358005	0.0531716	0.051386	0.0212089
Q9HDZ0	SPAP11E10.01	Uncharacterized protein P11E10.01	0.13645	0.110799	-0.00458145	0.0214672	-0.225067	0.107964	0.0727453	0.00404549	-0.050108	-0.131784	0.134057	0.0905147	-0.0103402	-0.168105	0.0103402	0.126157	0.0913529	-0.00362539	-0.0655818	-0.115504	0.0173829
Q9HDZ8	SPAC589.06c	Uncharacterized protein C589.06c	0.070745	0.059689	-0.130085	-0.0529561	-0.165747	0.057013	-0.0085187	-0.0737262	-0.0216117	-0.165224	0.0851755	0.056036	-0.0317287	-0.0948906	-0.0502253	0.0709778	0.0357354	-0.0785135	-0.0564861	-0.127065	0.00179596
Q9HFE4	fmo1	Thiol-specific monooxygenase	0.152393	0.0705347	-0.00631714	0.00631714	-0.0372753	0.0699139	0.0168676	-0.0268955	-0.0137959	-0.151844	0.0741301	0.0292816	-0.027977	-0.0605431	-0.0337915	0.0988124	0.0388947	-0.0203966	-0.0226739	-0.0743036	0.00166041
Q9HFE8	tra1	Transcription-associated protein 1	0.0356817	-0.052928	0.123655	0.00663757	-0.124105	0.0327659	0.158162	0.184514	-0.0847316	-0.161237	0.18329	0.148609	0.154928	-0.0173287	0.0173287	0.0839125	0.0846141	0.154366	-0.0318076	-0.089338	0.0275375
Q9HFF0	mic10	MICOS complex subunit mic10	-0.0986867	0.00308657	-0.0110765	0.104055	0.213605	-0.114869	-0.0504665	-0.0368853	0.0763578	0.0285387	-0.0277424	0.0482855	-0.00546169	0.00546169	0.18692	-0.0804327	0.000301838	-0.0178078	0.0619582	0.143021	0.00440191
Q9HGL6	brx1	Ribosome biogenesis protein brx1	0.101475	0.0430212	-0.00873184	-0.0396404	-0.0230274	0.0725574	0.0165224	0.00250435	-0.112398	0.0274715	0.122935	0.114691	-0.0120144	-0.0227661	-0.0659418	0.0989892	0.0580781	-0.00608063	-0.0582682	-0.0204992	0.0176742
Q9HGL8	rpl43a	60S ribosomal protein L43-A	0.134963	0.122763	0.210666	-0.312943	-0.00470066	0.325911	0.000491619	0.519888	-0.521146	-0.417467	0.115497	0.272215	0.0166187	-0.261337	-0.157971	0.192124	0.131823	0.249058	-0.365142	-0.19338	0.0462916
Q9HGM3	yta12	Mitochondrial respiratory chain complexes assembly protein rca1	-0.0555735	-0.0338993	0.0155096	0.0808764	0.136878	-0.142175	-0.0969238	0.0126276	0.00840092	0.0611143	-0.0803728	-0.052351	-0.0153866	0.0882454	0.118314	-0.092707	-0.061058	0.00425021	0.0591742	0.105435	8.41602e-05
Q9HGM9	SPBC543.02c	DnaJ homolog subfamily C member 7 homolog	0.353681	0.165943	0.0314817	-0.0815134	-0.197272	0.248991	0.149753	0.0233154	-0.0973473	-0.192339	0.23127	0.0617247	-0.00147343	-0.00689602	-0.0859032	0.27798	0.125807	0.0177746	-0.0619189	-0.158505	7.3343e-07
Q9P372	srp14	Signal recognition particle subunit srp14	0.0725455	0.0261807	0.0375323	-0.096787	-0.0261807	0.0793195	-0.0133424	-0.037292	0.0133424	-0.0436015	0.129469	0.118253	0.0150504	-0.0561013	-0.00548697	0.0937781	0.0436972	0.00509691	-0.0465153	-0.0250897	0.0476633
Q9P3A9	SPAC1565.05	Uncharacterized protein C1565.05	0.147229	0.0290184	0.0588675	0.00968838	-0.0552149	0.129067	0.0368023	0.0625448	0.0034132	-0.0267878	0.195387	0.0589361	-0.0206861	-0.000439644	-0.0571461	0.157228	0.0415856	0.0335754	0.00422064	-0.0463829	0.00361815
Q9P3B2	rcf2	Respiratory supercomplex factor 2 homolog C1565.01	-0.0710177	0.0266547	-0.0712523	-0.0266547	0.11196	-0.0256433	-0.0218525	-0.0731249	-0.0129671	0.0352583	0.033926	-0.129268	-0.105613	0.0246611	0.12553	-0.0209117	-0.0414885	-0.08333	-0.00498692	0.0909162	0.0386642
Q9P544	SPAC1635.01	Probable mitochondrial outer membrane protein porin	-0.119274	-0.0380468	-0.0346737	0.120899	0.165005	-0.217816	-0.0961571	-0.0841608	0.16356	0.131457	-0.100118	0.0106163	-0.0106163	0.0278206	0.268073	-0.145736	-0.0411959	-0.0431503	0.104093	0.188178	0.00016205
Q9P546	rps0b	40S ribosomal protein S0-B	0.262181	0.142769	-0.129857	0.0138693	-0.287412	0.180011	0.14237	-0.00985622	0.00365925	-0.247947	0.0955415	0.0302978	-0.0659261	-0.190918	-0.0302978	0.179245	0.105146	-0.0685465	-0.0577966	-0.188552	0.000360111
Q9P5M9	mug14	Meiotically up-regulated gene 14 protein	-2.88667	-1.4129	-0.254518	0.488015	0.760924	-2.31295	-1.01807	-0.27211	0.458372	0.849136	-2.39987	-1.06127	-0.0608902	0.480408	0.948733	-2.53316	-1.16408	-0.195839	0.475598	0.852931	6.97323e-14
Q9P6I5	SPBC1198.05	Guanylate kinase	0.184414	0.11671	-0.000716686	0.0227189	-0.104593	0.0227404	0.0964527	0.0121851	-0.103911	-0.22874	0.129506	0.0919743	0.00944328	-0.0762978	-0.034173	0.11222	0.101712	0.00697056	-0.0524968	-0.122502	0.00206583
Q9P6I7	aah1	Adenine deaminase	0.12877	0.197823	0.0259333	-0.0311651	-0.00916767	0.0443683	0.00145388	0.0334601	-0.00145388	-0.240567	0.218698	-0.0210571	-0.15864	0.0786152	-0.187564	0.130612	0.0594064	-0.0330822	0.0153321	-0.145766	0.0196291
Q9P6K9	lia1	Deoxyhypusine hydroxylase	0.168665	0.00713873	0.0986276	-0.00713873	-0.0283332	0.117233	0.0929785	0.0150738	-0.106445	-0.0664673	0.0802097	0.00637722	-0.0346537	-0.00608158	-0.0746288	0.122036	0.0354981	0.0263492	-0.0398885	-0.0564764	0.0117175
Q9P6M2	SPAC688.03c	Uncharacterized protein C688.03c	-0.10555	-0.135529	-0.0520201	0.131492	-0.0286589	-0.305264	-0.119274	-0.0431204	0.0431204	0.140737	-0.261786	-0.123922	-0.0219879	0.0802155	0.199912	-0.2242	-0.126242	-0.0390428	0.0849425	0.103997	0.00143586
Q9P6P9	pkp1	[Pyruvate dehydrogenase (acetyl-transferring)] kinase, mitochondrial	-0.0772519	-0.0717597	-0.0590863	0.087667	0.131933	-0.212056	-0.0524902	-0.00417042	0.00417042	0.0226393	-0.299292	0.0149889	-0.00525188	0.0811071	0.0700092	-0.1962	-0.0364203	-0.0228362	0.0576482	0.0748604	0.00468886
Q9P6R6	atp16	ATP synthase subunit delta, mitochondrial	-0.166904	-0.0950918	-0.021944	0.0518456	0.021944	-0.104853	-0.00926495	-0.00192833	0.10128	0.00192833	-0.173273	-0.112067	-0.0335722	0.0737085	0.247665	-0.148343	-0.0721413	-0.0191482	0.0756114	0.0905126	0.0135144
Q9P769	rpl10b	60S ribosomal protein L10-B	0.0882897	-0.0190892	0.122958	0.043015	-0.149108	0.201741	0.0579515	0.222422	-0.304372	-0.300539	0.0711708	0.0718966	-0.0013628	-0.187705	-0.109079	0.1204	0.0369196	0.114672	-0.149687	-0.186242	0.0266483
Q9P772	gua1	GMP synthase [glutamine-hydrolyzing]	0.209197	0.0872498	0.0344324	-0.0344324	-0.0982256	0.154032	0.0671625	0.032177	-0.0589218	-0.102516	0.0326815	0.0940552	-0.00553322	-0.0742531	-0.0261984	0.13197	0.0828225	0.0203587	-0.0558691	-0.0756467	8.64249e-05
Q9P777	his2	Histidinol dehydrogenase	0.164679	0.0722895	-0.0104809	-0.0403748	-0.0695496	0.113344	0.0678091	-0.0472107	-0.0259724	-0.105427	0.0643463	0.0471239	-0.0231333	-0.0384531	-0.0323162	0.114123	0.0624075	-0.0269416	-0.0349334	-0.0690975	0.000108426
Q9P784	rpl4b	60S ribosomal protein L4-B	0.170744	0.0559797	0.0539207	-0.00955582	-0.210703	0.156059	0.0463419	0.00770187	-0.00770187	-0.149027	0.13158	0.151484	-6.67572e-06	-0.104232	-0.0292625	0.152795	0.084602	0.0205386	-0.0404965	-0.129664	0.000336213
Q9P7C9	nhm1	m7GpppX diphosphatase	0.137659	0.0758085	0.0315685	-0.00131416	-0.0607967	0.0499396	0.0201764	0.0631404	-0.0799451	-0.0631185	0.0442886	0.0475569	-0.00750065	-0.0243502	-0.0652199	0.0772958	0.0478473	0.0290694	-0.0352031	-0.063045	0.0210391
Q9P7D3	SPBP4H10.16c	WHI2-like protein P4H10.16c	0.0531883	-0.155159	-0.138661	0.10101	0.187352	0.0218024	-0.0218024	-0.0246758	-0.0745969	0.0720763	0.0568819	-0.338679	-0.220999	0.0188046	0.0747194	0.0439576	-0.17188	-0.128112	0.0150727	0.111383	0.0319779
Q9P7D6	SPBP4H10.12	UPF0303 protein P4H10.12	-0.151793	-0.0845413	-0.0784063	0.0221128	0.15661	-0.191105	-0.0661154	-0.0623283	0.0421009	0.110559	-0.0579386	-0.0783195	0.00706482	0.118597	0.25015	-0.133612	-0.0763254	-0.0445566	0.0609369	0.17244	3.1971e-05
Q9P7E0	qcr10	Cytochrome b-c1 complex subunit 10	-0.0525112	-0.133662	0.0385418	0.101706	0.00276756	-0.172001	-0.179013	0.0943909	0.0171776	0.063345	-0.204988	0.0196228	0.059761	0.00352669	0.183892	-0.143167	-0.0976842	0.0642312	0.0408033	0.0833349	0.00778224
Q9P7F4	SPAC2E1P3.01	Zinc-type alcohol dehydrogenase-like protein C2E1P3.01	-0.37288	-0.229437	0.0382166	0.213367	0.161475	-0.0992374	-0.0923643	0.115143	0.116901	0.283306	-0.0646315	-0.002491	0.002491	0.0880775	0.166177	-0.178916	-0.108097	0.0519501	0.139448	0.203653	0.00769019
Q9P7F8	get3	ATPase get3	0.15073	0.0128407	-0.0186467	-0.0141053	-0.128613	0.0195971	0.0315666	-0.0609999	0.000523567	-0.104445	0.0502334	0.0867486	-0.0152297	-0.127645	-0.000492573	0.07352	0.0437187	-0.0316254	-0.0470756	-0.0778503	0.0171109
Q9P7G9	met14	Adenylyl-sulfate kinase	0.134994	0.126755	-0.00156498	0.00156498	-0.0471506	0.117664	0.0673723	-0.00108528	0.00108528	-0.15823	0.120724	0.107106	0.00139713	-0.0335093	-0.0170994	0.124461	0.100411	-0.000417709	-0.0102863	-0.0741599	0.00121508
Q9P7H3	phb1	Prohibitin-1	-0.0907402	-0.0290823	-0.0163326	0.0163326	0.104715	-0.138534	-0.0980034	-0.0455446	0.0455446	0.0711012	-0.0862427	-0.0381136	-0.0191183	0.0529833	0.0922203	-0.105172	-0.0550664	-0.0269985	0.0382868	0.0893456	0.000534391
Q9P7J5	SPCC24B10.10c	Uncharacterized AAA domain-containing protein C24B10.10c	-0.10335	-0.0377817	0.0374546	0.00598145	0.0918064	-0.130764	0.00623751	-0.00623751	0.0077033	-0.0201058	-0.0730743	0.00529861	0.0632114	0.0701437	0.14759	-0.102396	-0.00874853	0.0314762	0.0279428	0.0730968	0.0470621
Q9P7J6	rps17b	40S ribosomal protein S17-B	0.204228	0.0433655	0.0332289	-0.0914087	-0.163459	0.193693	0.0885191	0.0302906	-0.0302906	-0.193943	0.154481	0.0674348	-0.00524092	-0.125661	0.00524092	0.184134	0.0664398	0.0194262	-0.0824536	-0.117387	0.00100456
Q9P7K6	SPBC21C3.19	SDO1-like protein C21C3.19	-0.189156	0.0163717	0.0124378	0.0743084	0.00568771	-0.143214	0.0392308	0.0645747	0.169649	0.0970702	-0.0844488	0.0665512	0.0589409	0.0349426	0.229447	-0.138939	0.0407179	0.0453178	0.0929666	0.110735	0.0116995
Q9P7L4	SPBC21C3.09c	Uncharacterized hydrolase C21C3.09c	-5.53131e-05	-0.0246344	5.53131e-05	0.0896759	0.112932	-0.0233259	-0.0522957	0.054862	0.048995	0.0891733	-0.0577188	-0.0391307	0.0217004	0.088553	0.00175428	-0.0270333	-0.0386869	0.0255392	0.0757413	0.0679533	0.0230529
Q9P7R0	aro1	Pentafunctional AROM polypeptide;3-dehydroquinate synthase;3-phosphoshikimate 1-carboxyvinyltransferase;Shikimate kinase;3-dehydroquinate dehydratase;Shikimate dehydrogenase	0.0960588	0.0666904	0.0119047	0.00166225	-0.00166225	0.0758419	0.0495062	-0.0116444	0.0109978	-0.0677032	0.0297999	0.0558267	0.00929117	-0.0527816	-0.00929117	0.0672336	0.0573411	0.00318384	-0.0133739	-0.0262189	0.0240292
Q9P7R4	ubc8	Ubiquitin-conjugating enzyme E2 8	-0.117333	-0.0232983	-0.0361338	0.120168	0.0109549	-0.0636439	0.000533581	-0.117801	0.103413	-0.000533581	-0.0421534	-0.0864296	0.00404358	0.0502796	0.0742083	-0.0743769	-0.0363981	-0.0499638	0.0912868	0.0282098	0.0029481
Q9P7T6	SPAC694.04c	UPF0160 protein C694.04c	0.0826545	0.000277042	-0.0832772	-0.034554	-0.150393	0.0181231	-0.000295162	-0.0276036	-0.103814	-0.113934	0.0968184	-0.0102401	-0.0309615	-0.0652232	-0.010056	0.0658654	-0.0034194	-0.0472808	-0.0678636	-0.091461	0.00390383
Q9P7V2	abc4	ATP-binding cassette transporter abc4	-0.0733385	-0.0198536	-0.0163527	0.0644636	0.0485601	-0.0560493	-0.0107374	-0.00553703	-0.00799179	0.00553703	-0.0546417	-0.0225763	-0.00770283	0.0630541	0.0872383	-0.0613432	-0.0177224	-0.00986417	0.039842	0.0471118	0.0315696
Q9P7X1	qcr1	Probable mitochondrial-processing peptidase subunit beta	-0.159976	-0.0423126	-0.115558	0.0775366	0.343539	-0.106312	-0.0546508	-0.0555749	0.189388	0.148244	-0.0588388	-0.00245476	0.00245476	0.00439453	0.235991	-0.108376	-0.0331394	-0.0562259	0.0904396	0.242592	0.000149435
Q9P7X8	rpa2	Probable DNA-directed RNA polymerase I subunit RPA2	0.0926285	0.0457602	0.015131	-0.045454	-0.0648594	0.0173135	-0.0104566	0.0904069	-0.0826907	-0.0817428	0.109801	0.03615	0.0106659	-0.0106659	-0.082202	0.0732478	0.0238179	0.0387346	-0.0462702	-0.076268	0.0159753
Q9UQW6	erg10	Acetyl-CoA acetyltransferase	0.254923	0.045949	0.0408802	-0.0408802	-0.183626	0.159063	0.0533876	-0.0398178	0.00507164	-0.113964	0.00436449	0.110605	-0.00909281	-0.110966	0.0192914	0.13945	0.0699805	-0.0026768	-0.0489249	-0.0927663	0.0119788
Q9UQX0	sod2	Superoxide dismutase [Mn], mitochondrial	-0.149256	-0.0975523	-0.0640354	0.186914	0.123081	-0.249781	-0.110808	-0.0158768	0.114595	0.0406952	-0.0948095	0.00702286	-0.00237274	0.00237274	0.262057	-0.164615	-0.0671126	-0.0274283	0.101294	0.141945	0.000280761
Q9UR06	mmf2	Protein mmf2, mitochondrial	0.180506	0.0844374	0.0364799	-0.0364799	-0.0847015	0.212815	0.100765	0.0376596	-0.0376596	-0.0761728	0.0134692	0.0431066	-0.0207477	-0.0134692	-0.0448518	0.135597	0.0761031	0.0177973	-0.0292029	-0.0685754	0.0215657
Q9UR09	psu1	Probable secreted beta-glucosidase PSU1	#N/A	#N/A	#N/A	#N/A	#N/A	-0.156405	-0.0785532	0.141982	-0.0549459	-0.0998011	-0.117017	-0.106573	0.227229	-0.241998	0.00334501	-0.136711	-0.0925629	0.184605	-0.148472	-0.048228	0.0184024
Q9URV6	tim11	ATP synthase subunit e, mitochondrial	-0.0265293	-0.113101	0.0594463	0.0671234	-0.0548668	-0.0977068	-0.118269	0.070569	0.0528269	-0.0755644	-0.225006	-0.0279608	0.0269785	0.0700216	0.0962505	-0.116414	-0.0864436	0.0523313	0.063324	-0.0113935	0.00768409
Q9URV8	SPBC106.03	UPF0744 protein C106.03	-0.0174255	-0.0287466	-0.0219078	0.108866	0.0749855	-0.111788	-0.0968695	-0.0929222	0.0250149	0.0466957	-0.0392056	-0.0563898	0.0137243	0.000193596	0.12291	-0.0561396	-0.0606686	-0.0337019	0.0446914	0.0815303	0.00725943
Q9URX0	SPAC922.06	Uncharacterized oxidoreductase C922.06	0.437979	0.158561	0.0391674	-0.151049	-0.0959454	0.225654	0.195341	0.0611353	-0.332	-0.219569	0.402025	0.294005	0.0176325	-0.154855	-0.310692	0.355219	0.215969	0.0393117	-0.212634	-0.208735	1.05632e-06
Q9URX3	SPAC922.03	Probable 1-aminocyclopropane-1-carboxylate deaminase	0.108931	0.0513296	0.0407143	-0.153667	-0.0407143	0.137146	0.0940714	0.00931168	-0.103325	-0.219925	0.0824633	0.0266743	-0.0895634	-0.0149517	-0.207515	0.109513	0.0573584	-0.0131791	-0.090648	-0.156051	0.00735552
Q9URX6	rpl31	60S ribosomal protein L31	0.344132	0.193746	-0.0625186	0.0299191	-0.221122	0.20466	0.153075	0.0143642	-0.0246429	-0.218033	0.294227	0.157168	-0.0431685	-0.187496	-0.00465441	0.281006	0.167996	-0.030441	-0.0607398	-0.147937	4.02224e-06
Q9URZ7	SPAC732.02c	Probable fructose-2,6-bisphosphatase C732.02c	-0.0752501	-0.0503163	-0.0998855	0.147477	0.0503163	-0.173912	-0.0772676	-0.000677109	0.0362949	0.000677109	-0.032383	-0.070466	0.00450039	0.098033	0.0387421	-0.0938484	-0.0660167	-0.0320207	0.0939349	0.0299118	0.0159006
Q9US38	SPAC1039.03	AB hydrolase superfamily protein C1039.03	0.559158	0.276769	0.0513401	-0.10331	-0.216034	0.443752	0.259011	0.0356922	-0.183264	-0.344088	0.446594	0.275126	0.00212193	-0.154675	-0.216358	0.483168	0.270302	0.0297181	-0.147083	-0.258827	6.52897e-10
Q9US42	urg3	Protein urg3	0.207287	0.0571012	-0.0259037	0.00118256	-0.138458	0.152733	0.0715742	0.0154724	-0.0288277	-0.067915	0.199972	0.0914502	-0.00418615	-0.0551467	0.00418615	0.186664	0.0733752	-0.00487248	-0.0275973	-0.0673957	3.82435e-05
Q9US43	urg2	Putative uracil phosphoribosyltransferase urg2	0.542374	0.295815	0.0323048	-0.0851269	-0.338448	0.359237	0.245884	0.0378141	-0.0970964	-0.33825	0.533123	0.292937	0.00423336	-0.249431	-0.273216	0.478244	0.278212	0.0247841	-0.143885	-0.316638	3.9836e-11
Q9US47	SPAC1002.12c	Putative succinate-semialdehyde dehydrogenase C1002.12c [NADP(+)]	-0.167842	-0.0655136	0.00278378	0.0426817	0.164882	-0.156203	-0.0936127	-0.0242586	0.0450373	0.116256	-0.177261	-0.0557241	-0.0129728	0.0659952	0.117239	-0.167102	-0.0716168	-0.0114826	0.0512381	0.132792	1.3494e-08
Q9USG6	rpl33b	60S ribosomal protein L33-B	0.232273	0.15742	0.0069747	-0.0169129	-0.174862	0.180056	0.132583	0.0157986	-0.019043	-0.107611	0.268915	0.209992	0.0203309	-0.103578	-0.0203309	0.227081	0.166665	0.0143681	-0.0465113	-0.100935	1.97448e-05
Q9USI5	sti1	Heat shock protein sti1 homolog	0.220473	0.0975342	0.00925922	-0.00925922	-0.193889	0.0907421	0.0728502	-0.0654564	0.0278664	-0.123646	-0.00884295	0.0593114	-0.0470347	-0.0835071	0.0298553	0.100791	0.0765653	-0.0344106	-0.0216333	-0.0958931	0.0298929
Q9USK6	cbp3	CBP3-like protein	-0.0124307	-0.00741148	-0.0862699	0.0367637	0.0150466	-0.133066	-0.0256414	-0.0252247	0.083065	0.09869	-0.0767965	-0.0407524	0.0131168	0.0625172	0.0897245	-0.0740978	-0.0246018	-0.0327926	0.060782	0.0678204	0.0065119
Q9USL7	rsm18	37S ribosomal protein rsm18, mitochondrial	-0.0860138	0.0549841	0.105494	0.0153217	0.226402	0.13021	-0.084919	-0.0160933	0.111671	0.225684	-0.0471725	-0.040534	0.0696077	0.0925035	0.0827198	-0.000992139	-0.0234896	0.0530027	0.0731656	0.178269	0.0365131
Q9USM7	tim23	Mitochondrial import inner membrane translocase subunit tim23	0.175879	-0.140828	-0.131315	0.225885	-0.0253744	-0.0345411	0.167864	-0.0208464	0.122663	0.140149	-0.0212955	0.0494261	-0.387121	0.026968	0.0927696	0.0400139	0.0254873	-0.179761	0.125172	0.0691814	0.042908
Q9USN5	gdh2	Probable NAD-specific glutamate dehydrogenase	-0.0416303	-0.000497341	0.000497341	0.0411468	0.0534415	-0.0478764	-0.0135527	0.00416374	0.0526028	0.033699	-0.121423	-0.0645313	0.00234795	0.0240631	0.110457	-0.0703098	-0.0261938	0.00233634	0.0392709	0.065866	0.00119331
Q9USP8	idh2	Isocitrate dehydrogenase [NAD] subunit 2, mitochondrial	-0.314763	-0.180828	-0.0576925	0.225101	0.279174	-0.345578	-0.208313	-0.116044	0.299552	0.292272	-0.352888	-0.208522	0.0119047	0.134942	0.38665	-0.337743	-0.199221	-0.053944	0.219865	0.319365	1.58205e-09
Q9USS7	SPBC4.03c	Uncharacterized protein C4.03c	-0.0630121	-0.0763264	0.0190496	0.0357409	0.121501	-0.0520215	-0.000842571	-0.0181394	0.00181723	0.00411558	-0.0268393	-0.022995	-0.0167446	0.037859	0.13972	-0.047291	-0.033388	-0.00527811	0.025139	0.0884455	0.01447
Q9USS9	dni2	Delayed minus-nitrogen induction protein 2	-0.810004	-0.471799	-0.652697	-0.120559	0.103067	-0.474824	-0.31073	-0.556002	-0.291283	0.143262	-0.315521	-0.374637	-0.246717	-0.147067	0.147067	-0.53345	-0.385722	-0.485139	-0.186303	0.131132	0.00109218
Q9USZ1	mef1	Elongation factor G, mitochondrial	0.0125833	-0.0260015	-0.0104194	0.0808434	0.0666871	-0.0650692	-0.0409555	2.28882e-05	0.0697556	0.0746574	-0.0952625	-0.0218115	-0.00741863	0.0610685	0.0138187	-0.0492495	-0.0295895	-0.00593837	0.0705558	0.0517211	0.00386251
Q9USZ6	mrt4	Ribosome assembly factor mrt4	0.214591	0.0617599	-0.0173521	0.0242395	-0.0536261	0.161355	0.0640316	0.0291605	-0.0449667	-0.0730867	0.160574	0.101529	0.00702381	-0.0119486	-0.014183	0.17884	0.0757736	0.0062774	-0.0108919	-0.0469653	6.54285e-06
Q9UT05	tpp2	Tripeptidyl-peptidase 2 homolog	-0.0523634	-0.0422726	-0.0665407	0.0142698	0.067441	-0.129296	-0.069252	-0.0314245	0.0314245	0.108211	-0.0269604	-0.016408	-0.00973415	0.00973415	0.0771446	-0.06954	-0.0426442	-0.0358998	0.0184762	0.0842654	0.0259842
Q9UT09	aro4	Phospho-2-dehydro-3-deoxyheptonate aldolase, tyrosine-inhibited	0.302576	0.160089	0.0416851	-0.0416851	-0.149931	0.200932	0.149615	0.0607338	-0.0921307	-0.153072	0.160042	0.121638	0.00547314	-0.0620108	-0.0453072	0.221183	0.143781	0.035964	-0.0652755	-0.116103	6.71652e-07
Q9UT21	SPAC9.07c	Uncharacterized GTP-binding protein C9.07c	0.158994	0.086586	-0.082324	-0.0390272	-0.235179	0.122547	0.169293	-0.0201149	-0.0670013	-0.0743866	0.131251	0.109695	-0.0138721	-0.050518	-0.158128	0.137597	0.121858	-0.0387704	-0.0521822	-0.155898	4.84963e-06
Q9UT27	pvg1	Pyruvyl transferase 1	0.0377221	-0.0377221	-0.431037	-0.372505	-0.393928	0.0132771	-0.160972	-0.432056	-0.316923	-0.459482	0.0866661	-0.133176	-0.220561	-0.394389	-0.205605	0.0458884	-0.110623	-0.361218	-0.361272	-0.353005	0.000252385
Q9UT36	SPAC824.07	Probable hydroxyacylglutathione hydrolase C824.07	-0.0582271	-0.0298715	-0.0803695	0.0793862	0.107867	-0.159525	-0.0809031	-0.0361691	0.0907192	0.136379	-0.0875378	-0.0411673	-0.0016222	0.0553064	0.198378	-0.101763	-0.0506473	-0.0393869	0.0751373	0.147541	0.000129437
Q9UT44	pro1	Probable gamma-glutamyl phosphate reductase	0.125426	0.0785694	-0.0213003	0.0213003	-0.0659151	0.0847712	0.0859737	0.0328207	-0.024478	-0.061986	0.0609312	0.0307446	0.0120201	-0.0419312	-0.0589685	0.0903762	0.0650959	0.00784683	-0.0150363	-0.0622899	0.000555723
Q9UT56	rps26a	40S ribosomal protein S26-A	0.164541	0.179511	0.0115218	-0.0560975	-0.0966821	0.200961	0.0909557	0.0413961	-0.0484247	-0.155517	0.223601	0.172951	-0.00933456	-0.0745945	-0.0521917	0.196368	0.147806	0.0145278	-0.0597056	-0.101463	1.61985e-05
Q9UT59	SPAC513.07	Putative uncharacterized oxidoreductase C513.07	0.130642	-0.0271387	0.0381088	-0.00154686	0.00154686	0.0214148	0.0600624	-0.00773335	-0.0655756	-0.0645056	0.124259	0.0823379	-0.00768328	-0.0342622	0.00455904	0.0921051	0.0384205	0.00756407	-0.0337949	-0.0194666	0.0316283
Q9UT60	SPAC513.06c	Uncharacterized oxidoreductase C513.06c	-0.0562615	-0.00358915	0.0359893	0.0726409	0.0588565	-0.175683	0.049839	0.0124655	0.176475	0.300624	-0.00877762	-0.00552654	0.0282412	0.195357	0.153566	-0.0802407	0.0135744	0.0255653	0.148158	0.171016	0.0343629
Q9UT61	ams1	Alpha-mannosidase	-0.175083	-0.0806093	0.00798988	0.0741119	0.10968	-0.188312	-0.088932	-0.0312338	0.0539007	0.0671606	-0.134441	-0.0275602	-0.00499439	0.0916357	0.114607	-0.165945	-0.0657005	-0.00941277	0.0732161	0.0971492	1.83998e-06
Q9UT63	SPAC513.02	Probable phosphatase SPAC513.02	-0.629575	-0.181803	-0.0333195	0.0333195	0.511703	#N/A	#N/A	#N/A	#N/A	#N/A	-0.305899	-0.113606	-0.0285144	0.153835	0.455801	-0.467737	-0.147704	-0.0309169	0.0935771	0.483752	0.00011613
Q9UT74	lys2	Homoaconitase, mitochondrial	0.112816	0.110137	-0.0253963	0.000665665	-0.0877399	0.0247374	0.0114822	0.00210476	-0.0602427	-0.0498629	0.00397635	0.0319009	-0.00106573	-0.0440631	0.00106573	0.0471765	0.0511734	-0.00811911	-0.0345467	-0.0455124	0.0451496
Q9UT84	SPAC343.06c	Phospholipid scramblase family protein C343.06c	-0.181152	0.00187731	-0.0395398	0.18687	-0.00187731	-0.211458	-0.0638971	0.0588512	0.0828285	0.071579	-0.157351	-0.00287151	-0.00203991	0.0858812	0.0860195	-0.18332	-0.0216304	0.00575717	0.118527	0.0519071	0.00104366
Q9UTA2	fmp46	Putative redox protein fmp46, mitochondrial	-0.537785	-0.0477104	0.00173187	0.253122	0.113037	-0.3093	-0.2582	0.204098	0.0443296	0.115698	-0.431859	-0.0588303	0.128067	0.14694	0.330142	-0.426315	-0.12158	0.111299	0.148131	0.186292	0.0001615
Q9UTA9	SPAC25B8.09	Uncharacterized methyltransferase C25B8.09	0.0485315	0.0521011	0.000889778	-0.032443	-0.0701761	0.0451689	0.0872335	0.108899	-0.0453796	-0.0916872	0.11709	0.0662603	0.0146971	-0.04568	-0.0841656	0.0702635	0.0685317	0.0414953	-0.0411676	-0.0820096	0.0209285
Q9UTB4	mss51	Protein mss51	-0.0111065	-0.0824823	-0.0175343	0.0478115	0.0111065	-0.0554829	-0.0512896	0.00784492	-0.00146866	0.0471249	-0.0314894	-0.0143948	-0.0024929	0.14113	0.11163	-0.0326929	-0.0493889	-0.00406075	0.0624911	0.0566206	0.0437905
Q9UTC8	yos9	Protein OS-9 homolog	-0.0161791	0.130696	-0.040204	0.109071	0.0161791	-0.096662	0.182987	-0.271016	0.45829	-0.150927	-0.161211	0.0838008	-0.045197	0.0936065	0.13467	-0.0913509	0.132495	-0.118806	0.220322	-2.60671e-05	0.0298879
Q9UTE2	hem13	Probable oxygen-dependent coproporphyrinogen-III oxidase	0.000133514	0.0198393	-0.000133514	0.0566502	0.148729	-0.0112238	0.0123634	0.00254154	0.0722723	0.100492	0.0166788	0.000207901	-0.000207901	-0.00152016	0.065587	0.00186284	0.0108035	0.000733376	0.0424674	0.104936	0.023014
Q9UTE4	SPAC222.08c	Uncharacterized glutaminase C222.08c	0.162588	0.113942	0.0346732	-0.0518632	-0.0853086	0.0655737	0.030714	0.0195513	-0.0948439	-0.0195513	0.0367012	0.064559	0.0158491	-0.0169134	-0.118422	0.0882875	0.0697382	0.0233579	-0.0545402	-0.0744271	0.00837286
Q9UTF0	SPAC1705.02	SERF-like protein C1705.02	0.219647	0.0443401	0.0345068	-0.0678015	-0.00150776	0.24025	-0.0174227	0.127504	0.135643	-0.0556545	0.127983	0.132995	-0.00596714	0.00596714	-0.0650406	0.19596	0.053304	0.0520147	0.0246029	-0.0407343	0.0253355
Q9UTF7	SPAC1B2.03c	Putative elongation of fatty acids protein 1	-0.0401421	0.129977	-0.165377	-0.131674	-0.162613	-0.00833702	0.0756121	-0.0936947	-0.130405	-0.321079	0.1888	0.0316734	-0.0106335	-0.221148	-0.0884714	0.0467736	0.0790876	-0.0899016	-0.161076	-0.190721	0.00383816
Q9UTG4	rps26b	40S ribosomal protein S26-B	0.227773	0.200398	-0.00398111	-0.0126595	-0.116999	0.163296	0.0692549	-0.102661	-0.0237312	-0.235487	0.237458	0.118053	0.0168509	-0.067946	-0.0168509	0.209509	0.129235	-0.0299304	-0.0347789	-0.123112	3.40487e-05
Q9UTG5	SPAC1805.10	Uncharacterized protein C1805.10	-0.734451	-0.476402	0.283069	-5.10216e-05	0.0537477	-0.20261	-0.146564	0.00530291	0.169688	-0.142206	-0.000843048	-0.19055	0.3466	0.000843048	0.043334	-0.312634	-0.271172	0.211657	0.0568266	-0.0150414	0.0269362
Q9UTH5	SPAC1786.02	Probable lysophospholipase C1786.02	0.116576	0.0200286	-0.159633	-0.0958419	-0.214998	0.115299	0.00106287	-0.163352	-0.263644	-0.291533	0.270687	-0.00256824	-0.0838118	-0.1927	-0.222095	0.167521	0.00617441	-0.135599	-0.184062	-0.242875	4.19475e-05
Q9UTH9	dus3	tRNA-dihydrouridine(47) synthase [NAD(P)(+)]	0.0400605	0.107141	0.0557809	0.0192037	-0.00941229	0.0328579	0.111035	0.0894108	-0.0328579	-0.126572	0.0143666	0.0394282	0.0459399	-0.0410466	-0.119398	0.029095	0.0858682	0.0637105	-0.0182336	-0.0851272	0.0470621
Q9UTI9	SPAC15E1.02c	UPF0591 membrane protein C15E1.02c	-0.608359	-0.355658	0.102345	0.358378	0.631742	#N/A	#N/A	#N/A	#N/A	#N/A	-0.736374	-0.253901	0.23626	0.381587	0.611456	-0.672367	-0.30478	0.169303	0.369983	0.621599	1.04583e-07
Q9UTJ7	sdh1	Probable succinate dehydrogenase [ubiquinone] flavoprotein subunit, mitochondrial	-0.0806885	-0.0737314	0.013876	0.140812	0.225279	-0.231174	-0.136005	-0.0225935	0.135056	0.223439	-0.115282	-0.0154581	0.0154581	0.0933867	0.33173	-0.142381	-0.075065	0.00224686	0.123085	0.260149	3.01431e-07
Q9UTK7	dsc2	DSC E3 ubiquitin ligase complex subunit 2	-0.242482	-0.0241208	0.0241208	0.124119	0.106982	-0.213912	-0.368574	0.230367	0.164053	-0.254488	-0.229404	0.000175476	0.0870132	0.0936489	-0.177296	-0.228599	-0.13084	0.113834	0.127274	-0.108267	0.0180139
Q9UTM8	SPAC139.05	Putative succinate-semialdehyde dehydrogenase C139.05 [NADP(+)]	-1.40323	-0.659255	0.19174	0.441042	0.558964	-1.59705	-0.457348	0.254352	0.625762	0.683135	-1.144	-0.146429	0.369566	0.577133	0.739364	-1.38143	-0.421011	0.271886	0.547979	0.660487	5.4732e-11
Q9UTP0	rpl30b	60S ribosomal protein L30-2	0.128044	0.00544214	0.0230441	-0.00544214	-0.107209	0.17761	0.0124578	0.0860844	-0.0359135	-0.00103188	0.0544314	0.0718331	-0.0419307	-0.0405784	-0.00886202	0.120028	0.029911	0.0223993	-0.0273113	-0.0390342	0.0420229
Q9UTQ1	SPAC1093.02	Probable pyridoxamine 5-phosphate oxidase	0.095993	0.0888376	-0.0282669	0.0240822	-0.033617	0.0409679	0.0523062	-0.00728798	0.00579071	-0.0676861	0.0718503	0.0754409	0.015552	-0.0330472	-0.015552	0.0696038	0.0721949	-0.00666761	-0.0010581	-0.0389517	0.00406396
Q9UTQ6	rps15b	40S ribosomal protein S15-B	0.186678	0.125791	-0.00784302	0.00784302	-0.161257	0.174851	0.124178	0.00613499	-0.107697	-0.153485	0.119956	0.0634098	0.0332146	-0.0633507	-0.0966158	0.160495	0.104459	0.0105022	-0.0544017	-0.137119	7.84409e-06
Q9UTQ8	SPAC1071.05	Histidine protein methyltransferase 1	0.08286	0.022522	0.0227652	-0.0234613	0.00591755	0.0852795	0.0359507	0.0762806	-0.0993862	-0.12322	0.146809	0.0190153	-0.0105829	0.0164251	-0.102705	0.104983	0.0258293	0.0294876	-0.0354741	-0.073336	0.0116969
Q9UTS0	psp3	Subtilase-type proteinase psp3	-0.183578	-0.181474	-0.0529194	0.0529194	0.133886	-0.194302	-0.104207	-0.0395279	-0.0108509	0.073082	-0.0910835	0.0725832	0.00942707	-0.00313663	0.263432	-0.156321	-0.0710325	-0.0276734	0.0129773	0.1568	0.0173235
Q9UTT1	ubp21	Ubiquitin carboxyl-terminal hydrolase 21	-0.0232506	-0.0465307	-0.018589	0.070467	0.0850906	-0.0723281	-0.0182843	-0.0317836	0.0826688	0.0182843	-0.0778732	-0.0610647	-0.00586796	0.0481768	0.032711	-0.0578173	-0.0419599	-0.0187469	0.0671042	0.045362	0.00771152
Q9UU76	puf6	Pumilio homology domain family member 6	0.0833178	0.0613155	0.0217886	-0.028409	-0.0176458	0.0477109	0.0130572	0.0408196	-0.0369506	-0.0632281	0.0356636	0.0458651	0.0108232	-0.0205317	-0.0426598	0.0555641	0.0400793	0.0244772	-0.0286304	-0.0411779	0.00633878
Q9UU79	nsa2	Ribosome biogenesis protein nsa2	0.346115	0.17171	-0.0658684	-0.080986	0.0658684	0.303789	0.462693	-0.00610781	-0.0999503	-0.19613	0.164966	0.0636802	-0.0408912	0.0408912	-0.112546	0.271623	0.232694	-0.0376225	-0.0466817	-0.0809361	0.00448722
Q9UU91	yop1	Protein yop1	-0.103595	-0.0153942	-0.00276852	0.0473051	0.0975599	-0.23387	-0.135421	0.00531769	0.120047	0.0184326	-0.108232	-0.0234737	0.0241375	0.0860577	0.219766	-0.148565	-0.0580962	0.00889556	0.0844698	0.111919	0.00163905
Q9UUA4	sec66	Translocation protein sec66	0.116436	-0.000298023	0.0342889	-0.0034976	-0.0309558	0.00293446	0.0246372	0.0343847	-0.0531111	-0.0869799	0.0536776	-0.0244236	-0.0534668	-0.0862465	-0.0772753	0.0576828	-2.81334e-05	0.00506894	-0.0476184	-0.0650703	0.0325267
Q9UUB1	rib4	6,7-dimethyl-8-ribityllumazine synthase	0.124189	0.0281205	0.0376029	-0.0281205	-0.0488343	0.116716	0.00394344	0.0586224	-0.0471287	-0.0643692	0.0405512	-0.0723743	-0.000986099	0.0312042	-0.0299597	0.0938188	-0.0134368	0.0317464	-0.0146817	-0.0477211	0.0301791
Q9UUB4	ade7	Phosphoribosylaminoimidazole-succinocarboxamide synthase	0.145542	0.132039	0.00134659	-0.00134659	-0.0448551	0.135331	0.0828991	2.76566e-05	-0.00316715	-0.0483255	0.116278	-0.00526524	-0.0498095	-0.00977802	0.0168781	0.132384	0.069891	-0.0161451	-0.00476392	-0.0254342	0.00263267
Q9UUB6	uch2	Ubiquitin carboxyl-terminal hydrolase 2	0.0927916	0.0971088	0.0347662	-0.0481005	-0.101361	0.0944929	0.0442333	0.001647	0.0326738	-0.0520029	0.0309839	0.0611134	-0.00397491	-0.0563431	-0.0352106	0.0727561	0.0674852	0.0108128	-0.0239232	-0.0628583	0.00319964
Q9UUC1	rpl21a	60S ribosomal protein L21-A	0.238907	0.0554557	-0.187425	-0.0236831	-0.337163	0.149782	0.0909052	-0.190516	-0.0096817	-0.245512	0.270158	0.202717	-0.0367389	-0.201246	0.0367389	0.219616	0.116359	-0.138227	-0.0782035	-0.181979	0.00218148
Q9UUE1	pyr1	Pyruvate carboxylase	0.0794215	0.0399594	-0.0578504	0.0331569	-0.0768819	0.0480375	0.0549984	-0.0160513	0.0206385	-0.106395	0.049046	0.0435901	-0.0137734	-0.0549207	0.0137734	0.058835	0.0461826	-0.029225	-0.000375112	-0.0565011	0.00700785
Q9UUE6	krs1	Lysine--tRNA ligase, cytoplasmic	0.207113	0.0821085	0.00473976	-0.00473976	-0.156298	0.210623	0.120473	0.0310516	-0.033823	-0.137152	0.141608	0.113666	0.00740576	-0.074616	-0.00740576	0.186448	0.105416	0.0143991	-0.0377262	-0.100285	6.54285e-06
Q9UUF2	rar1	Probable methionine--tRNA ligase, cytoplasmic	0.168264	0.0661325	-0.0255985	0.0190773	-0.119886	0.109528	0.082242	0.00921249	-0.00921249	-0.185541	0.112278	0.0533571	-0.00516224	-0.0586519	-0.0580025	0.130023	0.0672439	-0.00718276	-0.0162624	-0.121143	0.00016205
Q9UUG0	fas1	Fatty acid synthase subunit beta;3-hydroxyacyl-[acyl-carrier-protein] dehydratase;Enoyl-[acyl-carrier-protein] reductase [NADH];[Acyl-carrier-protein] acetyltransferase;[Acyl-carrier-protein] malonyltransferase;S-acyl fatty acid synthase thioesterase	0.123382	0.0552239	-0.0376706	-0.0029397	-0.0862317	0.0356836	0.0238571	-0.0762758	-0.0297441	-0.140033	0.163158	0.0879145	0.000893593	-0.0789843	-0.0186806	0.107408	0.0556652	-0.0376843	-0.0372227	-0.0816483	0.00120007
Q9UUH4	erg25	Methylsterol monooxygenase	0.299616	0.213603	-0.000669479	-0.0629959	-0.136955	0.277265	0.136433	-0.0285921	0.0285921	-0.112929	0.263846	0.138578	-0.0120296	-0.155186	-0.102201	0.280242	0.162871	-0.0137637	-0.0631965	-0.117362	4.63125e-07
Q9UUI3	sap145	Pre-mRNA-splicing factor sap145	-0.380305	0.0163908	-0.111233	0.104424	0.26163	-0.00338745	-0.0612926	-0.222286	0.419981	0.344678	0.0410833	-0.0594883	-0.0984039	0.250156	0.0317202	-0.114203	-0.0347967	-0.143974	0.258187	0.212676	0.0110334
Q9UUJ9	ach1	Acetyl-CoA hydrolase	-0.533585	-0.226853	0.0520611	0.265537	0.522074	-0.429298	-0.242099	0.0395966	0.337769	0.432812	-0.554503	-0.17696	0.118574	0.265306	0.479936	-0.505795	-0.215304	0.0700773	0.289537	0.478274	1.23805e-12
Q9UUN5	SPCC306.02c	PRA1-like protein	0.193434	0.0480452	-0.112179	-0.109816	-0.247883	0.0702872	0.0018487	-0.0350327	-0.116658	-0.202813	0.141562	-0.00170994	-0.0816755	-0.153401	-0.176697	0.135094	0.0160613	-0.0762957	-0.126625	-0.209131	5.53769e-07
Q9Y7K0	SPBC216.03	UPF0659 protein C216.03	-0.195288	-0.123019	-0.017765	0.122795	0.139372	-0.264161	-0.11849	0.0189791	0.137696	0.112781	-0.232104	-0.137369	0.0163879	0.0866165	0.23722	-0.230518	-0.126293	0.00586732	0.115703	0.163124	7.51085e-08
Q9Y7L8	rps0a	40S ribosomal protein S0-A	0.259929	0.15013	-0.129704	0.0177855	-0.314509	0.173886	0.113245	-0.02279	0.02279	-0.189219	0.225148	0.089828	-0.0457559	-0.149624	-0.0287776	0.219654	0.117734	-0.0660833	-0.0363496	-0.177502	9.49941e-05
Q9Y7M8	SPBC9B6.11c	Probable RNA exonuclease C9B6.11c	0.0615015	0.0673466	0.0437346	-0.0158491	0.0103827	0.108368	0.00475454	0.13181	-0.107755	0.0484357	0.092803	0.0356503	-0.00626755	-0.096447	-0.0759153	0.0875576	0.0359171	0.0564256	-0.0733504	-0.005699	0.036194
Q9Y7N1	SPCC1450.03	Uncharacterized protein C1450.03	#N/A	#N/A	#N/A	#N/A	#N/A	0.157886	-0.00500631	0.00500631	-0.110529	-0.101302	0.142155	0.0977182	-0.0136423	-0.0903864	-0.07094	0.15002	0.046356	-0.004318	-0.100458	-0.0861208	0.01447
Q9Y7N4	dao1	D-amino-acid oxidase	0.135555	0.116223	-0.010788	0.0313358	-0.0321007	0.0497684	0.0531321	0.0100956	-0.0468349	-0.0898762	0.0408788	0.0407653	-0.0129189	-0.0445333	0.0129189	0.0754008	0.0700402	-0.00453711	-0.0200108	-0.0363526	0.0486995
Q9Y7P0	rib5	Riboflavin synthase	-0.327653	-0.243793	-0.0347166	0.200665	0.254806	-0.328666	-0.148291	0.0215197	0.164123	0.228848	-0.255765	-0.0745583	0.0533676	0.107826	0.304854	-0.304028	-0.155547	0.0133902	0.157538	0.262836	2.97915e-08
Q9Y7P2	SPCC1450.15	Uncharacterized protein C1450.15	0.0622973	-0.0118423	0.0216174	-0.085629	-0.0544629	0.0131092	-0.0405626	4.76837e-05	-0.171612	-0.216843	0.0618725	0.0138597	0.0124063	-0.0441942	-0.033432	0.0457597	-0.0128484	0.0113571	-0.100478	-0.101579	0.0228004
Q9Y7R8	MDH1	Malate dehydrogenase, mitochondrial	-0.703887	-0.450342	0.0328341	0.470366	0.52422	-0.633056	-0.350986	-0.00190067	0.594562	0.689029	-0.705218	-0.355585	0.0657139	0.375896	0.727813	-0.68072	-0.385638	0.0322158	0.480275	0.647021	3.14044e-12
Q9Y7S0	SPCC569.01c	UPF0612 protein C569.01c	-0.636781	-0.382301	-0.462594	-0.228219	0.343789	-0.829922	-0.625125	-0.599224	-0.288874	0.288874	-0.520239	-0.374475	-0.234122	0.0291052	0.445799	-0.662314	-0.460634	-0.43198	-0.162663	0.359487	1.93535e-06	Q9Y7S0 cannot be distinguished from Q9HDT8 and G2TRS9
Q9HDT8	SPCP20C8.01c	UPF0612 protein P20C8.01c	-0.636781	-0.382301	-0.462594	-0.228219	0.343789	-0.829922	-0.625125	-0.599224	-0.288874	0.288874	-0.520239	-0.374475	-0.234122	0.0291052	0.445799	-0.662314	-0.460634	-0.43198	-0.162663	0.359487	1.93535e-06	Q9HDT8 cannot be distinguished from Q9Y7S0 and G2TRS9
G2TRS9	SPBC337.02c	UPF0612 protein C337.02c	-0.636781	-0.382301	-0.462594	-0.228219	0.343789	-0.829922	-0.625125	-0.599224	-0.288874	0.288874	-0.520239	-0.374475	-0.234122	0.0291052	0.445799	-0.662314	-0.460634	-0.43198	-0.162663	0.359487	1.93535e-06	G2TRS9 cannot be distinguished from Q9Y7S0 and Q9HDT8
Q9Y7S2	SPCC569.03	UPF0612 protein C569.003	-0.743631	-0.528441	-0.372756	-0.0105309	0.798314	-0.631585	-0.443261	-0.528532	0.0268345	0.616777	-0.3599	-0.510355	-0.0762053	0.0762053	0.912372	-0.578372	-0.494019	-0.325831	0.0308363	0.775821	2.95869e-06
Q9Y7S5	SPCC569.06	Uncharacterized membrane protein C569.06	0.153032	-0.00887775	-0.0502644	-0.116478	-0.0717716	#N/A	#N/A	#N/A	#N/A	#N/A	0.147919	-0.169157	-0.125426	-0.140981	-0.158073	0.150476	-0.0890172	-0.0878451	-0.12873	-0.114922	0.0282752
Q9Y7S9	aah3	Alpha-amylase 3	0.208348	0.114126	-0.0679464	-0.0805578	-0.137507	0.0856915	0.0902414	0.0584488	-0.0584488	-0.213764	0.141643	0.0298977	-0.0680237	-0.176584	-0.244264	0.145227	0.0780884	-0.0258404	-0.105197	-0.198512	0.000499042
Q9Y7T7	prp28	Pre-mRNA-splicing ATP-dependent RNA helicase prp28	-0.557917	0.000772476	-0.000772476	1.29981	1.06292	-0.0967283	0.142309	-0.196089	0.723384	0.440799	#N/A	#N/A	#N/A	#N/A	#N/A	-0.327322	0.0715408	-0.0984306	1.0116	0.751861	0.00127428
Q9Y7X6	ish1	Stress response protein ish1	-0.487297	-0.228732	0.0477524	0.272648	0.35393	-0.600191	-0.231011	0.0359478	0.316629	0.332516	-0.458532	-0.18645	0.140912	0.276862	0.402939	-0.51534	-0.215398	0.0748707	0.288713	0.363128	2.5484e-14
Q9Y7Z5	tts1	Tetra-spanning protein 1	-0.0421042	0.000413418	-0.0120997	0.0160584	0.0911889	-0.137301	0.00534868	0.0155139	0.0238795	0.0511794	-0.0309439	0.0127029	0.0521641	0.0842819	0.144778	-0.0701164	0.00615501	0.0185261	0.0414066	0.0957155	0.00975186
Q9Y7Z9	coq6	Ubiquinone biosynthesis monooxygenase COQ6, mitochondrial	-0.031682	-0.123806	-0.0151014	0.0903578	0.14059	-0.0731363	-0.0684052	-0.0116835	0.0295057	0.116271	-0.120664	-0.0644112	-0.0115814	0.0527725	0.0825415	-0.0751607	-0.0855408	-0.0127888	0.0575453	0.113134	0.000991873
Q9Y809	arm1	N-terminal acetyltransferase B complex subunit arm1	0.22171	0.174023	-0.037396	-0.0245614	-0.0585103	0.0864878	0.0513115	0.0645723	-0.0439501	-0.033555	0.143878	0.0179896	-0.0287747	-0.0383687	-0.0179896	0.150692	0.0811081	-0.000532786	-0.0356267	-0.036685	0.00468886
Q9Y810	shy1	Cytochrome oxidase assembly protein shy1	-0.129023	0.00909662	-0.0223813	0.036592	0.0603442	-0.19451	-0.0420208	-0.017621	0.017621	0.149602	0.0146689	-0.0981135	-0.0146689	0.0356755	0.0470176	-0.102955	-0.0436792	-0.0182238	0.0299629	0.0856546	0.0432051
Q9Y823	lys4	Homocitrate synthase, mitochondrial	0.199942	0.154052	-0.00860977	0.00860977	-0.189278	0.1527	0.0880766	-0.0207539	0.0207539	-0.173456	0.0896072	0.157556	0.00898647	-0.0738955	-0.0334473	0.147416	0.133228	-0.00679239	-0.0148439	-0.13206	4.80486e-06
A9ZLL8	lsd90	Protein lsd90	-0.98212	-0.5408	0.0550852	0.404513	0.407516	-1.15883	-0.552902	0.0730104	0.440875	0.414701	-1.03604	-0.306576	0.240316	0.332417	0.643132	-1.059	-0.466759	0.122804	0.392602	0.488449	2.75556e-12
O13351	pmt3	Ubiquitin-like protein pmt3/smt3	0.30919	0.0229344	-0.150814	0.0174623	-0.373771	0.112626	-0.0404038	0.058125	0.0404038	-0.153251	-0.03232	0.0262041	0.0796919	0.107697	-0.148048	0.129832	0.00291157	-0.00433222	0.0551879	-0.225024	0.0173235
O13370	ded1	ATP-dependent RNA helicase ded1	0.240382	0.124502	-0.0221267	-0.0227351	-0.177301	0.1702	0.0891485	-0.00431252	-0.0389271	-0.138762	0.17194	0.149875	0.00851727	-0.0994215	-0.0443687	0.194174	0.121175	-0.00597397	-0.0536946	-0.120144	1.49098e-07
O13614	rps10b	40S ribosomal protein S10-B	0.313243	0.219054	0.0119834	0.0478091	-0.143204	0.216475	0.138353	0.0251341	-0.0788012	-0.107627	0.207055	0.197229	-0.0101247	-0.162886	0.0101247	0.245591	0.184879	0.0089976	-0.0646261	-0.0802355	0.00124124
O13633		Uncharacterized J domain-containing protein C17A3.05c	0.100856	0.0535035	0.172845	-0.0489526	-0.0845933	0.093791	0.0175533	-0.0395994	-0.15458	-0.0461721	0.0321789	0.0741453	-0.00565624	-0.0628405	-0.0940342	0.0756087	0.0484007	0.0425299	-0.0887911	-0.0749332	0.00637497
O13672	rpl8	60S ribosomal protein L8	0.262537	0.183856	-0.0169463	-0.0101733	-0.146282	0.100365	0.0291414	-0.0227356	-0.0546513	-0.155548	0.207187	0.210637	0.0252366	-0.19244	-0.0252366	0.19003	0.141212	-0.0048151	-0.0857547	-0.109022	0.000203721
O13789	SPAC17G6.11c	Uncharacterized beta-glucan synthesis-associated protein C17G6.11c	0.106214	0.00248814	-0.128028	-0.0707283	-0.204302	0.172768	-0.00116491	-0.463353	-0.0439153	-0.102693	-0.184219	0.0252061	-0.307064	0.140707	-0.180845	0.0315876	0.0088431	-0.299481	0.00868797	-0.162613	0.00811856
O13907	SPAC22A12.16	Probable ATP-citrate synthase subunit 2	0.183468	0.0688219	0.0365238	-0.0365238	-0.120672	0.139909	0.0640297	0.0409822	-0.0409822	-0.181685	0.116326	0.126751	0.0179482	-0.108055	-0.0627089	0.146568	0.0865342	0.0318181	-0.0618537	-0.121689	3.22349e-05
O14015	mug108	Meiotically up-regulated gene 108 protein	-1.97026	-1.20267	-0.304747	0.702673	0.826294	-0.908837	-0.0699697	-0.100523	1.0085	1.10216	-1.47643	-0.71911	0.079339	-0.079339	0.267782	-1.45184	-0.663916	-0.108644	0.543944	0.732078	0.000110043
O14027	snz1	Probable pyridoxal 5'-phosphate synthase subunit PDX1	0.222264	0.0753322	-0.0441279	0.0426278	-0.181783	0.169707	0.0793819	-0.00113964	0.00113964	-0.119021	0.166256	0.142423	-0.0090661	-0.166575	0.0090661	0.186076	0.0990458	-0.0181112	-0.0409358	-0.0972462	0.000534391
O14029	sec16	COPII coat assembly protein sec16	0.0932684	0.149313	0.00794315	-0.0146437	-0.00794315	0.130059	0.0336204	0.0520539	-0.0514235	-0.0336204	0.15957	0.113163	0.0196095	-0.0254173	-0.0338564	0.127632	0.0986988	0.0265355	-0.0304948	-0.02514	0.000392738
O14035	SPAC29B12.14c	Uncharacterized permease C29B12.14c	0.343254	-0.436537	-0.418717	0.348877	0.862404	-0.579452	-0.0909262	0.122684	0.814945	0.87306	#N/A	#N/A	#N/A	#N/A	#N/A	-0.118099	-0.263732	-0.148016	0.581911	0.867732	0.0146797
O14049	rps8a	40S ribosomal protein S8-A	0.121978	-0.0339985	-0.0563059	0.0772123	-0.177402	0.144074	0.116329	0.0188932	-0.0356016	-0.23656	0.180618	0.125119	-0.00946522	-0.16443	-0.149185	0.14889	0.06915	-0.015626	-0.0409396	-0.187716	0.0342796
O14065		Uncharacterized protein C962.01	-0.0710888	-0.0236406	-0.0125599	0.062912	0.0781612	-0.137673	-0.0355511	0.00567722	0.0645304	0.0374212	-0.0961246	-0.0230055	0.0126963	0.0557547	0.0927505	-0.101629	-0.0273991	0.00193787	0.0610657	0.0694443	4.63728e-05
O14069	rpl28e	Probable 60S ribosomal protein L28e	0.374114	0.130777	0.0387163	-0.0296087	-0.293778	0.268527	0.0851707	-0.076705	-0.0105906	-0.0781012	0.27427	-0.0345612	-0.195948	-0.0567265	0.190841	0.305637	0.0604623	-0.0779788	-0.0323086	-0.0603463	0.0323756
O14075		Putative 2-hydroxyacid dehydrogenase UNK4.10	-0.40208	-0.189672	-0.0414762	0.13837	0.195352	-0.396078	-0.182574	-0.0755119	0.150354	0.131756	-0.385468	-0.21733	0.0196905	0.0863867	0.242527	-0.394542	-0.196526	-0.0324326	0.125037	0.189878	3.9073e-10
O14134	elf1	mRNA export factor elf1	0.152333	0.062706	0.0126238	-0.0057497	-0.0225668	0.0716057	0.0346346	0.0232792	0.0347404	-0.112164	0.0123444	-0.0183992	-0.0465212	0.0113497	-0.0956478	0.0787611	0.0263138	-0.0035394	0.0134468	-0.0767927	0.0237152
O14137	SPAC3C7.13c	Probable glucose-6-phosphate 1-dehydrogenase C7.13c	-1.62539	-0.728711	0.192581	0.672785	0.890196	-1.25569	-0.489183	0.148356	0.631053	0.793025	-1.21059	-0.441457	0.378282	0.651656	0.879097	-1.36389	-0.553117	0.23974	0.651831	0.854106	2.64696e-13
O14293	SPAC9E9.09c	Putative aldehyde dehydrogenase-like protein C9E9.09c	0.425478	0.175373	-0.0707545	-0.0472064	-0.305807	0.550126	0.334713	-0.1025	-0.00658131	-0.203137	0.277445	0.154145	-0.0278616	-0.18773	-0.0866261	0.417683	0.22141	-0.0670387	-0.0805058	-0.198523	3.74606e-07
O14340	SPBC2F12.05c	Oxysterol-binding protein homolog C2F12.05c	-0.15284	-0.0328765	0.0264544	0.0895991	0.136112	-0.202723	-0.0626631	-0.00243378	0.0701542	0.00243378	-0.164401	-0.023632	0.0124836	0.0590305	0.0843191	-0.173321	-0.0397239	0.0121681	0.072928	0.0742882	5.51588e-06
O14368	hsp16	Heat shock protein 16	-0.922482	-0.495971	0.0844173	0.725368	0.615099	-0.693089	-0.125106	0.249736	0.901731	0.888334	-0.885341	-0.458561	0.0209236	0.500122	0.923013	-0.833637	-0.359879	0.118359	0.709074	0.808815	6.05939e-09
O14369	sce3	Probable RNA-binding protein sce3	0.167391	0.160596	0.112705	-0.111111	-0.0857811	0.163454	-0.00135946	0.136726	-0.118395	-0.117102	0.132456	0.162972	0.0259409	-0.117591	-0.0737133	0.154433	0.107403	0.0917907	-0.115699	-0.0921988	0.00637497
O42854	SPAC23A1.17	SH3 domain-containing protein C23A1.17	-0.1056	-0.0228243	0.00342751	0.07938	0.111082	-0.123661	-0.0211511	-0.0269332	0.0697389	0.0507817	-0.0798225	-0.0290804	0.0410414	0.0271616	0.0431442	-0.103028	-0.0243519	0.00584523	0.0587602	0.068336	0.000868877
O42909	SPBC16A3.02c	Zinc-type alcohol dehydrogenase-like protein C16A3.02c	-0.357545	-0.223812	0.00516605	0.273454	0.260867	-0.427679	-0.265271	0.0138416	0.29425	0.309263	-0.312249	-0.0335808	0.161568	0.235773	0.559932	-0.365824	-0.174221	0.0601918	0.267826	0.376687	4.13972e-08
O42915	ufd1	Ubiquitin fusion degradation protein 1	-0.0567389	-0.0334835	-0.0229979	-0.00445652	0.0273886	-0.0287571	-0.0464354	-0.00306129	0.107996	0.00306129	-0.106174	-0.0735345	-0.0444531	0.0376239	0.0260644	-0.06389	-0.0511511	-0.0235041	0.0470544	0.0188381	0.0388945
O42935	rpl32b	60S ribosomal protein L32-B	0.367298	0.0596113	0.0429058	-0.0429058	-0.299812	0.193729	0.101031	-0.0286007	-0.00243568	-0.14259	0.0522876	0.0415063	-0.0412116	-0.125835	-0.0342908	0.204438	0.067383	-0.00896883	-0.0570588	-0.158898	0.0116969
O42943	SPBC16H5.08c	Uncharacterized ABC transporter ATP-binding protein C16H5.08c	0.150816	0.128024	0.0061264	-0.0061264	-0.0472507	0.114869	0.053339	0.0471754	-0.0273581	-0.0775118	0.0815315	0.0205221	-0.0110521	-0.0512571	-0.0351048	0.115739	0.0672951	0.0140832	-0.0282472	-0.0532891	0.000825672
O42991	rpl16b	60S ribosomal protein L16-B	0.287188	0.246801	-0.083261	0.00388575	-0.184816	0.208604	0.0677414	-0.136979	-0.0248518	-0.186727	0.23661	0.0631585	-0.0642123	-0.206068	0.00441885	0.244134	0.1259	-0.0948175	-0.0756779	-0.122375	7.8506e-05
O43003	mmf1	Protein mmf1, mitochondrial	0.135437	0.0233698	0.00494385	-0.00494385	-0.147057	0.0600381	0.00297499	-0.00297499	0.0236135	-0.0612845	0.0586448	0.0850377	-0.0367961	-0.104805	0.0367961	0.0847066	0.0371275	-0.0116091	-0.0287116	-0.0571817	0.0477171
P78958	gpd3;tdh1	Glyceraldehyde-3-phosphate dehydrogenase 2;Glyceraldehyde-3-phosphate dehydrogenase 1	0.231503	0.0938544	-0.0457454	0.00359964	-0.102195	0.100308	0.105541	-0.0363607	0.00912762	-0.137341	0.150642	0.135737	-0.0290198	-0.120433	0.0290198	0.160818	0.111711	-0.037042	-0.035902	-0.0701723	0.000275751
O43030	fes1	Hsp70 nucleotide exchange factor fes1	0.216063	0.0686083	0.014328	-0.014328	-0.162027	0.171362	0.0546107	0.0852304	-0.0546107	-0.144056	0.0955567	0.117868	0.0045619	-0.0701337	-0.0045619	0.160994	0.0803623	0.0347068	-0.0463575	-0.103548	0.00100459
O59712	SPBC3B8.04c	Uncharacterized transporter C3B8.04c	-0.372732	-0.131383	-0.0533638	0.10607	0.225111	-0.252171	-0.048511	-0.122223	0.409943	0.400528	#N/A	#N/A	#N/A	#N/A	#N/A	-0.312452	-0.089947	-0.0877936	0.258006	0.31282	0.0071067
O59735	lac1	Sphingosine N-acyltransferase lac1	0.0952582	0.00948763	0.0736804	-0.00948763	-0.0752835	0.0242882	0.0485201	-0.00323677	-0.0460606	-0.0570316	0.0525551	0.04774	-0.00690174	-0.090764	-0.0533485	0.0573672	0.0352492	0.0211806	-0.0487707	-0.0618879	0.042908
O59763	oca2	Serine/threonine-protein kinase oca2	-0.616338	-0.202486	0.136209	0.068799	0.255092	0	#N/A	#N/A	#N/A	#N/A	-0.494233	-0.0933094	0.0638638	0.172274	0.193007	-0.37019	-0.147898	0.100036	0.120536	0.22405	0.0176742
O59797	SPCC364.06	Putative nucleosome assembly protein C364.06	0.164964	0.106108	-0.0702653	-0.0239701	-0.145007	0.0748625	0.061964	-0.0264235	0.00635433	-0.111997	0.166123	0.0908675	-0.0155244	-0.088593	0.00928545	0.135317	0.0863132	-0.0374044	-0.0354029	-0.0825726	0.000404586
O59814	SPCC794.04c	Uncharacterized transporter C794.04c	-1.19459	-0.432357	0.0379033	-0.0379033	0.16194	-1.14658	-0.876524	-0.637994	0.286527	0.323993	-0.961154	-0.820304	-0.425849	0.0448775	0.300708	-1.10077	-0.709729	-0.34198	0.0978338	0.262214	2.64731e-07
O59838	pss1	Heat shock protein homolog pss1	0.190921	0.141442	-0.0105672	0.00698805	-0.114687	0.161912	0.0921917	0.0165014	-0.0238867	-0.155025	0.14959	0.068212	-0.0400109	-0.0730176	0.0210061	0.167474	0.100615	-0.0113589	-0.0299721	-0.082902	0.000106752
O60057	mug147	Meiotically up-regulated gene 147 protein	-0.185549	-0.0351443	0.0351443	0.210493	0.165955	-0.33363	-0.12678	-0.019022	0.528301	0.210293	-0.291454	-0.0266976	0.070003	0.118701	0.0266976	-0.270211	-0.0628738	0.0287085	0.285832	0.134315	0.000850845
O60059	SPBC56F2.08c	Pumilio domain-containing protein C56F2.08c	0.455771	0.144292	-0.0759435	-0.0730605	-0.45401	#N/A	#N/A	#N/A	#N/A	#N/A	0.348309	0.244486	-0.0933619	-0.0100842	-0.365514	0.40204	0.194389	-0.0846527	-0.0415723	-0.409762	7.81196e-07
O60164	ppp1	Pescadillo homolog	0.255067	0.0943813	0.0701838	-0.0291719	-0.144189	0.122943	0.109156	0.0355101	-0.0474138	-0.101281	0.099577	0.0200262	-0.0345373	0.010211	-0.0659275	0.159196	0.0745211	0.0237188	-0.0221249	-0.103799	0.00162291
O74173	tef5	Elongation factor 1-beta	0.209065	0.154655	0.00175953	-0.00175953	-0.211282	0.108303	0.105403	-0.0217228	-0.0261955	-0.175394	0.175015	0.171205	-0.0311837	-0.171612	0.0311837	0.164128	0.143754	-0.017049	-0.0665224	-0.118497	0.000797809
O74329	rps29	40S ribosomal protein S29	0.292095	0.135486	-0.151909	-0.0106468	-0.273682	0.0647011	0.0541258	-0.124182	-0.00325966	-0.371761	0.0925021	0.0766187	-0.09971	-0.163652	2.43187e-05	0.149766	0.0887434	-0.125267	-0.0591861	-0.21514	0.00162355
O74435	cdc31	Cell division control protein 31	0.0392966	-0.0106807	-0.0643954	-0.0413575	-0.0834308	0.06108	0.00518608	-0.0813074	-0.0258875	-0.061141	0.0940628	0.0337877	-0.0144358	0.00121975	-0.0498314	0.0648131	0.00943104	-0.0533795	-0.0220084	-0.0648011	0.0286014
O74452	scw1	Cell wall integrity protein scw1	0.197566	0.141895	0.0826368	-0.00889492	0.00485706	0.133273	0.119236	-0.103061	0.0243807	-0.122166	0.182614	0.0790138	-0.0234871	0.00418282	-0.086154	0.171151	0.113382	-0.014637	0.00655619	-0.0678209	0.0166696
O74470	SPCC1739.08c	Uncharacterized oxidoreductase C1739.08c	-1.2906	-0.431264	-0.0851841	0.215679	0.239765	-1.19945	-0.435918	-0.127123	0.162344	0.268614	-1.00324	-0.386341	-0.0459919	0.124741	0.380355	-1.16443	-0.417841	-0.0860996	0.167588	0.296245	4.53932e-13
O74500	nup60	Nucleoporin nup60	0.145291	0.0922465	-0.0045886	-0.00879049	-0.0244613	0.050457	0.0470343	-0.0213566	-0.000652313	-0.106426	0.108579	0.0834866	-0.0512657	0.0118256	-0.0239382	0.101442	0.0742558	-0.025737	0.000794252	-0.0516086	0.00352843
O74505	SPCC594.02c	Uncharacterized protein C594.02c	-0.105398	0.0527124	-0.0498886	0.0188332	0.0302067	-0.135044	-0.000475407	0.0648999	0.0287919	-0.0516448	-0.162471	0.0463901	0.0514541	-0.114411	-0.00311041	-0.134304	0.0328757	0.0221551	-0.0222619	-0.00818284	0.0255848
O74766	SPBC24C6.04	Probable delta-1-pyrroline-5-carboxylate dehydrogenase	0.231312	0.0847197	0.0081501	-0.0081501	-0.149824	0.130232	0.104035	0.000547409	-0.000547409	-0.177656	0.0830917	0.13767	0.0218	-0.0942526	-0.0238247	0.148212	0.108808	0.0101659	-0.0343167	-0.117102	4.1928e-05
O74779	mug164	Microtubule-associated protein mug164	0.231849	0.190691	0.020978	-0.218152	-0.0509291	0.30668	0.0286813	0.253065	-0.331091	-0.251402	0.310125	0.0171404	-0.0489531	0.0361929	-0.150845	0.282885	0.0788376	0.0750299	-0.171017	-0.151059	0.00507579
O74782	SPBC25B2.10	Universal stress protein A family protein C25B2.10	-0.10372	-0.041213	-0.0141048	0.0478859	0.0296211	-0.165443	-0.0113893	0.0113893	0.155222	0.0681691	-0.09442	-0.037622	0.00103235	-0.0159793	-0.00103235	-0.121194	-0.0300748	-0.000561078	0.0623763	0.0322526	0.0495288
O74791	grn1	GTPase grn1	0.224454	0.0684681	0.0528421	-0.0528421	-0.180953	0.252225	0.154425	0.0186186	-0.0186186	-0.183286	0.237686	0.129745	0.0401087	-0.0610571	-0.102867	0.238122	0.117546	0.0371898	-0.0441726	-0.155702	1.29694e-07
O74836	rpl1b	60S ribosomal protein L1-B	0.199797	0.108095	-0.127536	-0.0081439	-0.293725	0.175918	0.0826187	0.0216093	-0.0216093	-0.230279	0.239914	0.155548	-0.0245633	-0.17372	0.0245633	0.20521	0.11542	-0.0434968	-0.0678244	-0.16648	0.000321422
O74904	rpl35	60S ribosomal protein L35	0.279165	0.0910368	-0.0222206	0.0199509	-0.195621	0.103684	0.101004	-0.0258093	0.0420198	-0.184499	0.163373	0.0709977	-0.00622702	-0.0982299	6.05583e-05	0.182074	0.0876794	-0.0180856	-0.0120864	-0.126687	0.000512296
O74923	SPCC757.13	Uncharacterized transporter C757.13	0.691849	0.464574	0.187294	0.0657945	-0.337583	0.846144	0.408576	0.269096	-0.314527	-0.300103	0.702219	0.353271	-0.0359793	-0.00490284	-0.289904	0.746737	0.408807	0.140137	-0.084545	-0.309197	0.000492067
O74927	met11	Methylenetetrahydrofolate reductase 2	0.108486	0.0793867	0.0182629	-0.0115032	-0.021471	0.107068	0.0626488	0.0571203	-0.00829792	-0.0239458	0.0536942	-0.00398493	-0.022717	0.016088	0.00398493	0.0897495	0.0460169	0.0175554	-0.00123771	-0.0138106	0.0290416
O74960	pil1	Probable sphingolipid long chain base-responsive protein pil1	-0.14581	-0.129297	0.0118895	0.0960436	-0.0118895	-0.11721	-0.0182142	0.0294838	0.091341	-0.00573349	-0.0929461	-0.0156746	0.043623	0.0156746	0.219155	-0.118656	-0.0543954	0.0283321	0.0676864	0.0671775	0.00941928
O74978	SPCC1827.05c	Uncharacterized RNA-binding protein C1827.05c	0.242753	0.122835	-0.0227022	-0.0562296	-0.112847	0.113244	0.0814342	0.0434332	-0.0445471	-0.0796347	0.0505829	0.0952921	-0.0446081	-0.0509176	-0.12171	0.135527	0.0998538	-0.00795905	-0.0505648	-0.104731	0.000326062
O74992	SPCC338.18	Uncharacterized membrane protein C338.18	-0.617641	-0.457129	-0.014431	0.164957	0.446449	-0.80093	-0.299335	-0.0715933	0.397836	0.337656	-1.25513	-0.528477	0.0507822	-0.0507822	0.434104	-0.891235	-0.428314	-0.0117474	0.17067	0.40607	6.54285e-06
O94260	nxt3	Putative G3BP-like protein	0.199065	0.0979156	-0.0099802	0.00517941	-0.0850687	0.0723181	0.0530033	0.00212193	-0.012187	-0.0134401	0.0303154	0.015521	-0.00514889	-0.045064	-0.0736294	0.100566	0.05548	-0.00433572	-0.0173572	-0.0573794	0.0116969
O94322	SPBC725.03	Uncharacterized protein C725.03	-0.414122	-0.156699	0.0370598	0.255905	0.392288	-0.525723	-0.213053	0.0181856	0.348407	0.415206	-0.407481	-0.191061	0.0956345	0.326775	0.412496	-0.449109	-0.186938	0.0502933	0.310362	0.406663	8.81092e-12
O94326	SPBC725.08	Zinc finger protein C725.08	0.0720539	0.0305929	0.0521297	0.0111713	-0.0254192	0.0897241	-0.0539155	0.0844636	-0.0670218	-0.191787	0.0554504	0.0843763	-0.0165491	0.040452	-0.248985	0.0724095	0.0203513	0.0400147	-0.00513283	-0.155397	0.0110388
O94358	SPBC428.10	Uncharacterized protein C428.10	-0.503727	-0.257615	0.0132828	0.082016	0.281971	-0.518867	-0.123116	-0.0724955	0.160066	0.305268	-0.289084	-0.0498428	0.023716	0.200676	0.154166	-0.437226	-0.143524	-0.0118322	0.147586	0.247135	2.46634e-07
O94435	mug35	Meiotically up-regulated gene 35 protein	-0.0823946	-0.106304	-0.0289087	0.173551	0.117496	-0.175497	-0.137383	-0.0190945	0.101252	0.109074	-0.172401	-0.0948687	0.00282192	0.110629	0.209518	-0.143431	-0.112852	-0.0150604	0.128477	0.145363	1.50538e-06
O94447	slm1	Cytoskeletal signaling protein slm1	-0.06179	-0.00318003	0.0158486	0.00318003	0.0709634	-0.101994	-0.0755148	-0.0147152	0.0147152	0.0351944	0.000545025	-0.0321956	-0.000545025	0.0568051	0.129493	-0.0544128	-0.0369635	0.000196139	0.0249001	0.0785503	0.0127328
O94464	SPBC23G7.06c	Uncharacterized protein C23G7.06c	-0.530119	-0.248133	-0.0704374	0.232771	0.101797	-0.272687	-0.211954	0.0205202	0.0981398	0.0971823	-0.0214233	-0.280411	-0.104377	0.206574	0.127671	-0.274743	-0.246833	-0.0514313	0.179162	0.108884	0.00420932
O94489	tef3	Elongation factor 3	0.238624	0.114071	0.031827	-0.031827	-0.158982	0.157745	0.057765	0.0366325	-0.0366325	-0.162457	0.180825	0.159946	0.00488043	-0.130002	-0.00488043	0.192398	0.110594	0.0244466	-0.0661537	-0.108773	7.24057e-06
O94547	srk1	Serine/threonine-protein kinase srk1	-0.128206	-0.0116739	0.075695	0.119291	0.116259	-0.240911	-0.0535755	0.0834455	0.0643663	0.0710764	-0.147993	0.00767994	0.0697546	0.112985	0.143389	-0.17237	-0.0191898	0.0762984	0.0988808	0.110241	4.55133e-06
O94614	chr4	Chitin synthase regulatory factor 4	-0.0172048	0.0960603	0.314228	0.017076	-0.292036	-0.198033	0.00771284	0.323222	-0.166398	-0.456764	0.139296	-0.138931	0.0377173	-0.241665	-0.200005	-0.0253139	-0.0117192	0.225056	-0.130329	-0.316268	0.0120623
O94639	zrt1	Zinc-regulated transporter 1	0.861773	0.458656	0.0705061	-0.219422	-0.375075	0.703713	0.464624	0.0951891	-0.278728	-0.432137	0.741867	0.428184	0.0324984	-0.157285	-0.191107	0.769118	0.450488	0.0660645	-0.218478	-0.332773	5.91216e-11
O94733		Uncharacterized protein C191.01	-0.425282	-0.189107	0.00842094	0.243084	0.312862	-0.497631	-0.320754	-0.0124435	0.217625	0.36367	-0.383877	-0.175305	0.023572	0.230779	0.407013	-0.435596	-0.228389	0.00651646	0.230496	0.361182	5.91216e-11
P08965	mei2	Meiosis protein mei2	-0.0821733	-0.190235	-0.534532	-0.370172	-0.18687	-0.111105	-0.309403	-0.504885	-0.157631	-0.0931606	-0.0666432	-0.313697	-0.325075	-0.133981	-0.0787988	-0.0866405	-0.271112	-0.45483	-0.220595	-0.11961	0.000649378
P19117	ppa1	Inorganic pyrophosphatase	0.172163	0.0560789	0.0209732	-0.0209732	-0.161282	0.108234	0.0800428	-0.0304432	0.021143	-0.193325	-0.029706	0.104097	0.00883865	-0.0864124	0.0227823	0.0835638	0.080073	-0.000210444	-0.0287476	-0.110608	0.0146795
P22189	cta3	Calcium-transporting ATPase 3	0.52509	0.417402	0.0224009	-0.051486	-0.247306	0.577888	0.512904	0.0675626	-0.0304322	-0.304029	0.259562	0.078558	-0.0367374	-0.0718193	-0.275134	0.45418	0.336288	0.017742	-0.0512458	-0.27549	6.54285e-06
P27574	pyp1	Tyrosine-protein phosphatase 1	-0.587588	-0.0676322	0.172988	0.123844	0.0676322	-0.765667	-0.191126	-0.261803	0.555765	0.347802	-0.145791	-0.469582	-0.0110478	-0.0364366	0.186112	-0.499682	-0.24278	-0.0332875	0.214391	0.200515	0.0451496
P28189	rps13	40S ribosomal protein S13	0.260928	0.0912552	-0.0368853	0.0232344	-0.163423	0.193726	0.106547	-0.00794983	0.00794983	-0.18342	0.257483	0.191554	0.000517845	-0.0921831	-0.00445747	0.237379	0.129786	-0.0147724	-0.020333	-0.1171	4.25127e-06
P31209	pab1	Polyadenylate-binding protein, cytoplasmic and nuclear	0.266232	0.0974092	0.00265503	-0.00265503	-0.221178	0.174893	0.109997	0.00083828	-0.00083828	-0.130607	0.117597	0.179766	0.0182304	-0.182892	-0.0392523	0.186241	0.129057	0.00724125	-0.0621284	-0.130346	6.50283e-05
P33532	bsu1	Vitamin B6 transporter bsu1	0.935377	0.41323	-0.0675392	-0.0621185	-0.159494	0.627734	0.178463	-0.0918894	-0.226661	-0.158969	#N/A	#N/A	#N/A	#N/A	#N/A	0.781556	0.295846	-0.0797143	-0.14439	-0.159232	0.00016205
P40370	eno101	Enolase 1-1	0.192235	0.116644	-0.0650868	0.00695181	-0.129279	0.121038	0.0960302	-0.0882378	-0.0245876	-0.23156	0.214623	0.0425243	-0.0425243	-0.229183	0.0867968	0.175966	0.0850663	-0.065283	-0.082273	-0.0913472	0.00391445
P40371	ptc1	Protein phosphatase 2C homolog 1	-0.120839	-0.0635586	-0.0204554	0.0412645	0.0229883	-0.0915508	-0.0406084	0.0485401	0.133745	0.0412655	-0.0478363	-0.00160694	-0.0121107	0.0216684	0.106056	-0.0867421	-0.035258	0.00532468	0.0655594	0.05677	0.0386977
P40376	pka1	cAMP-dependent protein kinase catalytic subunit	-0.206048	-0.144073	-0.0940638	0.0716486	0.131732	-0.333537	-0.164341	0.00101757	0.0278845	0.140967	-0.234351	0.00274658	0.0667496	0.0958347	0.0956507	-0.257979	-0.101889	-0.00876554	0.0651226	0.122783	1.55159e-05
P40847	sap1	Switch-activating protein 1	0.204134	0.0650434	-0.0579128	0.00840569	-0.10313	0.142801	0.0343466	-0.0661011	-0.000799179	-0.107796	0.0808268	0.0852413	-0.00619125	-0.0338764	-0.0127497	0.142587	0.0615438	-0.0434017	-0.00875664	-0.0745586	9.32135e-05
P40901	isp5	Sexual differentiation process putative amino-acid permease isp5	0.518601	0.220764	-0.0487032	-0.163913	0.0704393	0.158977	0.0819626	0.016448	-0.117833	0.0268679	0.38207	0.13703	0.0322018	-0.0322018	-0.105121	0.353216	0.146585	-1.78019e-05	-0.104649	-0.00260448	0.000532944
P40902	isp7	Sexual differentiation process protein isp7	0.497641	0.382184	0.0579529	-0.0579529	-0.0695782	0.238776	0.22731	0.0827951	-0.125808	-0.0827951	0.650518	0.301923	0.0754595	-0.0754595	-0.200157	0.462312	0.303806	0.0720692	-0.0864067	-0.11751	6.26191e-06
P40998	thi2	Thiamine thiazole synthase	0.359567	0.337797	0.0161829	-0.0911798	-0.388371	0.35328	0.229847	0.0265932	-0.159404	-0.424544	0.402686	0.309683	0.00196648	-0.240107	-0.108321	0.371844	0.292442	0.0149142	-0.163563	-0.307079	2.60193e-09
P41887	swo1	Heat shock protein 90 homolog	0.240377	0.11543	-0.027792	0.0211048	-0.260611	0.135472	0.0788193	0.0320368	-0.0434389	-0.21621	0.162508	0.18631	0.016562	-0.201952	-0.016562	0.179452	0.126853	0.0069356	-0.0747619	-0.164461	0.000210017
P50519	hsp9	Heat shock protein hsp9	-0.371425	-0.00623751	-0.258766	0.245932	0.0316091	-0.0601468	-0.0457587	0.0457587	0.806259	-0.0893559	-0.794796	0.0356054	-0.0788183	-0.018075	0.0875244	-0.408789	-0.0054636	-0.0972751	0.344705	0.00992584	0.0380698
P56329	tif212	Probable eukaryotic translation initiation factor 2 subunit beta	0.131635	0.096806	-0.0387807	-0.00450373	-0.0494561	0.11467	0.0791159	-0.0248623	-0.0215569	-0.0630665	0.131988	0.0406132	-0.0159321	-0.02985	-0.0383844	0.126098	0.0721784	-0.026525	-0.0186369	-0.0503023	0.000209959
P78780	SPCC1827.06c	Probable aspartate-semialdehyde dehydrogenase	0.279587	0.127606	0.0828991	-0.00100899	-0.135885	0.10869	0.053298	0.0400887	-0.0400887	-0.14677	0.000989437	0.0789113	-0.0154681	-0.101436	-0.000193119	0.129755	0.0866052	0.0358399	-0.0475113	-0.0942829	0.0174422
P78831	ght5	High-affinity glucose transporter ght5	-1.06787	-0.293796	-0.0692921	0.156441	0.127531	-1.16406	-0.243037	-0.0915413	0.158953	0.125404	-0.798347	-0.0833502	0.10361	0.00108624	0.285217	-1.0101	-0.206728	-0.0190744	0.105493	0.179384	2.44642e-10
P78890		Uncharacterized protein C23H3.15c	-0.979771	-0.394059	0.144176	0.548624	0.694107	-1.05416	-0.35826	0.166531	0.678701	0.683746	-0.811026	-0.078908	0.451343	0.644708	0.935379	-0.94832	-0.277076	0.254017	0.624011	0.771077	6.52085e-11
P87110	itr2	Myo-inositol transporter 2	0.0793743	-0.0604582	-0.252502	-0.452696	-0.379686	0.00711823	-0.14713	-0.316822	-0.501011	-0.454113	0.172571	-0.0750113	-0.279817	-0.37106	-0.447163	0.0863546	-0.0941998	-0.283047	-0.441589	-0.426987	3.58605e-07
P87128	SPAC3A12.13c	Probable eukaryotic translation initiation factor 3 subunit J	0.081552	0.0685849	0.0780578	-0.0393281	0.0107303	0.0431385	0.0763941	0.304071	-0.149736	-0.261086	-0.00738287	0.0696826	0.103202	-0.0512948	-0.112205	0.0391026	0.0715539	0.161777	-0.0801198	-0.120853	0.0382124
P87144	ths1	Threonine--tRNA ligase, cytoplasmic	0.181363	0.0851593	-0.00805378	0.00805378	-0.125518	0.114283	0.0707636	-0.0016861	0.0016861	-0.130018	0.0881166	0.0858612	0.00895691	-0.0833111	-0.0236139	0.127921	0.0805947	-0.000260989	-0.0245237	-0.09305	0.00012245
P87147	egd2	Nascent polypeptide-associated complex subunit alpha	0.181279	0.111652	0.0105066	-0.0105066	-0.132054	0.0914974	0.093482	0.0117588	-0.0182495	-0.0597343	0.159029	0.1334	-0.0177875	-0.13343	0.0177875	0.143935	0.112845	0.00149266	-0.054062	-0.0580004	8.38665e-05
P87228		Putative D-3-phosphoglycerate dehydrogenase	0.298468	0.127816	0.0744095	0.00190163	-0.176273	0.0898638	0.0507545	-0.0457468	0.0391912	-0.233239	0.0891371	0.149355	-0.00588417	-0.149538	-0.0121794	0.159156	0.109309	0.00759284	-0.0361484	-0.140564	0.00290196
Q09689	SPAC2F7.05c	Probable eukaryotic translation initiation factor 5	-0.0162239	0.0313025	0.00268745	0.0124626	-0.103775	0.00418854	0.0879011	0.0260525	-0.00418854	-0.0899258	0.0140867	0.0636005	0.0055542	-0.0713387	-0.0374537	0.000683784	0.0609347	0.0114314	-0.0210215	-0.0770515	0.0461611
Q09748	dnm1	Dynamin-related protein dnm1	-0.0718851	-0.0558262	0.0221128	0.0422411	0.124669	-0.113217	-0.105352	0.0247679	-0.020957	0.0554342	-0.070961	-0.0759878	-0.0218782	0.029151	0.0454578	-0.0853545	-0.0790555	0.00833416	0.0168117	0.075187	0.000816316
Q09777	rgs1	Regulator of G-protein signaling 1	-0.0874405	-0.231526	-0.484915	-0.243599	-0.126333	-0.307382	-0.401971	-0.938006	-0.700737	-0.392396	0.0206971	-0.525149	-0.609741	-0.258446	-0.208648	-0.124708	-0.386216	-0.677554	-0.400928	-0.242459	0.0330658
Q09794	ura1	Protein ura1;Glutamine-dependent carbamoyl-phosphate synthase;Aspartate carbamoyltransferase	0.183695	0.0993757	-0.00756454	0.00756454	-0.0394287	0.124087	0.0878048	0.0166216	-0.0166216	-0.125659	0.117761	0.0734468	-0.0117202	-0.038219	0.00549459	0.141848	0.0868758	-0.000887712	-0.0157587	-0.0531977	0.000129437
Q10097	SPAC11D3.18c	Uncharacterized transporter C11D3.18C	0.147937	0.432179	0.00977564	0.0145259	-0.202772	0.261158	0.0797453	0.0494213	-0.0494213	-0.0671358	0.16797	0.00636339	-0.0969501	0.00565767	-0.489451	0.192355	0.172763	-0.0125844	-0.00974592	-0.253119	0.0144492
Q10111	SPAC18G6.12c	Uncharacterized protein C18G6.12c	-0.0452971	-0.00774813	0.00774813	-0.0249572	0.104712	-0.125888	-0.0731735	0.0399942	-0.124854	0.122214	-0.152316	-0.074451	0.00573206	0.0247598	-0.00573206	-0.107834	-0.0517909	0.0178248	-0.0416838	0.0737314	0.0240885
Q10136	ste7	Protein ste7	-0.188657	0.091938	-0.117028	0.0548983	0.187978	-0.00881004	-0.0771875	-0.101896	0.093502	0.118013	-0.367456	-0.0616541	0.00752544	0.195773	0.196068	-0.188308	-0.0156345	-0.0704664	0.114724	0.167353	0.00388774
Q10195	SPBC11C11.06c	Uncharacterized protein C11C11.06c	-0.400752	-0.154274	0.0264597	0.170821	0.254613	-0.474953	-0.204173	0.0385513	0.19286	0.335527	-0.565029	-0.0604448	-0.00207806	0.204579	0.257641	-0.480245	-0.139631	0.0209777	0.18942	0.282594	9.08521e-10
Q10277	msa1	Multicopy suppressor of sporulation protein msa1	0.0112906	0.0406265	-0.158074	-0.289887	-0.202332	-0.0182486	-0.00812721	-0.183187	-0.530113	-0.449655	#N/A	#N/A	#N/A	#N/A	#N/A	-0.003479	0.0162497	-0.17063	-0.41	-0.325994	0.0104167
Q10279	fur4	Uracil permease	0.280803	0.0667734	0.233333	-0.397695	-0.147021	0.444767	0.306162	-0.0138097	0.0138097	-0.559726	0.124608	0.0513663	-0.0597367	-0.0830379	-0.233822	0.283392	0.141434	0.0532621	-0.155641	-0.313523	0.0350118
Q10327	SPAC32A11.02c	Uncharacterized protein C32A11.02c	#N/A	#N/A	#N/A	#N/A	#N/A	-0.561544	-0.0328665	0.289984	0.396524	0.621049	-0.772651	-0.181822	0.30975	0.601735	0.417627	-0.667098	-0.107344	0.299867	0.49913	0.519338	1.73843e-05
Q10425	SPAC25G10.08	Eukaryotic translation initiation factor 3 subunit B	0.176948	0.109398	-0.039361	0.00199223	-0.125634	0.113923	0.0815029	-0.0350409	-0.00763798	-0.15759	0.138314	0.058435	-0.0175118	-0.0571885	-0.011663	0.143061	0.0831119	-0.0306379	-0.0209448	-0.0982957	2.2128e-05
Q10475	tif471	Eukaryotic translation initiation factor 4 gamma	0.201754	0.110957	0.0287724	-0.0287724	-0.0803185	0.115468	0.0715504	-0.0401297	0.00281811	-0.0898256	0.146721	0.100612	-0.0117116	-0.0309377	0.00320292	0.154648	0.0943732	-0.00768963	-0.018964	-0.0556471	0.000347192
Q8WZJ7	SPBC839.16	C-1-tetrahydrofolate synthase, cytoplasmic;Methylenetetrahydrofolate dehydrogenase;Methenyltetrahydrofolate cyclohydrolase;Formyltetrahydrofolate synthetase	0.156797	0.0819616	0.0283813	-0.0283813	-0.101273	0.149619	0.092638	0.0145521	-0.0145521	-0.117942	0.064764	0.0826292	0.0190439	-0.0349569	-0.0296936	0.123727	0.085743	0.0206591	-0.0259635	-0.0829693	1.12352e-05
Q8WZK5	SPBC839.02	Putative arrestin-related trafficking adapter C839.02	0.755933	0.235376	0.0926666	-0.0926666	-0.164394	0.590697	0.0202556	-0.0202556	-0.456111	-0.30934	0.514913	0.200741	0.106581	-0.228549	-0.253199	0.620514	0.152124	0.0596641	-0.259109	-0.242311	1.54686e-06
Q92339	ght3	High-affinity gluconate transporter ght3	-3.91206	-1.55948	-0.10129	0.258432	0.438398	-2.5214	-1.01334	-0.226896	0.277674	0.448053	-2.96284	-0.951588	-0.0902901	0.0902901	0.315219	-3.1321	-1.1748	-0.139492	0.208799	0.400557	3.33004e-09
Q92345	SPAC1F8.07c	Probable pyruvate decarboxylase C1F8.07c	0.297949	0.0952792	-0.0885482	-0.0124469	-0.408294	0.14896	0.140586	-0.0627308	-0.00989532	-0.229336	0.30893	0.160553	-0.101717	-0.168816	0.0410714	0.251946	0.132139	-0.0843321	-0.0637194	-0.198853	0.000149579
Q92375	trr1	Thioredoxin reductase	0.12195	0.0368733	-0.0055604	0.0229678	-0.0797887	0.0678062	0.0746832	-0.00515366	0.00515366	-0.128565	0.0590177	0.151327	0.026834	-0.129099	-0.026834	0.0829245	0.0876277	0.00537332	-0.0336593	-0.0783958	0.00891865
Q9C0X8	SPAPB8E5.07c	Putative ribosomal RNA-processing protein 12	0.151994	0.0553513	0.058423	-0.0188742	-0.129721	0.278483	0.120083	0.0398932	-0.139295	-0.171449	0.218978	0.152966	0.0195122	-0.0772114	-0.123145	0.216485	0.109467	0.0392761	-0.0784601	-0.141438	8.38665e-05
Q9HDV2	SPBPB2B2.01	Uncharacterized amino-acid permease PB2B2.01	0.42214	0.355287	-0.034544	0.033699	-0.033699	0.242865	0.132415	-0.0670853	0.035656	-0.035656	0.429567	0.124307	0.00444126	-0.00444126	-0.0644302	0.364857	0.204003	-0.032396	0.0216379	-0.0445951	0.00700785
Q9HDW7	pmc1	Calcium-transporting ATPase 2	-0.179137	-0.00883102	0.00259495	0.0702963	0.167367	-0.172832	0.114711	0.00340843	-0.00157547	0.0431194	-0.216988	-0.0916853	0.00102329	0.108035	0.11478	-0.189652	0.0047315	0.00234222	0.0589186	0.108422	0.000312287
Q9HE12	SPAC1399.01c	Putative purine permease C1399.01c	#N/A	#N/A	#N/A	#N/A	#N/A	0.56174	0.180304	-0.0742555	-0.320564	-0.213696	0.864745	0.497987	0.13165	-0.138621	-0.13165	0.713243	0.339146	0.0286975	-0.229592	-0.172673	0.00364217
Q9HFF4	ppk1	Serine/threonine-protein kinase ppk1	-0.082972	-0.159649	0.0959163	-0.0272126	0.309283	-0.0722141	0.00337124	-0.0428267	0.0858364	0.286816	-0.00442457	-0.0603204	0.104485	0.0397944	0.0329137	-0.0532036	-0.0721995	0.0525249	0.0328061	0.209671	0.0405249
Q9P380	ptr2	Probable peptide transporter ptr2	0.119636	0.00668001	0.239336	0.419572	0.655773	0.0292845	0.153511	0.143014	0.292869	0.520011	0.08289	-0.08289	0.207704	0.402841	0.514603	0.0772702	0.025767	0.196685	0.371761	0.563462	2.00683e-06
Q9P3U0	ubp2	Probable ubiquitin carboxyl-terminal hydrolase 2	-0.113641	0.00476408	0.00519419	-0.00476408	0.144215	-0.120515	-0.0847263	0.0789328	0.0439062	0.00611019	-0.13475	-0.122326	-0.0288568	0.114675	0.0288568	-0.122969	-0.0674295	0.0184234	0.0512724	0.0597274	0.00290565
Q9P3U6	ght1	High-affinity glucose transporter ght1	-2.05586	-0.544075	0.0649595	0.218806	0.153089	-1.91324	-0.302763	0.0190783	0.211923	0.0329962	-1.12364	-0.254293	0.00970459	-0.00970459	0.0493555	-1.69758	-0.367044	0.0312475	0.140341	0.0784801	6.24218e-08
Q9P5N2	aat1	Amino acid transporter 1	0.56692	0.294176	-0.0235548	-0.188249	-0.337102	0.451918	0.228156	0.0159683	-0.195803	-0.336245	0.344138	0.15609	0.00338364	-0.142189	-0.305884	0.454325	0.226141	-0.00140095	-0.175413	-0.32641	7.64072e-10
Q9P6I2	dug1	Cys-Gly metallodipeptidase dug1	0.143517	0.0585823	-0.0478125	0.000287056	-0.119819	0.0590792	0.0369091	-0.0656939	-0.0684633	-0.174758	0.0724912	0.0678039	0.0122657	-0.0540166	-0.0122657	0.0916959	0.0544318	-0.0337469	-0.040731	-0.102281	0.000343729
Q9P768	SPAP7G5.06	Uncharacterized amino-acid permease P7G5.06	-0.0986896	0.0643821	0.18616	0.23429	0.370724	-0.242638	0.00878572	-0.00878572	0.250566	0.254072	0.0026288	0.104959	0.189312	0.257907	0.338	-0.1129	0.0593756	0.122228	0.247588	0.320932	6.18379e-05
Q9P782	SPBC1711.08	Uncharacterized protein C1711.08	0.218995	0.0472674	-0.0433135	-0.00423765	-0.171468	0.138161	0.0611219	-0.0351238	0.0208626	-0.175953	0.22366	0.0903449	-0.0262532	-0.110447	0.0262532	0.193605	0.0662448	-0.0348969	-0.0312742	-0.107056	0.00016205
Q9P7B4	SPAC521.03	Uncharacterized oxidoreductase C521.03	0.200387	0.0159488	-0.10749	-0.00202131	-0.230825	0.0654964	0.029397	-0.129011	0.00470161	-0.193623	0.146481	0.0595851	-0.0628552	-0.12522	0.0365853	0.137455	0.034977	-0.0997855	-0.0408465	-0.129287	0.0036502
Q9US25	hrp1	Chromodomain helicase hrp1	0.0979691	-0.00767422	0.0512104	-0.0221653	-0.122253	0.177545	0.0763359	0.0165539	0.0327826	-0.0865278	0.106739	0.0189295	-0.0371256	-0.0405264	-0.0789928	0.127418	0.0291971	0.0102129	-0.00996971	-0.0959247	0.0424459
Q9USG8	mug190	Meiotically up-regulated gene 190 protein	-0.386197	-0.219376	0.06001	0.133229	0.195024	-0.520384	-0.171805	-0.0693264	0.218369	0.25211	-0.328053	-0.126784	0.0856066	0.154141	0.193905	-0.411544	-0.172655	0.02543	0.16858	0.213679	1.11121e-07
Q9USH9	SPCC825.01	Uncharacterized ABC transporter ATP-binding protein C825.01	0.177292	-0.0292616	0.0410404	0.00533676	-0.00533676	0.0718374	0.0714397	0.0237951	-0.308999	-0.0584822	0.139529	0.0631218	-0.0105	-0.0508747	-0.0669336	0.129553	0.0351	0.0181119	-0.118179	-0.0435842	0.0147263
Q9USK8	ags1	Cell wall alpha-1,3-glucan synthase ags1	0.126019	0.0385675	-0.0174885	-0.0620232	-0.0913429	0.0555429	0.0396385	0.0337076	-0.137156	-0.145951	0.0120659	0.019805	-0.00100231	0.0620661	-0.0963631	0.0645425	0.0326703	0.00507228	-0.0457045	-0.111219	0.00725178
Q9UT18	thi9	Thiamine transporter thi9	0.174709	0.0418272	-0.118059	0.106426	-0.0336361	0.201774	0.0162868	-0.0929537	-0.00323582	-0.172086	0.392932	0.168985	-0.0234947	-0.11314	-0.20788	0.256472	0.0756998	-0.0781692	-0.00331656	-0.137867	0.00179596
Q9UT19	met26	Probable 5-methyltetrahydropteroyltriglutamate--homocysteine methyltransferase	0.315498	0.0962648	-0.00326347	0.00326347	-0.263308	0.206254	0.0682602	-0.117949	0.00281239	-0.197274	0.21362	0.0792232	-0.053	-0.124825	0.0321469	0.245124	0.0812494	-0.058071	-0.039583	-0.142812	9.00152e-05
Q9UU83	pal1	Protein pal1	0.0832715	0.022388	-0.159931	-0.0607963	-0.288204	0.0443683	0.00385714	-0.0121903	-0.0835595	-0.0349298	0.114085	-0.0147934	-0.105988	-0.137178	-0.220386	0.080575	0.00381724	-0.0927029	-0.0938447	-0.181173	0.00772167
Q9UUI7	SPAC22F8.05	Putative alpha,alpha-trehalose-phosphate synthase [UDP-forming] 100 kDa subunit	-0.305164	-0.161731	-0.0708904	0.0914021	0.0708904	-0.381854	-0.17968	-0.0234308	0.0283041	0.0234308	-0.258306	-0.0826244	0.0379791	0.0350113	0.0839796	-0.315108	-0.141345	-0.0187807	0.0515725	0.0594336	6.54285e-06
Q9Y7N9	SPCC1450.12	PX domain-containing protein C1450.12	-0.094285	-0.0506229	-0.0254393	0.0199938	0.0440264	-0.151654	-0.0235615	-0.0233011	0.0934954	0.0972624	-0.0785151	-0.0429249	0.00499725	0.0243454	0.0960722	-0.108151	-0.0390364	-0.014581	0.0459448	0.0791203	0.000700898
Q9Y7U0	SPCC63.14	Uncharacterized protein C63.14	-0.187512	-0.0741081	0.00164127	0.111445	0.138713	-0.263186	-0.151114	0.0308094	0.100401	0.0602856	-0.18181	-0.0553713	0.0699453	0.124751	0.179823	-0.210836	-0.0935313	0.034132	0.112199	0.126274	3.62046e-07
O13902	dak1	Dihydroxyacetone kinase 1	-0.652714	-0.194163	0.00462151	0.253155	0.299488	-0.688294	-0.215858	0.00301647	0.274562	0.34266	-0.554815	-0.13239	0.0739679	0.147531	0.411055	-0.631941	-0.180804	0.027202	0.225082	0.351068	5.90671e-13
O42914	SPBC16A3.08c	Uncharacterized protein C16A3.08c	0.211107	0.176714	-0.0352559	0.0148082	-0.0681577	0.113618	0.0506368	0.101226	-0.0763364	-0.196187	0.0451126	0.0870008	-0.010148	-0.144364	-0.0730286	0.123279	0.104784	0.0186075	-0.0686309	-0.112458	0.00247003
O60163	SPBC19F5.04	Probable aspartokinase	0.200473	0.164536	0.0396185	-0.040555	-0.0688639	0.152885	0.0898294	0.00782776	-0.0455875	-0.0913887	0.118917	0.0662985	0.0076952	-0.024024	-0.077755	0.157425	0.106888	0.0183805	-0.0367222	-0.0793358	3.9891e-06
O74191	fkbp39	FK506-binding protein 39 kDa	0.213167	0.127582	0.0740833	-0.0837307	-0.0829487	0.191692	0.0922537	0.0209885	-0.0241203	-0.0771885	0.198134	0.0791416	0.0251255	-0.00455475	-0.149079	0.200998	0.099659	0.0400658	-0.0374686	-0.103072	5.03538e-08
O74781	mrs1	Probable arginine--tRNA ligase, cytoplasmic	0.156488	0.118855	-0.00465965	0.00465965	-0.0717201	0.104494	0.0401316	0.004776	-0.0350132	-0.13229	0.13284	0.0987015	0.0123672	-0.0844078	-0.0231943	0.131274	0.0858962	0.0041612	-0.0382538	-0.0757348	1.67969e-05
O74959	SPCC736.13	Uncharacterized oxidoreductase C736.13	-0.146007	-0.0903454	-0.130107	0.0266485	0.018939	-0.257655	-0.10305	-0.0310431	0.0444269	0.0224142	-0.0768328	-0.0581417	-0.00543785	0.0596085	0.183349	-0.160165	-0.0838458	-0.0555293	0.0435613	0.0749006	0.00327915
O94312	pdp2	PWWP domain-containing protein2	-0.0786381	-0.0913401	-8.58307e-05	0.055582	0.0877991	-0.129525	-0.0652866	0.0178061	-0.0178061	0.138297	-0.043416	-0.0503769	0.0111656	0.136681	0.101148	-0.0838598	-0.0690012	0.00962861	0.0581522	0.109081	0.000908377
O94523	SPCC1281.06c	Probable acyl-CoA desaturase	0.282982	0.147176	-0.0738716	-0.0187607	-0.038826	0.0528207	0.0114589	-0.0872931	-0.0114589	-0.0244308	0.267334	0.158562	0.0189958	-0.090713	-0.0189958	0.201045	0.105732	-0.0473897	-0.0403109	-0.0274175	0.00633878
P36580	fba1	Fructose-bisphosphate aldolase	0.238128	0.147477	-0.0415578	0.00743818	-0.136813	0.096323	0.0907736	-0.0401001	-0.00494003	-0.153868	0.0648994	-0.000704765	0.000704765	-0.0698729	0.0470257	0.133117	0.0791818	-0.0269844	-0.0224582	-0.0812182	0.0280603
Q10232	rpl9a	60S ribosomal protein L9-A	0.157152	0.0926981	0.0436707	-0.0828247	-0.191414	0.0930281	0.0666847	0.131116	-0.0794382	-0.0359735	0.0750771	0.134749	-0.00444508	-0.123452	-0.122625	0.108419	0.0980441	0.0567805	-0.0952384	-0.116671	0.0199925
Q10283	hmg1	3-hydroxy-3-methylglutaryl-coenzyme A reductase	0.195535	0.0564466	-0.0118947	-0.0079751	-0.0947042	0.0466881	0.0230932	-0.0194111	-0.0334454	-0.0737209	0.0873613	0.0404072	0.00316811	-0.0540199	-0.0915575	0.109862	0.0399823	-0.00937923	-0.0318135	-0.0866609	0.000210208
Q9P3T6	rps5b	40S ribosomal protein S5-B	0.291154	0.155457	0.0413256	0.0190344	-0.194131	0.201405	0.122724	0.0324097	-0.0506382	-0.145355	0.160797	0.136218	0.00907993	-0.20239	-0.0277195	0.217785	0.138133	0.0276051	-0.0779978	-0.122402	0.000186687
Q9USW5	rps4b	40S ribosomal protein S4-B	0.247732	0.136298	0.0430183	-0.0430183	-0.138243	0.189651	0.0394669	0.0166159	-0.0858965	-0.156962	0.217671	0.132732	-0.00212717	-0.0906129	0.00212717	0.218351	0.102832	0.019169	-0.0731759	-0.0976926	3.01431e-07
Q9UR17	nrf1	Vacuolar transporter chaperone 1	0.188488	0.131793	0.00833845	-0.125599	-0.0386376	0.224225	0.17507	-0.0114298	-0.0695982	-0.0306101	0.259015	0.152841	0.0275798	-0.030066	-0.0275798	0.223909	0.153234	0.00816282	-0.0750879	-0.0322758	2.1242e-05
O13709		Uncharacterized protein C14C4.01c	-0.108961	-0.212782	-0.287766	0.0438099	0.0796347	-0.358219	-0.0025444	-0.197873	-0.155047	0.203999	-0.0946608	-0.159645	0.0764656	0.0528793	0.138619	-0.18728	-0.12499	-0.136391	-0.0194527	0.140751	0.0413683
O14206		Brix domain-containing protein C1B9.03c	0.12847	0.0347099	-0.00815868	-0.00703335	-0.0479479	0.109587	0.0868826	0.0609722	-0.166473	-0.14522	0.175259	-0.0103426	0.0103426	-0.136942	-0.0555172	0.137772	0.0370833	0.021052	-0.103483	-0.082895	0.00621796
O14261	taf1	Taz1-interacting factor 1	-0.151527	-0.107323	0.0345769	-0.0212436	0.188111	-0.227508	-0.173441	0.0733919	0.0161123	0.0723133	0.0148015	-0.124331	-0.0924573	0.0857921	0.111123	-0.121411	-0.135032	0.0051705	0.0268869	0.123849	0.00555913
O59932	ght4	High-affinity hexose transporter ght4	-1.41132	-0.256448	0.651518	0.627901	0.803804	-1.40908	0.0721583	0.629021	0.780907	0.621308	#N/A	#N/A	#N/A	#N/A	#N/A	-1.4102	-0.0921447	0.64027	0.704404	0.712556	1.03211e-08
O74475	bgs4	1,3-beta-glucan synthase component bgs4	0.0351586	-0.0112405	-0.089767	-0.106136	-0.0886149	-0.00916386	-0.0259171	-0.130206	-0.0919313	-0.151908	0.0700169	0.0265627	-0.0561571	-0.123736	-0.0902748	0.0320039	-0.00353161	-0.0920434	-0.107268	-0.110266	0.000925507
P78820	cut6	Acetyl-CoA carboxylase;Biotin carboxylase	0.0994344	0.0262733	-0.0390487	0.00845766	-0.0717978	0.0393486	0.0217314	-0.0272503	-0.0191936	-0.108122	0.0866628	0.0312362	-0.0253663	-0.0375829	0.00565386	0.0751486	0.0264136	-0.0305551	-0.0161063	-0.0580886	0.00229931
Q9C101	SPAPB1E7.08c	Uncharacterized MFS-type transporter PB1E7.08c	0.215612	0.0807581	-0.036871	-0.13554	-0.0591183	0.0731401	0.193316	-0.0471125	-0.0681391	-0.195506	0.303482	0.146298	0.00885296	-0.057519	-0.0780277	0.197412	0.140124	-0.0250435	-0.087066	-0.110884	0.00153287
Q9P6M1	gst3	Glutathione S-transferase 3	-0.0172739	-0.0301037	0.0620985	0.252112	0.112147	-0.228941	0.000370502	0.0444312	0.177167	0.144163	-0.114759	-0.0385752	0.125163	0.172891	0.203188	-0.120325	-0.0227695	0.0772309	0.200723	0.153166	5.27318e-05
O42851	SPAC23A1.14c	Uncharacterized trans-sulfuration enzyme C23A1.14c	-0.0413961	-0.0715656	-0.0793371	-0.00328922	0.115453	-0.0750751	-0.154532	-0.11418	0.0926857	-0.0306416	-0.0476713	-0.0122833	-0.0490913	0.0101624	0.0401525	-0.0547142	-0.0794605	-0.0808694	0.0331863	0.0416546	0.0481232
P41820	bfr1	Brefeldin A resistance protein	0.0901985	0.0686331	-0.0112801	-0.0166759	0.0112801	0.0549431	0.098197	-0.00895119	-0.0314941	-0.0451088	0.112038	0.0295095	-0.0112906	-0.0399523	-0.0592136	0.0857264	0.0654465	-0.0105073	-0.0293741	-0.0310141	0.00234857
Q9UUI4	SPAC22F8.09	Uncharacterized protein C22F8.09	0.232404	0.103155	-0.0105181	-0.0612936	0.0105181	0.149191	-0.00459719	0.0559735	-0.179485	-0.116178	0.157987	0.168657	0.035738	-0.126564	-0.218863	0.179861	0.0890718	0.0270645	-0.122447	-0.108174	0.000963065
O13846	SPAC19G12.08	Ceramide very long chain fatty acid hydroxylase-like protein C19G12.08	0.0277176	-0.0923872	-0.176172	-0.249218	-0.296349	-0.033484	0.00145197	-0.110642	-0.209395	-0.239487	0.0633421	0.0304108	-0.100252	-0.274933	-0.304431	0.0191919	-0.0201748	-0.129022	-0.244515	-0.280089	5.27318e-05
O14072	cta4	Manganese-transporting ATPase 4	0.0864677	0.0187597	-0.0537167	-0.0258083	-0.0937805	-0.0052557	0.0142975	-0.0738401	-0.0536699	-0.0788431	0.0258198	0.00349331	-0.0241766	-0.0677595	-0.0561199	0.0356773	0.0121835	-0.0505778	-0.0490793	-0.0762479	0.00397829
O14131	mug191	Meiotically up-regulated gene 191 protein	-0.221343	-0.133827	0.0411577	0.188519	0.345683	-0.353006	-0.183749	-0.0481758	0.101086	0.222788	-0.24545	-0.0854721	0.0173569	0.172005	0.347665	-0.273266	-0.13435	0.00344626	0.15387	0.305379	4.99767e-09
O14164	nip1	Eukaryotic translation initiation factor 3 subunit C	0.159985	0.0934095	0.0104942	-0.0104942	-0.0715351	0.100673	0.0461178	-0.0254679	0.0121737	-0.102019	0.0349736	0.0275455	-0.0355954	-0.0700994	0.0181584	0.0985436	0.0556909	-0.0168564	-0.0228066	-0.0517987	0.00317653
O14289	leu2	3-isopropylmalate dehydratase	0.172852	0.0767202	0.00994682	-0.00994682	-0.151402	0.0565081	0.0850582	0.0128756	-0.0128756	-0.0838861	0.0649047	0.0598607	-0.0319057	-0.10132	0.0272708	0.0980881	0.0738797	-0.00302776	-0.0413807	-0.069339	0.00283473
O14321	erg6	Sterol 24-C-methyltransferase erg6	0.262151	0.0712166	-0.00329113	0.00329113	-0.206901	0.204823	0.0421991	0.0216122	-0.0458412	-0.169203	0.0527835	0.0701032	-0.0333629	-0.0966716	-0.00349092	0.173252	0.061173	-0.00501394	-0.0464072	-0.126531	0.00026165
O14351	SPBC30D10.05c	Uncharacterized oxidoreductase C30D10.05c	0.126568	0.0524192	-0.0579467	-0.0174766	-0.110006	0.0988274	0.0477228	0.00524139	-0.0421257	-0.0915241	0.137862	0.0489082	-0.0438938	-0.0436096	0.0477018	0.121086	0.0496834	-0.0321997	-0.034404	-0.051276	0.000930914
O42861	fft3	ATP-dependent helicase fft3	-0.0600924	0.000319958	0.0198407	-0.000319958	0.0200315	-0.0581222	-0.020041	0.0576177	-0.0668883	0.085959	-0.0590143	0.032999	0.00857162	-0.00857162	-0.00893307	-0.0590763	0.004426	0.0286767	-0.02526	0.0323524	0.0250822
O42893	ntp1	Neutral trehalase	-0.0280747	-0.00200796	-0.049624	0.0911078	0.0326476	-0.0744762	-0.0231657	-0.0121307	0.11334	0.0657082	-0.0185318	-0.0253401	0.0171232	0.0096693	0.166048	-0.0403609	-0.0168379	-0.0148772	0.0713725	0.0881346	0.00923827
O43001	syj1	Inositol-1,4,5-trisphosphate 5-phosphatase 1	0.19418	0.140001	0.0821295	-0.0507345	-0.100942	0.16655	0.0827665	0.0338078	-0.0338078	-0.159569	0.221117	0.181541	0.0181041	-0.152062	-0.0181041	0.193949	0.13477	0.0446804	-0.0788681	-0.0928715	1.06236e-06
O43011	hts1	Histidine--tRNA ligase, mitochondrial	0.159898	0.0855489	0.0450454	-0.00697756	-0.0432343	0.0630913	0.0526609	0.0311317	-0.0298538	-0.0490913	0.0518551	0.0589647	0.00388622	-0.049489	-0.0253696	0.0916149	0.0657248	0.0266878	-0.0287735	-0.0392318	0.00307531
O43028	vac8	Vacuolar protein 8	-0.143794	-0.102409	-0.0957708	0.0524073	0.0762091	-0.155643	-0.00886154	-6.67572e-06	-0.02633	0.0105448	-0.0487356	-0.048975	-0.0458755	0.0346889	0.0860376	-0.116057	-0.0534153	-0.0472177	0.0202554	0.0575972	0.0330658
O59795	coy1	Protein CASP	-0.0362515	-0.0276504	0.0717463	-0.0095582	0.058145	-0.0545607	0.0361061	0.185401	-0.0652132	0.0166655	-0.0101433	0.0289755	0.0504541	-0.0486593	0.0101433	-0.0336518	0.0124771	0.102534	-0.0411436	0.0283179	0.0268312
O59810	vgl1	Vigilin 1	0.084023	0.0215354	-0.0428958	-0.0361285	-0.110347	0.0486054	-0.000454426	-0.0356784	-0.0333877	-0.115102	0.0418615	0.0686436	0.00799751	-0.0667801	-0.0386381	0.0581633	0.0299082	-0.0235256	-0.0454321	-0.0880292	0.000797809
O60100	kap123	Probable importin subunit beta-4	0.0727391	0.0145488	0.0224233	-0.0375342	-0.0145488	0.107549	0.0560703	0.0511942	-0.0736647	-0.0771036	0.111813	0.0115638	-0.00866747	0.000913143	-0.000913143	0.097367	0.0273943	0.02165	-0.0367619	-0.0308552	0.00246105
O74413		Chorismate synthase	0.196996	0.11883	0.0539179	-0.0539179	-0.103068	0.173924	0.0674	0.00438786	-0.0298471	-0.161986	0.139038	0.13568	0.00855541	-0.090169	-0.0619888	0.169986	0.107303	0.0222871	-0.057978	-0.109015	7.07209e-07
O74760	tif32	Eukaryotic translation initiation factor 3 subunit A	0.129049	0.107717	0.0212879	-0.0212879	-0.0573235	0.0914097	0.0426435	-0.0322113	0.018446	-0.0859852	0.111827	0.036139	-0.0197749	-0.0393176	-0.0136552	0.110762	0.0621664	-0.0102328	-0.0140532	-0.0523213	0.000224025
O74763	SPBC17D11.08	Uncharacterized WD repeat-containing protein C17D11.08	-0.0586519	-0.0145187	-0.00687122	-0.000590324	0.0680113	-0.120317	-0.101125	0.0755291	-0.00583649	0.0526695	-0.0568643	-0.0406222	-0.0203872	0.0241284	0.0203872	-0.0786112	-0.0520886	0.0160902	0.00590054	0.0470227	0.0302566
O74787	cho2	Phosphatidylethanolamine N-methyltransferase	0.182341	0.0597067	0.0213661	-0.0213661	-0.134487	0.134697	0.0689192	0.000322342	-0.0291843	-0.130966	0.068933	0.0553861	0.00526857	-0.0854659	-0.00526857	0.128657	0.0613373	0.00898568	-0.0453388	-0.0902406	0.000312287
O74803	rhp23	UV excision repair protein rhp23	0.125715	0.064095	-0.0702424	0.0257335	-0.111365	0.0315938	0.00699568	-0.123693	0.0308423	-0.126384	-0.00249815	0.00642729	-0.00832605	-0.00700426	0.0139146	0.0516035	0.0258393	-0.0674205	0.0165238	-0.0746115	0.0408108
O74835	rrp5	rRNA biogenesis protein rrp5	0.142565	0.0742865	0.0121555	-0.0121555	-0.0425644	0.135276	0.0776787	0.0717611	-0.0454454	-0.00537777	0.143203	0.0748348	0.0119495	-0.0495987	-0.0642118	0.140348	0.0756	0.0319554	-0.0357332	-0.0373847	4.56514e-05
O74919	rnc1	RNA-binding protein rnc1	0.0754509	0.0247889	0.00663376	-0.00663376	-0.0405922	0.0730257	0.0381584	-0.00757504	0.00757504	-0.167655	0.0619507	0.0215292	-0.00638676	-0.0523272	0.0164051	0.0701424	0.0281588	-0.00244268	-0.0171286	-0.0639474	0.0353852
O94313	arg4	Carbamoyl-phosphate synthase arginine-specific large chain	0.103551	0.0173874	-0.0153475	0.000203133	-0.0716467	0.0359821	0.0046854	-0.000537872	-0.0236263	-0.0437641	0.0459309	0.0612478	-0.0144396	-0.073102	0.0264149	0.0618213	0.0277735	-0.0101083	-0.0321751	-0.0296653	0.0423442
O94476	tif6	Eukaryotic translation initiation factor 6	0.168369	0.113616	0.0131226	-0.0131226	-0.10524	0.131516	0.125629	-0.00190639	0.00190639	-0.0743532	0.147846	0.120925	-0.00611401	-0.0825663	-0.0257759	0.149244	0.120057	0.00170072	-0.0312608	-0.0684563	0.000115332
O94601	SPCC622.14	Uncharacterized protein C622.14	0.167076	0.0696821	-0.0297718	-0.0131798	-0.0722599	0.0700283	0.141686	-0.0350361	0.0455151	-0.136492	0.00095892	-0.00095892	-0.0370269	-0.0423827	-0.134114	0.0793544	0.0701365	-0.0339449	-0.00334915	-0.114288	0.00154048
O94659	nog1	Probable nucleolar GTP-binding protein 1	0.306766	0.138517	0.0623045	-0.0932398	-0.111276	0.336467	0.154907	0.0136518	-0.0192785	-0.188775	0.22546	0.0589838	-0.0150194	-0.0968313	-0.259455	0.289564	0.117469	0.0203123	-0.0697832	-0.186502	3.83625e-08
O94700	mbf1	Multiprotein-bridging factor 1	0.196791	0.195294	0.00574303	-0.00574303	-0.0508785	0.0929976	0.0318012	-0.196267	0.0480795	-0.287194	0.109818	0.00828648	-0.0245657	-0.0206079	-0.093462	0.133202	0.0784607	-0.0716966	0.00724284	-0.143845	0.0092501
P09627	pma1	Plasma membrane ATPase 1	0.153654	0.0775304	-0.112679	-0.0117841	-0.193438	0.0215468	0.00351191	-0.115288	-0.00351191	-0.188477	0.0948467	0.0131521	-0.0856638	-0.160113	0.0344772	0.0900157	0.0313981	-0.104544	-0.0584698	-0.115813	0.00576293
P42656	rad24	DNA damage checkpoint protein rad24	0.212509	0.0709143	-0.0430145	0.00597	-0.241405	0.0299039	0.00303793	-0.0741324	0.0110555	-0.152774	0.0690961	0.100463	-0.0217633	-0.141213	0.0217633	0.103836	0.0581385	-0.0463034	-0.0413958	-0.124139	0.0120824
P47943	tif1	ATP-dependent RNA helicase eIF4A	0.0952277	0.0489793	-0.0459676	0.028995	-0.155941	0.128219	0.070591	0.0404558	-0.0404558	-0.189754	0.171041	0.0766287	-0.00610256	-0.0956545	-0.0103378	0.131496	0.0653996	-0.00387144	-0.0357051	-0.118678	0.00167002
P50537	mae1	Malic acid transport protein	0.108314	0.103823	-0.187552	-0.054265	-0.300797	0.104185	0.151149	0.0365582	-0.156258	-0.377995	0.198874	0.0275536	-0.056756	-0.376526	-0.424602	0.137124	0.094175	-0.0692501	-0.195683	-0.367798	0.000360168
P56286	tif211	Eukaryotic translation initiation factor 2 subunit alpha	0.18295	0.0654693	-0.0370383	-0.0195327	-0.157587	0.126708	0.0122852	-0.053998	-0.00608349	-0.10031	0.10438	0.0769229	-0.0435376	-0.126799	0.00610971	0.138013	0.0515591	-0.044858	-0.0508051	-0.0839291	0.000366572
P78795	tif35	Eukaryotic translation initiation factor 3 subunit G	0.120572	0.0785599	-0.0176229	0.003932	-0.0817423	0.063468	0.0895519	-0.0677996	0.0412531	-0.134416	-0.0121565	0.0367661	0.00829697	-0.0785828	-0.122523	0.0572945	0.0682926	-0.0257085	-0.0111326	-0.112894	0.000739866
P78812	SPBC660.16	6-phosphogluconate dehydrogenase, decarboxylating	-0.0831833	-0.178227	0.0340672	0.172504	-0.129536	-0.342719	-0.169724	-0.0501928	0.131972	0.0238867	-0.345383	-0.023654	0.023654	-0.0457754	0.189054	-0.257095	-0.123868	0.00250944	0.0862338	0.0278018	0.0105291
P87142	SPAC57A7.12	Heat shock protein 70 homolog C57A7.12	0.135793	0.112991	-0.00325108	-0.0286913	-0.0785303	0.092104	0.0464373	-0.0114098	0.0512619	0.0114098	0.140416	0.0901947	0.0044899	-0.0966282	-0.0497446	0.122771	0.0832078	-0.00339031	-0.0246859	-0.0389551	0.00142478
Q09741	SPBC12C2.07c	Spermidine synthase	0.265848	0.116311	0.00284576	-0.00284576	-0.109095	0.185678	0.104597	-0.0256834	0.00563908	-0.114293	0.127888	0.0952997	0.00136662	-0.0711203	-0.0197392	0.193138	0.105403	-0.00715701	-0.0227757	-0.0810423	4.89012e-06
Q09781	rps101	40S ribosomal protein S1-A	0.215617	0.101923	-0.0264864	0.0264864	-0.130424	0.0791535	0.0206256	0.228955	-0.0716891	-0.218284	0.0966825	0.124737	0.00166893	-0.129759	-0.0825949	0.130484	0.0824285	0.0680458	-0.0583205	-0.143768	0.00556471
Q09802		UPF0654 protein C22G7.11c	-0.922162	-0.502077	0.342004	0.992652	0.901383	-0.877876	-0.363141	0.436001	1.32359	1.17336	-1.59031	-0.728355	0.276123	1.11294	1.4927	-1.13011	-0.531191	0.351376	1.14306	1.18915	9.08521e-10
Q10169	dph1	Deubiquitination-protection protein dph1	-0.00489092	0.082974	-0.0352998	-0.241658	-0.25751	0.0620871	-0.0889416	0.000344276	-0.00997829	-0.226598	-0.0275807	0.179549	0.053494	-0.17239	-0.0884175	0.0098718	0.0578604	0.00617949	-0.141342	-0.190842	0.0189876
Q10193	srp1	Pre-mRNA-splicing factor srp1	0.0313406	0.0467892	-0.0581064	-0.00262165	-0.0339041	0.00923204	-0.00923204	-0.123313	0.0561166	-0.133649	0.0581117	0.0105109	-0.06848	0.0266871	-0.0105109	0.0328948	0.0160227	-0.0833	0.0267274	-0.0593548	0.0460033
Q10284	sks2	Heat shock protein sks2	0.212025	0.128251	0.0341415	-0.0341415	-0.165453	0.20547	0.109068	0.0200186	-0.0521994	-0.174798	0.184357	0.240888	0.0226297	-0.184386	-0.0466938	0.200617	0.159402	0.0255966	-0.0902424	-0.128982	6.54285e-06
Q10287	bgs1	1,3-beta-glucan synthase component bgs1	0.0320916	-0.0320916	-0.123205	-0.122108	-0.0685954	0.020618	0.00565577	-0.0741963	-0.155518	-0.128439	0.0615902	-0.0382528	-0.148026	-0.141925	-0.169432	0.0380999	-0.0215629	-0.115143	-0.13985	-0.122156	0.00640704
Q10306	cit1	Probable citrate synthase, mitochondrial	-0.267161	-0.135864	-0.0252771	0.146916	0.0738077	-0.355942	-0.191016	-0.0648727	0.191013	0.167206	-0.279245	-0.161616	-0.0102701	0.0660868	0.259991	-0.300783	-0.162832	-0.0334733	0.134672	0.167001	2.44375e-08
Q10484	SPAC17C9.12	Uncharacterized protein C17C9.12	-0.0409484	-0.0103021	0.0103021	0.111611	0.0883222	-0.110588	-0.0489302	-0.00488663	0.12628	0.0580311	-0.141607	-0.0656767	0.0314932	0.0876608	0.11861	-0.0977146	-0.0416363	0.0123029	0.108517	0.0883212	5.53901e-06
Q92370	trp1	Multifunctional tryptophan biosynthesis protein;Anthranilate synthase component 2;Indole-3-glycerol phosphate synthase;N-(5'-phosphoribosyl)anthranilate isomerase	0.161565	0.0884743	0.0272951	-0.0272951	-0.0744104	0.142345	0.079999	0.019083	-0.0197163	-0.0599575	0.103918	0.0277071	0.00498295	-0.0121298	-0.0735073	0.135943	0.0653934	0.0171204	-0.0197137	-0.0692918	1.61451e-06
Q92371	btf3	Nascent polypeptide-associated complex subunit beta	0.108981	0.127086	-0.0135016	-0.0012145	-0.0276217	0.0974302	0.126717	-0.0591688	0.0797129	-0.0447817	0.151956	0.126029	-0.00452566	-0.0883689	0.00452566	0.119456	0.12661	-0.025732	-0.00329018	-0.0226259	0.00194429
Q96WV9	cdk9	Probable cyclin-dependent kinase 9	0.0121703	0.0323176	-0.0865397	-0.152539	0.0186591	0.0822597	0.0534167	-0.0741448	-0.131901	0.00534678	#N/A	#N/A	#N/A	#N/A	#N/A	0.047215	0.0428672	-0.0803423	-0.14222	0.0120029	0.0460025
Q9C1W6	SPBC713.09	Uncharacterized protein C713.09	-0.106959	-0.0531921	0.0229959	-0.0164652	0.0294046	-0.129189	-0.0577917	-0.0138245	0.102104	0.148542	-0.0445189	-0.0637841	-0.00404215	0.0279708	0.00404215	-0.0935556	-0.058256	0.00170978	0.0378699	0.0606631	0.0230267
Q9HDX3	SPAPB1A11.02	AB hydrolase superfamily protein B1A11.02	-2.2263	-1.02693	0.649529	1.07581	1.11242	-1.65567	-0.900966	0.665207	1.36593	1.39331	-1.59141	-0.537001	0.574181	1.03241	1.34036	-1.82446	-0.821634	0.629639	1.15805	1.28203	2.94923e-12
Q9P3U7	ght8	Probable high-affinity hexose transporter ght8, mitochondrial	0.069201	0.0291877	-0.152477	-0.117359	-0.463014	-0.00684261	0.0701084	-0.169869	-0.0566511	-0.303788	0.00694799	-0.0833144	-0.0432029	-0.124567	-0.107436	0.0231021	0.00532722	-0.12185	-0.0995255	-0.291413	0.00993126
Q9P3W6	SPAC458.02c	Uncharacterized protein C458.02c	0.129775	0.106273	-0.0019927	-0.013494	-0.057941	0.0663133	0.0193744	-0.0457702	-0.0193744	-0.113714	0.103614	0.109888	0.00948715	-0.0845394	-0.0242357	0.0999006	0.0785119	-0.0127586	-0.0391359	-0.0652968	0.000686866
Q9P785	SPBC1711.05	LisH domain-containing protein C1711.05	0.142056	0.0522604	0.020874	-0.020874	-0.0288792	0.0656309	-0.0208836	0.0765638	0.0078249	-0.010644	0.0894217	0.0902848	0.00448656	-0.0974288	-0.00448656	0.0990361	0.0405539	0.0339748	-0.036826	-0.0146699	0.0454748
Q9P791	SPBP35G2.12	Uncharacterized Nudix hydrolase P35G2.12	-0.0711594	-0.120797	0.0116062	0.124157	0.138762	-0.226297	-0.17908	0.00943756	0.0712032	0.101015	-0.284426	-0.10971	0.000252724	0.0606546	0.167854	-0.193961	-0.136529	0.00709883	0.0853383	0.135877	1.29747e-05
Q9P7F2	cao1	Copper amine oxidase 1	0.146242	0.027133	0.00809479	-0.00809479	-0.0729771	0.0986462	0.0386992	0.0019722	-0.0019722	-0.088047	0.00629854	0.0614696	-0.00204897	-0.0310693	0.00204897	0.0837289	0.0424339	0.00267267	-0.0137121	-0.0529917	0.00901775
Q9P7S1	SPAC23G3.12c	PDZ domain-containing protein C23G3.12c	0.0774918	0.0361605	0.00872421	-0.0118942	0.0296803	0.0836143	0.0424528	0.000976562	0.00100327	-0.1091	0.0621071	0.0429621	-0.0111208	-0.00481129	-0.0385246	0.0744044	0.0405251	-0.00047334	-0.00523408	-0.0393149	0.0280603
Q9P7T8	SPAC694.02	Uncharacterized helicase C694.02	0.0725217	0.0583167	-0.0124888	-0.000329494	-0.0271964	0.0574713	0.0939827	-0.0133333	-0.0130682	-0.0711374	0.0640116	0.00111771	-0.00111771	-0.0325146	-0.0179014	0.0646682	0.051139	-0.00897996	-0.0153041	-0.0387451	0.0102356
Q9URX7	rmt1	Protein arginine N-methyltransferase 1	0.0888586	0.031105	0.0195456	-0.018651	-0.0474215	0.0677958	0.0909786	-0.00788784	-0.017499	-0.125075	0.01686	0.00920868	-0.00115585	-0.000858307	-0.0972605	0.0578381	0.0437641	0.00350062	-0.0123361	-0.0899191	0.0382124
Q9USJ1	tum1	Probable 3-mercaptopyruvate sulfurtransferase	-0.157756	-0.0664883	0.00547314	0.0880957	0.201196	-0.218116	-0.112335	-0.0350351	0.0700903	0.177123	-0.109653	-0.104155	0.0341721	0.130701	0.236474	-0.161841	-0.094326	0.00153669	0.0962957	0.204931	1.59854e-08
Q9USJ7	nro1	Negative regulator of ofd1	0.196344	0.0882845	-0.0144424	0.00342178	-0.109081	0.0990086	0.0440874	0.0049057	-0.041378	-0.183414	0.00865173	0.0569754	-0.0199041	-0.0801439	-0.117098	0.101335	0.0631158	-0.00981363	-0.0393667	-0.136531	0.00256631
Q9USU7	SPBC28F2.11	HMG box-containing protein C28F2.11	0.162996	0.109925	-0.0180531	0.00483131	-0.0239658	0.0125694	0.0150156	-0.00567818	-0.0388012	-0.0856991	-0.00819921	0.0633197	0.0245585	-0.104277	-0.0588546	0.0557888	0.0627535	0.000275771	-0.0460823	-0.0561732	0.027542
Q9UT00	SPAPYUK71.03c	Uncharacterized protein PYUK71.03c	-0.0102158	0.00201702	0.0628815	0.00847626	0.0329533	-0.0828466	0.0535088	-0.0220327	0.0893335	0.0346766	-0.0715075	0.0128021	0.0115719	0.0702152	0.039567	-0.0548566	0.022776	0.0174735	0.0560083	0.0357323	0.0350749
Q9UT32	SPAC8F11.04	Putative ribosome biogenesis protein C8F11.04	0.163321	0.101074	0.0480623	-0.00999165	-0.0283499	0.128902	0.00645924	0.000339508	-0.0800323	-0.0842781	0.111679	0.0802317	0.0215635	-0.0795374	-0.121872	0.134634	0.0625884	0.0233218	-0.0565205	-0.0781666	7.72525e-05
Q9UTE0	sey1	Protein sey1	-0.066226	-0.0460625	-0.0149927	0.0171251	0.0415487	-0.0715971	-0.025238	-0.0217104	0.0217104	0.0401182	-0.0302143	-0.0331106	0.00103474	0.0603914	0.0574589	-0.0560125	-0.0348037	-0.0118895	0.0330757	0.0463753	0.00262425
Q9UTN2		Uncharacterized protein C139.01c	0.0728712	0.0670223	-0.0378141	0.0267515	-0.0278215	0.112026	0.0126519	0.0134921	-0.0221219	-0.0409455	0.0657263	0.0219002	-0.0127029	-0.0604782	-0.0423098	0.0835411	0.0338581	-0.0123417	-0.0186162	-0.0370256	0.0309433
Q9Y7I8	zuo1	Zuotin	0.15261	0.122937	-0.0214047	0.00911283	-0.0803838	0.117651	0.078578	0.0398788	-0.0252037	-0.0400467	0.143881	0.10774	-0.00533915	-0.0420613	0.00533915	0.138048	0.103085	0.00437832	-0.0193841	-0.0383638	0.00069841
Q9Y7U7	snd1	Staphylococcal nuclease domain-containing protein 1	0.0391579	0.0222902	-0.0843983	-0.0283241	-0.106483	0.0197859	-0.0124397	-0.0501757	-0.0100813	-0.0558672	0.0293422	0.00372171	-0.0398498	-0.0534644	-0.00372171	0.0294286	0.00452407	-0.0581412	-0.0306233	-0.0553575	0.0290416
O59855	ssa2	Probable heat shock protein ssa2	0.178744	0.103008	-0.00967932	-0.0168662	-0.16085	0.126837	0.0577936	-0.0497723	0.00587273	-0.138849	0.121678	0.0622902	-0.0867519	-0.120094	0.0636263	0.14242	0.0743639	-0.0487345	-0.0436959	-0.078691	0.00458419
O74215	dak2	Dihydroxyacetone kinase 2	-1.88264	-0.333459	0.316904	0.679289	0.72146	-1.81293	-0.285222	0.265404	0.689955	0.639542	-1.30283	-0.213168	0.335681	0.538634	0.854322	-1.66613	-0.277283	0.305996	0.635959	0.738441	1.92895e-14
Q09184	cdb4	Curved DNA-binding protein	0.129391	0.080102	-0.0241394	0.0241394	-0.112722	0.0766792	0.057456	0.0501099	-0.0133247	-0.0339947	0.021677	0.0288553	0.00563717	-0.0404272	-0.026474	0.0759157	0.0554711	0.0105359	-0.00987085	-0.0577304	0.0421689
Q10242	SPAC4G9.12	Probable gluconokinase	-1.07683	-0.520938	-0.0941086	0.182806	0.189978	-0.880882	-0.405496	-0.0933781	0.123564	0.0933781	-0.832238	-0.282902	-0.0274277	0.0274277	0.287873	-0.929982	-0.403112	-0.0716381	0.111266	0.19041	1.34813e-10
Q10265	ssa1	Probable heat shock protein ssa1	-0.622337	-0.249032	0.054615	0.295717	0.310961	-0.618162	-0.296353	0.135481	0.379076	0.414921	-0.665085	-0.349755	-0.00667858	0.287028	0.511068	-0.635195	-0.29838	0.0611391	0.320607	0.412317	1.03825e-10
Q9US41	urg1	Uracil-regulated protein 1	0.770354	0.410559	0.025773	-0.263507	-0.655061	0.679094	0.347133	-0.00866699	-0.310041	-0.661453	0.682462	0.399826	0.0381069	-0.34053	-0.436469	0.710637	0.385839	0.0184043	-0.304693	-0.584328	8.14259e-15
O13821	sst4	Vacuolar protein sorting-associated protein 27	-0.161165	-0.078618	-0.0230541	0.0230541	0.0886173	-0.135357	-0.0528479	0.0138874	-0.0631962	0.0610352	0.0014472	-0.0460219	-0.01366	-0.0014472	0.0379558	-0.0983583	-0.0591626	-0.00760889	-0.0138631	0.0625361	0.041624
Q9UTF8	ugo1	Mitochondrial fusion and transport protein ugo1	-0.112832	-0.0778346	0.0281558	0.0205932	0.0680251	-0.221765	-0.0262394	-0.134122	0.0121088	0.0142488	-0.10409	-0.00352383	0.0648851	-0.00243855	0.0265598	-0.146229	-0.0358659	-0.0136937	0.0100878	0.0362779	0.0377638
O13848	SPAC19G12.09	NAD/NADP-dependent indole-3-acetaldehyde reductase	-0.27756	-0.176115	-0.0426855	0.262153	0.317203	-0.508837	-0.242652	-0.104483	0.190189	0.31382	-0.283252	-0.0744114	0.0637493	0.150387	0.505221	-0.35655	-0.164393	-0.0278063	0.20091	0.378748	1.53428e-06
O74463	SPCC1739.01	Uncharacterized protein C1739.01	-0.0144658	0.0144658	0.0685287	0.098722	0.106445	-0.0829353	0.0437975	0.0066967	0.041338	0.0938187	-0.0743227	0.0986767	0.0415707	-0.00312424	0.123063	-0.0572413	0.0523133	0.038932	0.0456452	0.107776	0.0260821
O94584	pps1	CDP-diacylglycerol--serine O-phosphatidyltransferase	0.204313	0.0109048	-0.0109048	-0.0112462	-0.0806642	0.102319	0.0554199	-0.0252447	0.0124846	-0.105206	0.100573	0.0890932	-0.00194073	-0.0933275	-0.0799122	0.135735	0.051806	-0.0126967	-0.0306964	-0.0885943	0.00361815
Q09871	SPAC12G12.07c	Uncharacterized protein C12G12.07c	0.134155	0.129509	-0.0558877	-0.0382447	-0.106963	0.0526724	0.0455151	-0.043601	-0.00248623	-0.163222	0.0193853	0.0455036	-0.0638599	-0.0834522	-0.0299749	0.0687375	0.0735094	-0.0544496	-0.0413944	-0.100053	0.000702537
Q9P6P3	ppk15	Serine/threonine-protein kinase ppk15	-0.143526	-0.0546465	0.0404682	0.0220375	0.153193	-0.213346	-0.0417557	0.0104876	-0.0104876	0.091342	-0.100343	-0.0944901	-0.0117264	0.0117264	0.07335	-0.152405	-0.0636307	0.0130765	0.00775878	0.105961	0.00194236
O74718	sup35	Eukaryotic peptide chain release factor GTP-binding subunit	0.143206	0.0999632	0.00328255	-0.00328255	-0.0430527	0.0550523	0.000787258	0.014298	-0.0737605	-0.109416	0.0509005	0.0696259	-0.00871849	-0.0905228	-0.0703077	0.0830528	0.0567921	0.00295401	-0.0558553	-0.074259	0.00283324
P27638	spk1	Mitogen-activated protein kinase spk1	-0.0343947	-0.0690351	-0.437765	-0.439159	-0.396764	0.120016	-0.0558925	-0.189381	-0.391814	-0.342757	-0.00338888	-0.197552	-0.278836	-0.384665	-0.368988	0.0274107	-0.107493	-0.301994	-0.405213	-0.369503	0.000177579
Q9C0Z7	rps6b	40S ribosomal protein S6-B	0.200438	0.163697	-0.0272598	-0.00592232	-0.147062	0.11641	0.074749	0.00393963	-0.00393963	-0.106982	0.0526395	0.118068	0.00720739	-0.142296	-0.00720739	0.123162	0.118838	-0.00537093	-0.0507194	-0.087084	0.000402527

## Sheet: Phosphoproteomics starvation
Phosphoproteomics during starvation						Starvation time course phosphoproteomic values; 3 biological replicates															Mean starvation phosphoproteomic values
Protein	Gene.names	Protein.names	Residue	Position	Multiplicity	R1.0min	R1.45min	R1.90min	R1.135min	R1.180min	R2.0min	R2.45min	R2.90min	R2.135min	R2.180min	R3.0min	R3.45min	R3.90min	R3.135min	R3.180min	Mean.0min	Mean.45min	Mean.90min	Mean.135min	Mean.180min	adj.P.Val	adj.P.Val.Covariation
B5BP45	SPBC460.01c	Uncharacterized amino-acid permease C460.01c	S	24	___1	0.825584	0.589237	-0.0992813	-0.16251	-0.217436	0.778536	0.442711	-0.224849	-0.340065	-0.315308	1.4006	0.0200248	-0.0200248	-0.0777049	-0.287385	1.00157	0.350658	-0.114719	-0.193427	-0.273377	1.76524e-06	#N/A
B5BP45	SPBC460.01c	Uncharacterized amino-acid permease C460.01c	S	2	___1	0.371185	0.111284	-0.185631	-0.0239944	-0.0568409	0.552485	0.172968	-0.0688894	-0.0266836	-0.198792	#N/A	#N/A	#N/A	#N/A	#N/A	0.461835	0.142126	-0.12726	-0.025339	-0.127817	0.0012317	#N/A
C6Y4D4	SPCC569.09	Uncharacterized protein C569.09	S	41	___1	-1.05202	-0.172004	0.275641	1.05229	1.32841	-1.21187	-0.0188856	0.263261	1.08548	1.51423	-0.916251	-0.21006	0.309408	1.03797	1.66074	-1.06005	-0.13365	0.28277	1.05858	1.50113	1.44967e-13	#N/A
C6Y4D4	SPCC569.09	Uncharacterized protein C569.09	S	95	___1	-0.940234	-0.588299	0.24016	0.7822	1.09977	#N/A	#N/A	#N/A	#N/A	#N/A	-0.893844	-0.592144	0.157435	0.714262	0.985124	-0.917039	-0.590221	0.198798	0.748231	1.04245	9.75693e-10	#N/A
G2TRL1	SPAC186.04c	Uncharacterized protein C186.04c	S	50	___1	-2.26452	-1.15566	0.00931835	0.405248	0.69012	-2.10929	-0.802261	0.0707953	0.487665	0.821475	-1.40661	-0.42015	0.146425	0.469229	0.804537	-1.92681	-0.79269	0.075513	0.454047	0.772044	6.65353e-11	#N/A
G2TRL1	SPAC186.04c	Uncharacterized protein C186.04c	S	51	___1	#N/A	#N/A	#N/A	#N/A	#N/A	-0.993964	-0.34647	-0.0256965	0.248142	0.720056	-1.4637	-0.434155	0.149158	0.411993	0.735456	-1.22883	-0.390313	0.061731	0.330068	0.727756	0.000114005	#N/A
G2TRL1	SPAC186.04c	Uncharacterized protein C186.04c	S	31	___1	#N/A	#N/A	#N/A	#N/A	#N/A	-2.40507	-0.896986	0.100231	0.631558	0.775129	-1.35187	-0.560736	0.0860243	0.463557	0.754064	-1.87847	-0.728861	0.0931278	0.547557	0.764596	1.91352e-05	#N/A
G2TRQ2	tam8	Uncharacterized protein tam8	S	7	___1	0.520835	0.0711832	-0.06779	-0.0376196	-0.36741	0.156921	0.147606	0.0187225	-0.101036	-0.644394	0.183652	0.274862	0.00404072	-0.244102	-0.209067	0.287136	0.16455	-0.0150089	-0.127586	-0.406957	0.000360206	#N/A
G2TRR9	SPBPB21E7.11	Uncharacterized protein PB21E7.11	S	93	___1	-0.39068	-0.395059	0.147063	0.660377	0.841331	-1.24846	-0.837339	0.0725896	0.318553	0.980419	-0.417542	-0.568369	0.0618496	0.287859	0.516159	-0.685559	-0.600255	0.0938342	0.422263	0.779303	4.19477e-05	#N/A
O13681	IMA1	Integral inner nuclear membrane protein ima1	S	14	___1	#N/A	#N/A	#N/A	#N/A	#N/A	0.364655	-0.164459	0.27116	0.0231695	-0.213297	0.371374	0.0668521	-0.00844336	0.14781	-0.3101	0.368015	-0.0488036	0.131358	0.08549	-0.261698	0.0396577	#N/A
O13686	SPAC11E3.05	Uncharacterized RWD, RING finger and WD repeat-containing protein C11E3.05	S	966	___1	0.519966	-0.143103	-0.0362701	-0.238539	-0.037569	0.417846	-0.260968	-0.232587	-0.432791	0.0179312	0.563691	-0.534899	-0.166223	0.00194263	-0.00194263	0.500501	-0.31299	-0.145026	-0.223129	-0.00719349	0.000702744	#N/A
O13690	SPAC11E3.11c	PH and SEC7 domain-containing protein C11E3.11c	S	93	___1	-0.40065	0.0629301	0.108707	0.131794	0.141308	-0.261127	0.0708809	0.330285	-0.149645	-0.13808	-0.489426	0.08813	-0.0216198	0.0216198	0.047184	-0.383734	0.0739803	0.139124	0.00125631	0.0168041	0.00181814	#N/A
O13690	SPAC11E3.11c	PH and SEC7 domain-containing protein C11E3.11c	S	240	___1	-0.379031	0.430648	0.463716	0.200364	-0.0720453	-0.224317	0.759028	0.53753	0.0756001	-0.0756001	-0.422241	0.240991	0.154299	0.106331	-0.00169182	-0.341863	0.476889	0.385182	0.127432	-0.0497791	0.000337525	#N/A
O13690	SPAC11E3.11c	PH and SEC7 domain-containing protein C11E3.11c	S	296	___1	0.319109	0.475153	-0.0386772	-0.217648	-0.121086	0.355699	0.348308	0.033603	-0.319466	-0.228058	0.553987	0.412226	0.0751677	-0.233911	-0.28065	0.409598	0.411896	0.0233645	-0.257008	-0.209931	2.20609e-07	#N/A
O13690	SPAC11E3.11c	PH and SEC7 domain-containing protein C11E3.11c	S	105	___1	0.0804286	0.118112	-0.0206618	-0.0148854	0.0506701	0.273261	0.0299869	-0.0400329	-0.105199	-0.023972	0.205614	0.0362597	-0.0038805	-0.267488	0.062851	0.186434	0.0614529	-0.0215251	-0.129191	0.0298497	0.0324208	#N/A
O13690	SPAC11E3.11c	PH and SEC7 domain-containing protein C11E3.11c	S	237	___1	-0.534263	0.799062	0.34441	0.376571	0.0210271	#N/A	#N/A	#N/A	#N/A	#N/A	-0.155493	0.48702	0.075388	0.0240555	0.0613108	-0.344878	0.643041	0.209899	0.200313	0.0411689	0.00811907	#N/A
O13713	nab2	Nuclear polyadenylated RNA-binding protein nab2	S	289	___1	0.503451	0.0547438	-0.0660181	0.0316629	0.206933	0.639455	-0.0275328	-0.0497658	0.202807	0.104204	0.675343	-0.023869	-0.099525	0.023869	0.0513844	0.606083	0.00111397	-0.0717696	0.0861131	0.12084	2.05523e-05	#N/A
O13734	sgo2	Shugoshin-2	S	332	___1	0.806783	0.227536	-0.288787	-0.224389	-0.0878992	0.547535	0.0954072	-0.26836	-0.281667	-0.00916409	1.03113	0.0712967	-0.1921	-0.110715	-0.160186	0.795147	0.131413	-0.249749	-0.20559	-0.0857497	1.34785e-07	#N/A
O13734	sgo2	Shugoshin-2	S	335	___1	#N/A	#N/A	#N/A	#N/A	#N/A	0.598276	0.156786	-0.0858552	-0.268354	-0.0623367	0.587398	0.0710349	-0.116835	-0.192577	0.0663676	0.592837	0.113911	-0.101345	-0.230466	0.00201547	0.000184909	#N/A
O13734	sgo2	Shugoshin-2	S	7	___1	0.263995	0.0852251	-0.0864496	-0.0609522	-0.0181818	0.512742	0.217938	0.00397778	-0.161883	-0.110382	0.363752	0.225377	-0.0355263	-0.00714874	0.00274277	0.380163	0.17618	-0.0393327	-0.0766614	-0.0419404	5.95681e-05	#N/A
O13745	tfb1	RNA polymerase II transcription factor B subunit 1	S	105	___1	-0.0204573	0.144217	0.0204573	-0.309535	-0.414266	0.0907402	0.351131	0.332927	-0.0771551	-0.371038	#N/A	#N/A	#N/A	#N/A	#N/A	0.0351415	0.247674	0.176692	-0.193345	-0.392652	0.00647525	#N/A
O13758	SPAC17A2.08c	Uncharacterized protein C17A2.08c	S	138	___1	0.129613	0.10666	-0.0358801	-0.0571947	-0.182475	-0.00732708	0.160836	-0.142692	-0.231324	-0.141926	0.110713	0.142017	-0.00870991	-0.00688076	-0.0673895	0.0776663	0.136504	-0.0624272	-0.0984666	-0.130597	0.0063837	#N/A
O13758	SPAC17A2.08c	Uncharacterized protein C17A2.08c	S	139	___1	0.129613	0.10666	-0.0358801	-0.0571947	-0.182475	-0.00732708	0.160836	-0.142692	-0.231324	-0.141926	0.110713	0.142017	-0.00870991	-0.00688076	-0.0673895	0.0776663	0.136504	-0.0624272	-0.0984666	-0.130597	0.0063837	#N/A
O13765	dbr1	Lariat debranching enzyme	S	290	___1	0.313367	0.091939	-0.195714	-0.133243	-0.160071	0.2341	-0.0397451	-0.230584	-0.200186	-0.227168	0.396421	-0.101924	-0.148508	-0.000787735	0.000787735	0.314629	-0.0165767	-0.191602	-0.111405	-0.128817	0.00317072	#N/A
O13769	ulp2	Ubiquitin-like-specific protease 2	S	29	___1	0.111488	0.0392952	-0.172462	-0.284363	-0.159595	0.423158	0.228765	-0.0482757	-0.135211	-0.284281	0.630864	0.068687	-0.159368	-0.165235	-0.359989	0.388503	0.112249	-0.126702	-0.194936	-0.267955	0.000180157	#N/A
O13827	SPAC19A8.11c	Uncharacterized protein C19A8.11c	S	194	___1	0.210223	0.112542	-0.0295553	0.0246687	-0.169854	0.0762801	0.0475421	-0.0283475	-0.0875363	0.0225415	0.157259	0.147286	0.0473251	-0.0160141	-0.0364971	0.147921	0.102457	-0.00352589	-0.0262939	-0.0612699	0.0425523	#N/A
O13930	sec2	Rab guanine nucleotide exchange factor sec2	S	257	___1	0.172342	0.0113659	-0.283947	0.0563469	-0.204426	0.247485	0.0846448	-0.259139	0.111038	-0.113571	0.272686	-0.0429759	-0.11162	-0.0525727	0.127109	0.230838	0.0176783	-0.218235	0.0382706	-0.0636292	0.011283	#N/A
O13945	ppk9	Protein kinase domain-containing protein ppk9	S	403	___1	-0.0347548	-0.144572	0.0903158	0.148112	0.187606	-0.11151	-0.00203609	0.130225	0.00635242	0.209316	-0.138493	-0.0411105	0.0822005	0.116794	0.316951	-0.0949194	-0.062573	0.100914	0.0904196	0.237958	0.000602731	#N/A
O13958	srb10	Serine/threonine-protein kinase srb10	S	358	___1	#N/A	#N/A	#N/A	#N/A	#N/A	0.317195	0.0291131	-0.142361	-0.0223758	-0.032337	0.308597	-0.00388622	0.00388622	-0.0593729	0.0660868	0.312896	0.0126134	-0.0692376	-0.0408744	0.0168749	0.0333114	#N/A
O13987	SPAC26H5.05	Ankyrin and IPT/TIG repeat-containing protein C26H5.05	S	41	___1	0.878783	0.261424	0.0858164	0.102899	-0.0858164	0.354137	-0.00259352	0.256539	-0.0859094	0.0315356	0.863936	0.019794	0.261128	0.167483	-0.019794	0.698952	0.0928748	0.201161	0.0614907	-0.0246916	0.00102652	#N/A
O14026	set2	Histone-lysine N-methyltransferase, H3 lysine-36 specific	S	594	___1	0.120424	0.0739841	-0.516171	-0.377409	-0.507839	0.00729084	-0.0378809	-0.680972	-0.771026	-0.773553	-0.0126557	0.0187774	-0.424401	-0.0710034	-0.350796	0.0383531	0.0182935	-0.540515	-0.406479	-0.544063	0.00155455	#N/A
O14026	set2	Histone-lysine N-methyltransferase, H3 lysine-36 specific	S	544	___1	0.43926	0.0290442	0.0416365	-0.0290442	-0.0470934	0.450265	-0.0560255	0.0560255	0.0789022	0.165064	#N/A	#N/A	#N/A	#N/A	#N/A	0.444762	-0.0134907	0.048831	0.024929	0.0589852	0.00960178	#N/A
O14031	pgt1	Glutathione transporter 1	S	22	___1	0.452235	0.292682	0.14222	-0.0495672	-0.10072	0.171293	0.177729	0.258404	-0.0462875	-0.0514402	0.233797	0.134166	0.00432777	-0.0480175	-0.260763	0.285775	0.201525	0.134984	-0.0479574	-0.137641	0.00224712	#N/A
O14031	pgt1	Glutathione transporter 1	S	78	___1	0.405063	0.447963	0.121247	0.00258732	-0.138762	0.223308	0.164482	0.284577	0.145329	-0.0934517	0.215487	0.349134	0.0173941	-0.0804644	-0.146848	0.281286	0.320526	0.141073	0.0224841	-0.126354	0.00293786	#N/A
O14064	bir1	Protein bir1	S	518	___1	0.922568	0.47012	0.012351	-0.249665	-0.361556	#N/A	#N/A	#N/A	#N/A	#N/A	0.829378	0.40708	-0.0556073	-0.0866122	-0.355546	0.875973	0.4386	-0.0216281	-0.168139	-0.358551	9.05584e-05	#N/A
O14064	bir1	Protein bir1	S	755	___1	-0.113982	-0.00181675	-0.242703	-0.249164	-0.239253	0.120539	-0.138557	-0.441608	-0.200583	-0.379558	0.202399	0.0192733	-0.0849376	-0.0940719	-0.291919	0.0696518	-0.040367	-0.256416	-0.181273	-0.303577	0.00864089	#N/A
O14066	SPAC1687.09	Increased rDNA silencing protein 4 homolog	S	283	___1	0.413265	-0.556467	0.144526	0.135235	0.212889	0.346119	-0.525497	0.0481739	0.2808	0.32355	0.00808239	-0.270126	-0.00808239	0.092555	0.03234	0.255822	-0.450697	0.061539	0.16953	0.189593	0.000226654	#N/A
O14079	mdb1	Uncharacterized protein mdb1	S	195	___1	0.366596	0.189337	0.00621796	-0.00621796	-0.0663548	0.397286	0.166625	0.0215673	-0.0215673	-0.117966	0.363969	0.0557599	-0.0403523	-0.040278	-0.086987	0.375951	0.137241	-0.00418901	-0.0226878	-0.0904358	0.00635177	#N/A
O14100	zds1	Protein zds1	S	602	___1	-0.482383	-0.652197	0.256915	0.380649	0.279349	#N/A	#N/A	#N/A	#N/A	#N/A	-0.928929	-0.395493	0.0354738	0.234765	0.358588	-0.705656	-0.523845	0.146194	0.307707	0.318969	0.000468351	#N/A
O14114	SPAC31G5.19	Uncharacterized AAA domain-containing protein C31G5.19	S	139	___1	0.343085	0.14417	-0.0474424	-0.108903	-0.202641	0.16312	0.0724061	0.00613713	-0.0116889	-0.0738046	0.513211	0.172522	0.0246496	-0.0926085	-0.0687418	0.339805	0.129699	-0.00555189	-0.0710668	-0.115063	0.000983034	#N/A
O14120	mvp1	Sorting nexin mvp1	S	192	___1	0.351938	-0.00649071	-0.113682	-0.0252419	0.00649071	0.0927749	-0.17392	-0.137726	0.00256109	-0.00256109	0.254211	-0.0625429	-0.12365	-0.159069	0.0367947	0.232975	-0.0809846	-0.125019	-0.0605833	0.0135748	0.010752	#N/A
O14132	pit1	Sporulation protein kinase pit1	S	628	___1	0.4622	0.0600038	-0.0600038	-0.118175	-0.353438	0.599883	0.365764	0.031944	-0.257689	-0.147703	#N/A	#N/A	#N/A	#N/A	#N/A	0.531041	0.212884	-0.0140299	-0.187932	-0.250571	0.0261186	#N/A
O14132	pit1	Sporulation protein kinase pit1	S	347	___1	0.77446	0.143024	-0.0432453	-0.206322	-0.0447426	0.890856	0.307011	-0.0104864	-0.165533	-0.0778701	0.477538	0.0427146	-0.0427146	-0.173877	-0.199695	0.714284	0.16425	-0.0321488	-0.181911	-0.107436	7.19774e-07	#N/A
O14156	ptc4	Protein phosphatase 2C homolog 4	S	258	___1	0.188066	0.0718374	0.120902	-0.500812	-0.356572	-0.00078845	0.183383	0.454522	-0.473876	-0.436609	0.343712	0.327779	0.032196	-0.45635	-0.488392	0.176996	0.194333	0.20254	-0.477013	-0.427191	0.0185807	#N/A
O14166	SPAC4C5.03	Uncharacterized protein C4C5.03	S	288	___1	-0.255013	0.032198	0.309147	0.290638	0.273361	-0.13786	0.145243	0.124423	0.133708	0.24649	-0.199261	0.0402746	0.0165787	0.0656281	0.139858	-0.197378	0.0725719	0.150049	0.163325	0.219903	0.00086359	#N/A
O14174	spt20	SAGA complex subunit spt20	S	321	___1	0.232119	0.219463	-0.00170708	-0.0694752	-0.129248	#N/A	#N/A	#N/A	#N/A	#N/A	0.40632	0.186708	0.00730228	-0.0266237	-0.0612173	0.319219	0.203086	0.0027976	-0.0480494	-0.0952325	0.00677817	#N/A
O14216	drc1	DNA replication regulator sld2	S	87	___1	0.794523	0.109668	0.362229	-0.215512	-0.0548286	0.660615	0.15912	0.240928	-0.0221238	0.0221238	0.810358	0.336604	0.141197	-0.0521832	-0.225683	0.755166	0.201797	0.248118	-0.0966064	-0.0861293	5.10673e-05	#N/A
O14216	drc1	DNA replication regulator sld2	S	126	___1	0.142239	-0.0133972	0.103785	-0.198709	-0.25787	0.13448	0.111666	-0.0214205	-0.149038	-0.562161	0.147489	-0.0731692	-0.00819826	-0.123371	-0.35113	0.141402	0.00836643	0.0247219	-0.157039	-0.390387	0.00205762	#N/A
O14234	cch1	Calcium-channel protein cch1	S	1851	___1	0.0839396	0.0362406	-0.193212	-0.392766	-0.477866	0.0926094	-0.0288467	-0.336481	-0.525723	-0.382863	0.15183	0.0123663	-0.186165	-0.0902815	-0.320252	0.10946	0.00658671	-0.238619	-0.336257	-0.393661	0.000149519	#N/A
O14248	tea3	Tip elongation aberrant protein 3	S	1058	___1	-0.189143	0.282136	0.401673	-0.0340624	-0.399052	-0.328687	0.684535	0.601718	-0.0616693	-0.118607	-0.474163	0.356391	0.160767	0.00650406	-0.130812	-0.330664	0.441021	0.388053	-0.0297426	-0.216157	3.97029e-05	#N/A
O14248	tea3	Tip elongation aberrant protein 3	S	688	___1	-0.00698566	-0.109048	0.225287	0.113614	0.280366	0.0336878	-0.192041	0.171154	0.192421	0.312675	-0.122852	-0.0889425	0.132051	0.226261	0.284922	-0.0320501	-0.130011	0.176164	0.177432	0.292654	1.57899e-05	#N/A
O14248	tea3	Tip elongation aberrant protein 3	S	1045	___1	-0.14011	0.195068	-0.396288	-0.276995	-0.0457535	-0.0216351	-0.025219	-0.561531	0.0216351	-0.165778	0.570921	-0.120879	-0.180162	-0.121639	-0.108778	0.136392	0.0163234	-0.379327	-0.125666	-0.10677	0.0361433	#N/A
O14267	SPAC7D4.12c	Uncharacterized UPF0442 protein C7D4.12c	S	132	___1	-0.050745	0.0282001	-0.157328	-0.178877	-0.308165	-0.183568	0.0600729	0.00886059	-0.131194	-0.296135	0.0279403	0.0350041	-0.146393	-0.156996	-0.149891	-0.0687909	0.0410924	-0.0982868	-0.155689	-0.251397	0.0342581	#N/A
O14269	SPAC7D4.14c	Uncharacterized protein C7D4.14c	S	299	___1	0.644508	0.380009	0.060442	-0.00181961	0.00181961	0.644114	0.216645	0.0132551	-0.0132551	0.0702229	0.505597	0.147734	-0.0710974	-0.023448	0.023448	0.598073	0.248129	0.000866572	-0.0128409	0.0318302	0.00179495	#N/A
O14283	prr1	Transcription factor prr1	S	337	___1	-0.00950718	0.092824	0.0565538	-0.0472708	-0.270925	-0.13742	0.0388708	0.0283651	-0.0283651	-0.207277	0.0176177	0.0433202	-0.0185018	0.0565886	-0.0448327	-0.0431031	0.0583383	0.0221391	-0.00634909	-0.174345	0.0395505	#N/A
O14306	SPAC9G1.10c	Probable inositol polyphosphate 5-phosphatase C9G1.10c	S	32	___1	0.377385	-0.884225	0.285989	0.255748	0.517373	0.273599	-0.275049	0.246295	0.100522	0.332409	-0.101085	-0.174654	-0.0071516	0.255162	0.261661	0.1833	-0.444643	0.175044	0.203811	0.370481	0.0163942	#N/A
O14306	SPAC9G1.10c	Probable inositol polyphosphate 5-phosphatase C9G1.10c	S	321	___1	0.260344	-0.00797844	-0.084568	-0.0379105	-0.101774	0.179315	-0.0548389	-0.0933864	-0.0149009	-0.141332	0.278713	0.12608	0.0591331	-0.0922647	-0.0554624	0.239457	0.0210876	-0.0396071	-0.0483587	-0.099523	0.00174551	#N/A
O14338	SPBC2F12.03c	Uncharacterized serine-rich protein C2F12.03c	S	811	___1	0.576087	-0.223485	0.0596571	0.117768	-0.123706	#N/A	#N/A	#N/A	#N/A	#N/A	0.565594	0.0981989	0.0140686	-0.099802	-0.169794	0.57084	-0.0626431	0.0368629	0.00898314	-0.14675	0.0490881	#N/A
O14338	SPBC2F12.03c	Uncharacterized serine-rich protein C2F12.03c	S	263	___1	0.440659	0.14119	-0.204329	-0.0547562	-0.0536366	0.34939	0.163286	-0.0529001	0.000543833	-0.107581	0.261893	0.0086112	-0.118646	-0.0086112	0.0125756	0.350647	0.104362	-0.125292	-0.0209412	-0.0495473	0.000253902	#N/A
O14356	tor1	Phosphatidylinositol 3-kinase tor1	S	2255	___1	0.202495	0.469729	0.0996141	-0.266582	-0.213321	1.19415	-0.0558395	-0.34857	-0.607547	-0.0324364	0.723683	0.552162	0.206049	-0.169475	-0.110342	0.706776	0.322017	-0.0143023	-0.347868	-0.1187	0.00463693	#N/A
O14356	tor1	Phosphatidylinositol 3-kinase tor1	S	2234	___1	0.0918903	-0.437431	-0.0999374	0.214518	0.144001	-0.0136824	-0.266406	0.00653553	0.0527334	0.224075	#N/A	#N/A	#N/A	#N/A	#N/A	0.039104	-0.351919	-0.046701	0.133626	0.184038	0.00417249	#N/A
O14356	tor1	Phosphatidylinositol 3-kinase tor1	S	2235	___1	#N/A	#N/A	#N/A	#N/A	#N/A	0.0435505	-0.450302	-0.0435505	0.0634289	0.247962	-0.235295	-0.210197	0.0182714	-0.00381565	0.166875	-0.0958724	-0.33025	-0.0126395	0.0298066	0.207418	0.0299139	#N/A
O14367	gti1	Gluconate transport inducer 1	S	93	___1	-0.0845222	0.0516491	-0.539545	-0.657488	-0.544429	#N/A	#N/A	#N/A	#N/A	#N/A	0.0918193	0.0833573	-0.597781	-0.72884	-0.799864	0.00364852	0.0675032	-0.568663	-0.693164	-0.672147	0.00454133	#N/A
O36019	atg13	Autophagy protein 13	S	583	___1	-0.456533	-0.126186	-0.143084	0.00697708	-0.00697708	-0.523964	-0.26186	-0.142792	0.0376563	0.0014348	-0.127542	-0.00459146	-0.0688853	-0.0109534	0.111216	-0.369347	-0.130879	-0.118254	0.0112267	0.0352246	0.00464853	#N/A
O42709	mcm10	DNA replication licensing factor mcm10	S	538	___1	0.0894909	-0.219134	-0.202452	-0.0489521	0.0366373	0.148506	-0.35392	-0.279675	-0.00529623	0.0466781	0.175137	-0.37735	-0.0862274	-0.117229	0.0495872	0.137711	-0.316802	-0.189451	-0.0571589	0.0443009	0.000145987	#N/A
O42844	cmk2	Calcium/calmodulin-dependent protein kinase type II	S	436	___1	0.437105	0.0501614	-0.171207	-0.445648	-0.328524	0.455523	0.148759	-0.296708	-0.579597	-0.601909	#N/A	#N/A	#N/A	#N/A	#N/A	0.446314	0.0994601	-0.233958	-0.512622	-0.465216	2.8963e-05	#N/A
O42844	cmk2	Calcium/calmodulin-dependent protein kinase type II	S	449	___1	0.148013	0.201613	-0.330485	-0.373046	-0.568274	0.126689	0.0149183	-0.320342	-0.527535	-0.674566	#N/A	#N/A	#N/A	#N/A	#N/A	0.137351	0.108266	-0.325414	-0.450291	-0.62142	0.00453952	#N/A
O42847	SPAC23A1.09	Uncharacterized RNA-binding protein C23A1.09	S	97	___1	0.846856	-0.111491	0.324151	0.204234	0.0602293	0.416741	-0.159133	0.205989	0.00627995	0.248127	0.582719	-0.163298	0.190293	0.116748	0.0249643	0.615439	-0.144641	0.240144	0.109087	0.111107	8.20549e-05	#N/A
O42847	SPAC23A1.09	Uncharacterized RNA-binding protein C23A1.09	S	106	___1	-0.241254	-0.348401	-0.0326138	0.13414	0.00514126	-0.103297	-0.457754	-0.295591	0.437332	-0.100806	-0.414097	-0.263627	0.101036	0.191267	0.447921	-0.252883	-0.356594	-0.0757232	0.254247	0.117419	0.00190643	#N/A
O42874	peg1	Protein peg1	S	881	___1	0.105546	0.0416956	-0.0712442	-0.0142317	-0.26089	0.184145	0.0249329	-0.00225449	-0.0938663	-0.0672159	0.20511	-0.00834274	0.0732031	0.00338078	-0.0270624	0.164934	0.0194286	-9.85463e-05	-0.0349058	-0.118389	0.0230636	#N/A
O42877	fcf2	rRNA-processing protein fcf2	S	30	___1	0.366769	0.100387	0.0411768	-0.147326	-0.114514	0.242304	0.0139	0.0791056	-0.0959623	-0.145329	0.351438	0.117659	-0.0031004	-0.0263052	-0.119645	0.32017	0.0773151	0.0390607	-0.0898647	-0.126496	2.24953e-05	#N/A
O42924	eaf7	Probable chromatin modification-related protein eaf7	S	230	___1	0.00702667	-0.0475483	0.180717	0.253225	0.292961	0.023118	-0.023118	-0.0972471	0.323247	0.157549	-0.17569	0.00688791	0.0491443	0.21166	0.452333	-0.0485152	-0.0212595	0.0442049	0.262711	0.300948	0.0386677	#N/A
O42980	nep1	NEDD8-specific protease 1	S	329	___1	-0.0439081	-0.0958319	0.0286989	0.094533	0.21227	-0.0433788	-0.153605	0.295084	-0.118488	0.125962	-0.11701	-0.00977373	0.0285726	0.0880837	0.192393	-0.0680989	-0.0864034	0.117452	0.0213761	0.176875	0.0452948	#N/A
O42980	nep1	NEDD8-specific protease 1	S	351	___1	0.0843039	-0.229363	0.0812197	0.0804644	0.0734777	-0.341945	-0.0389707	-0.283623	0.444824	0.45841	-0.45769	-0.424436	0.0771556	0.232746	0.229515	-0.238444	-0.230923	-0.0417491	0.252678	0.253801	0.0210532	#N/A
O42980	nep1	NEDD8-specific protease 1	S	353	___1	-0.0920715	-0.10491	-0.0390759	0.179222	0.0390759	-0.221334	-0.0249269	-0.157722	0.243679	0.349807	-0.160666	-0.252862	0.00743866	0.284803	0.353729	-0.158024	-0.127566	-0.0631198	0.235902	0.247537	0.000532956	#N/A
O43035	atg3	Autophagy-related protein 3	S	151	___1	-0.380093	-0.12237	0.00588036	-0.175776	-0.00588036	-0.388637	0.276833	-0.221638	-0.0634594	0.045372	-0.487343	-0.129739	0.0535831	-0.107077	-0.0535831	-0.418691	0.00824134	-0.0540581	-0.115437	-0.00469716	0.0474476	#N/A
O43058	sep1	Forkhead protein sep1	S	426	___1	0.322318	0.571128	0.240852	-0.137377	-0.0849714	0.272107	0.225817	0.0480165	0.0738287	-0.0480165	0.509413	0.446264	0.00239182	-0.00239182	-0.0870695	0.367946	0.414403	0.0970869	-0.02198	-0.0733525	0.0222738	#N/A
O43058	sep1	Forkhead protein sep1	S	429	___1	0.43299	0.396337	0.15115	-0.0607095	0.0345674	0.354043	0.0382023	0.168352	-0.0222473	0.0222473	0.682814	0.341457	-0.00168276	0.00168276	-0.154557	0.489949	0.258665	0.10594	-0.0270913	-0.0325807	0.00574184	#N/A
O43068	mde4	Monopolin complex subunit mde4	S	349	___1	-0.597465	-0.239114	0.130255	-0.160021	-0.0650024	-0.475705	-0.148811	0.0745344	-0.242268	-0.0745344	-0.395311	-0.22473	-0.130915	-0.014164	0.014164	-0.489494	-0.204219	0.0246248	-0.138817	-0.041791	0.0094692	#N/A
O43068	mde4	Monopolin complex subunit mde4	S	351	___1	#N/A	#N/A	#N/A	#N/A	#N/A	-0.97029	-0.281957	-0.0991426	0.0728841	-0.250972	-0.628502	-0.295534	-0.119617	-0.0144763	-0.0329814	-0.799396	-0.288745	-0.10938	0.0292039	-0.141977	0.00121652	#N/A
O43073		UPF0220 protein C8D2.02c	S	7	___1	0.530531	0.299639	0.00541496	-0.13868	-0.118208	0.564241	0.187743	-0.0258243	-0.0895126	-0.028919	0.854406	0.29437	0.0433025	-0.176994	-0.0526733	0.649726	0.260584	0.00763106	-0.135062	-0.0666001	9.01662e-08	#N/A
O43076	shq1	Protein shq1	S	442	___1	0.390489	0.0178251	0.105133	-0.496133	-0.49751	0.468005	-0.0729935	0.230285	-0.401406	-0.0695078	#N/A	#N/A	#N/A	#N/A	#N/A	0.429247	-0.0275842	0.167709	-0.448769	-0.283509	0.000989788	#N/A
O43082	rrp14c	Ribosomal RNA-processing protein 14-C	S	75	___1	0.490189	0.219736	0.0135784	-0.0578346	-0.0975361	0.174022	0.195775	-0.003438	-0.135678	-0.272247	0.392739	0.00151539	0.0453463	-0.0756416	-0.0652599	0.352317	0.139009	0.0184956	-0.0897182	-0.145014	0.00959099	#N/A
O59708	SPBC36.11	Uncharacterized protein C36.11	S	311	___1	-0.365648	0.0683918	-0.533422	-0.208443	0.0221767	-0.209327	0.351156	-0.632586	0.0423093	0.272671	#N/A	#N/A	#N/A	#N/A	#N/A	-0.287488	0.209774	-0.583004	-0.0830667	0.147424	0.00301714	#N/A
O59708	SPBC36.11	Uncharacterized protein C36.11	S	194	___1	0.221414	0.170379	-0.156229	-0.249672	0.0519471	0.164947	0.0300448	-0.0604579	0.0206034	-0.0355222	0.173235	-0.00281763	-0.0195575	-0.0121799	0.00281763	0.186532	0.0658688	-0.0787483	-0.0804163	0.00641418	0.0347948	#N/A
O59714	SPBC3B8.06	Uncharacterized membrane protein C3B8.06	S	147	___1	0.246085	0.284904	0.0196028	-0.0196028	-0.112681	0.204973	0.103812	-0.00369048	-0.0929086	-0.127904	0.559037	0.168272	0.043931	-0.043931	-0.0562468	0.336699	0.185662	0.0199478	-0.0521475	-0.0989439	0.0032934	#N/A
O59718	nem1	Nuclear envelope morphology protein 1	S	38	___1	-0.225278	0.239298	0.00619602	0.261026	0.309011	#N/A	#N/A	#N/A	#N/A	#N/A	-0.206716	0.0330429	-0.142866	0.125866	0.127704	-0.215997	0.13617	-0.0683351	0.193446	0.218357	0.0484922	#N/A
O59726	fnx2	Vacuolar membrane amino acid uptake transporter fnx2	S	8	___1	0.585903	0.287668	-0.0184383	-0.220896	-0.3755	0.27076	0.02771	-0.02771	-0.431829	-0.485606	0.557028	0.234504	0.0293922	-0.236933	-0.415512	0.47123	0.183294	-0.00558535	-0.296553	-0.425539	5.48719e-07	#N/A
O59737	gyp1	GTPase-activating protein gyp1	S	89	___1	0.488435	-0.487182	0.0699263	0.0504694	0.0558386	0.347753	-0.321515	-0.208583	-0.0107527	0.0695782	0.721697	-0.536145	-0.0976372	-0.0809708	0.0809708	0.519295	-0.448281	-0.0787646	-0.0137513	0.0687958	2.68507e-05	#N/A
O59737	gyp1	GTPase-activating protein gyp1	S	79	___1	0.306826	-0.672981	0.101006	0.160685	0.111506	0.283296	-0.617136	-0.00715113	0.157219	0.28167	0.00572205	-0.401572	-0.00572205	0.0289383	0.180368	0.198615	-0.563896	0.0293776	0.115614	0.191182	6.62967e-05	#N/A
O59737	gyp1	GTPase-activating protein gyp1	S	92	___1	0.418529	-0.153339	-0.0943971	-0.104558	0.138888	0.0791655	-0.489116	-0.176414	-0.0348253	0.0637264	0.52624	-0.264042	-0.0774641	0.00702763	-0.00702763	0.341312	-0.302166	-0.116092	-0.0441184	0.0651956	0.0020073	#N/A
O59737	gyp1	GTPase-activating protein gyp1	S	93	___1	0.192503	-0.248678	-0.147179	0.0274487	-1.33514e-05	#N/A	#N/A	#N/A	#N/A	#N/A	0.538504	-0.334679	-0.0626845	0.0775399	-0.0649104	0.365504	-0.291679	-0.104932	0.0524943	-0.0324619	0.0105465	#N/A
O59740	mod5	Cell polarity protein mod5	S	276	___1	0.0587091	-0.0681143	-0.217965	0.018754	-0.073184	0.0482211	-0.247433	-0.409693	-0.0680909	-0.0036273	0.168573	-0.262626	-0.23029	-0.150561	0.0965705	0.0918344	-0.192725	-0.285983	-0.0666326	0.00658639	0.00841852	#N/A
O59740	mod5	Cell polarity protein mod5	S	63	___1	0.116305	0.021945	-0.423079	-0.507554	-0.290288	0.0501673	-0.110533	-0.50803	-0.600153	-0.384225	0.773749	0.0929809	-0.228319	-0.278644	-0.216873	0.313407	0.00146445	-0.386476	-0.462117	-0.297128	0.000328169	#N/A
O59740	mod5	Cell polarity protein mod5	S	7	___1	-0.47853	-0.39214	0.0577726	0.233909	0.126227	-0.424721	-0.111303	-0.028511	0.0122833	0.105119	-0.4505	-0.187759	0.0414705	0.317111	0.502519	-0.45125	-0.230401	0.0235774	0.187768	0.244622	6.81896e-05	#N/A
O59740	mod5	Cell polarity protein mod5	S	123	___1	#N/A	#N/A	#N/A	#N/A	#N/A	0.623359	-0.132024	0.440253	-0.567446	-0.38303	0.97803	0.379845	0.162004	-0.162004	-0.447392	0.800695	0.123911	0.301129	-0.364725	-0.415211	0.00247857	#N/A
O59740	mod5	Cell polarity protein mod5	S	153	___1	0.285098	-0.280627	-0.312659	-0.227286	-0.150849	0.429666	-0.395694	-0.282227	-0.0964687	-0.0313833	0.533748	-0.374784	-0.0497994	-0.147242	-0.0488229	0.416171	-0.350368	-0.214895	-0.156999	-0.0770185	2.49529e-05	#N/A
O59755	cut12	Spindle pole body-associated protein cut12	S	42	___1	0.226129	0.285163	-0.0429049	-0.0891333	0.0217123	0.09373	0.106969	0.0191679	-0.0191679	-0.186743	0.190919	0.00322723	-0.0254755	-0.00267696	-0.178868	0.170259	0.131786	-0.0164042	-0.0369927	-0.114633	0.0165213	#N/A
O59785	SPCC320.08	Uncharacterized solute carrier family 35 member C320.08	S	87	___1	-0.257763	-0.316557	-0.465265	-0.353443	0.00328445	-0.221163	-0.29125	-0.627056	-0.280668	0.122405	-0.0769062	-0.289062	-0.101654	0.0097332	0.0640984	-0.185277	-0.298956	-0.397992	-0.208126	0.0632626	0.0331434	#N/A
O59813	SPCC794.03	Uncharacterized amino-acid permease C794.03	S	544	___1	0.0461535	-0.0377717	-0.140829	0.102963	-0.377705	0.331842	0.0255094	-0.0520501	0.0932279	-0.0610461	0.181159	0.230532	-0.193174	-0.102458	-0.651443	0.186385	0.0727566	-0.128684	0.0312441	-0.363398	0.01626	#N/A
O59813	SPCC794.03	Uncharacterized amino-acid permease C794.03	S	549	___1	0.84098	0.229023	-0.428705	0.0350137	-0.178649	0.467446	0.369766	-0.00230551	-0.404586	0.0886931	0.533695	0.280626	0.044373	-0.044373	-0.468197	0.61404	0.293138	-0.128879	-0.137982	-0.186051	0.00263247	#N/A
O60056	SPBC56F2.05c	Uncharacterized transcriptional regulatory protein C56F2.05c	S	235	___1	-0.145187	0.224644	0.30175	0.371523	0.371405	-0.0888765	0.109204	0.42008	0.330668	0.295568	#N/A	#N/A	#N/A	#N/A	#N/A	-0.117032	0.166924	0.360915	0.351095	0.333486	0.00262956	#N/A
O60099	SPBC14F5.02	Uncharacterized protein C14F5.02	S	153	___1	-0.20561	-0.0177975	0.189867	0.297754	0.136677	#N/A	#N/A	#N/A	#N/A	#N/A	-0.236065	-0.336509	0.0201759	0.128536	0.342997	-0.220838	-0.177153	0.105021	0.213145	0.239837	0.0347084	#N/A
O60113	SPBC15C4.04c	Uncharacterized amino-acid permease C15C4.04c	S	34	___1	0.565278	0.354058	-0.00912094	0.189002	0.00533772	#N/A	#N/A	#N/A	#N/A	#N/A	0.425269	0.0235267	-0.148848	0.0237355	-0.121677	0.495273	0.188792	-0.0789845	0.106369	-0.0581696	0.0317025	#N/A
O60113	SPBC15C4.04c	Uncharacterized amino-acid permease C15C4.04c	S	535	___1	0.293391	0.0130529	0.0463953	-0.150212	-0.0130529	0.35333	0.154834	0.0984643	-0.155444	-0.212551	0.585346	0.3746	0.0102563	-0.124326	-0.309173	0.410689	0.180829	0.0517053	-0.143327	-0.178259	5.93356e-05	#N/A
O60113	SPBC15C4.04c	Uncharacterized amino-acid permease C15C4.04c	S	8	___1	0.0102038	0.151917	-0.0861268	-0.000425816	0.000425816	0.272009	0.166909	-0.126787	-0.335607	-0.241009	0.20551	-0.0352368	-0.148649	-0.293939	-0.206468	0.162574	0.0945295	-0.120521	-0.209991	-0.149017	0.0239385	#N/A
O60129	fkh2	Fork head protein homolog 2	S	334	___1	0.235859	0.183329	-0.0250645	-0.0758228	-0.0553761	0.143823	0.133204	-0.039134	-0.0196943	-0.125601	0.158928	0.137713	-0.0335159	-0.168495	-0.166094	0.179537	0.151416	-0.0325715	-0.0880041	-0.11569	0.00408021	#N/A
O60129	fkh2	Fork head protein homolog 2	S	626	___1	0.18557	0.10346	-0.0129681	-0.127884	-0.150385	0.120482	-0.0536745	0.113688	-0.232559	-0.191382	0.159269	0.151319	0.00837898	-0.1588	-0.228861	0.155107	0.0670348	0.0363662	-0.173081	-0.190209	0.000364538	#N/A
O60129	fkh2	Fork head protein homolog 2	S	322	___1	0.306588	0.0794706	0.0581846	-0.0492353	0.0336981	0.451324	-0.0205975	0.0984468	0.0307865	-0.0890751	0.277954	-0.117828	0.00332403	-0.0194154	0.0364032	0.345288	-0.0196516	0.0533185	-0.0126214	-0.00632461	0.00108817	#N/A
O60129	fkh2	Fork head protein homolog 2	S	564	___1	0.656514	0.255286	-0.0123835	-0.131303	-0.0180445	0.478434	0.190435	0.0933723	-0.0933723	-0.469987	0.68796	0.307582	0.0472431	-0.113453	-0.202351	0.607636	0.251101	0.042744	-0.112709	-0.230127	8.90171e-06	#N/A
O60129	fkh2	Fork head protein homolog 2	S	534	___1	0.470127	0.26165	0.120382	0.0415764	-0.176533	0.771901	0.359058	-0.0442719	0.0442719	-0.116373	0.595303	0.172244	-0.0171299	-0.00280571	-0.0494823	0.612443	0.264317	0.0196602	0.0276809	-0.114129	3.17949e-05	#N/A
O60130	SPBC16G5.16	Putative transcriptional regulatory protein C16G5.16	S	814	___1	0.322577	-0.0980344	-0.338698	0.349833	-0.123112	-0.00650024	0.0548525	-0.884965	0.709502	-0.311664	0.112139	-0.28587	-0.139225	0.398283	0.242008	0.142739	-0.109684	-0.454296	0.485873	-0.0642559	0.00960629	#N/A
O60132	tea4	Tip elongation aberrant protein Tea4	S	519	___1	0.0364428	0.295346	0.110356	0.0918722	-0.0500746	-0.0202188	0.385174	-0.307393	-0.0720949	0.134514	-0.111376	0.357774	0.0910187	0.0310383	0.0805187	-0.0317173	0.346098	-0.0353394	0.0169385	0.054986	0.0209271	#N/A
O60132	tea4	Tip elongation aberrant protein Tea4	S	624	___1	-0.0538893	-0.130304	-0.491071	-0.211892	-0.0775614	0.101481	-0.406338	-0.511447	-0.220855	-0.297038	0.403105	-0.2545	-0.115137	-0.131191	-0.0852046	0.150232	-0.263714	-0.372551	-0.187979	-0.153268	0.00685318	#N/A
O60132	tea4	Tip elongation aberrant protein Tea4	S	404	___1	-0.123026	0.0126171	0.130934	0.369724	0.220602	-0.0124359	-0.0171242	0.154535	0.255835	0.204587	0.143748	-0.192896	0.0202665	0.175715	0.117705	0.00276216	-0.065801	0.101912	0.267091	0.180965	0.00641509	#N/A
O60132	tea4	Tip elongation aberrant protein Tea4	S	227	___1	0.144916	0.0418139	0.123778	0.0439062	-0.0602427	0.17517	0.0780725	0.0287352	-0.0287352	-0.10256	0.202014	0.0913677	0.0987272	0.0288591	-0.0288591	0.174033	0.070418	0.0837469	0.0146767	-0.0638873	0.0156367	#N/A
O60173	dbp7	ATP-dependent RNA helicase dbp7	S	43	___1	#N/A	#N/A	#N/A	#N/A	#N/A	1.46909	0.729497	0.0257156	-0.42551	-0.320261	1.20179	0.633287	-0.102075	-0.266854	-0.698392	1.33544	0.681392	-0.0381798	-0.346182	-0.509327	7.57718e-06	#N/A
O74309	slm9	Histone transcription regulator slm9	S	406	___1	0.175451	-0.0237026	-0.0773754	-0.0588131	-0.16201	0.300351	-0.103117	0.174949	-0.0114508	-0.334737	0.0917153	0.0208144	-0.180737	-0.0594106	-0.13359	0.189173	-0.0353351	-0.0277212	-0.0432248	-0.210112	0.00453197	#N/A
O74363	SPBC30B4.02c	G-patch and R3H domain-containing protein C30B4.02c	S	188	___1	#N/A	#N/A	#N/A	#N/A	#N/A	-0.194979	0.144918	-0.124499	0.336345	0.559393	-0.522755	-0.499446	-0.101786	0.372725	0.793688	-0.358867	-0.177264	-0.113142	0.354535	0.67654	0.0235345	#N/A
O74363	SPBC30B4.02c	G-patch and R3H domain-containing protein C30B4.02c	S	592	___1	-0.456552	-0.0961275	0.169932	0.178348	0.383634	-0.219954	-0.138255	0.090997	0.286369	0.131809	-0.13677	-0.0336728	-0.151529	0.056397	0.119933	-0.271092	-0.0893517	0.0364668	0.173704	0.211792	0.0115455	#N/A
O74363	SPBC30B4.02c	G-patch and R3H domain-containing protein C30B4.02c	S	593	___1	-0.415736	-0.184295	0.0405865	0.2922	0.262467	-0.259804	-0.135266	0.0712864	0.268667	0.126139	-0.106715	-0.181654	-0.204562	0.175818	0.28876	-0.260752	-0.167072	-0.0308964	0.245562	0.225789	0.00679702	#N/A
O74395	str1	Siderophore iron transporter 1	S	48	___1	0.574277	0.220019	-0.0690832	-0.0687437	-0.182628	0.686501	0.289629	-0.21973	-0.256275	-0.193946	0.355758	-0.0119395	-0.0417485	-0.0582395	0.0119395	0.538845	0.165903	-0.110187	-0.127753	-0.121545	3.86017e-05	#N/A
O74395	str1	Siderophore iron transporter 1	S	21	___1	0.714342	0.38038	-0.0869803	-0.5085	0.128625	#N/A	#N/A	#N/A	#N/A	#N/A	0.355047	0.02527	0.146698	-0.209783	-0.0780044	0.534694	0.202825	0.0298586	-0.359141	0.0253105	0.0139789	#N/A
O74395	str1	Siderophore iron transporter 1	S	22	___1	1.20061	0.494595	-0.134554	-0.266684	-0.25596	1.18014	0.523794	-0.248827	-0.465395	-0.513005	1.10299	0.411432	-0.0244551	-0.237674	-0.232833	1.16125	0.476607	-0.135945	-0.323251	-0.333933	8.69175e-12	#N/A
O74395	str1	Siderophore iron transporter 1	S	36	___1	-0.0285311	0.234279	-0.293696	-0.253478	-0.304227	0.51137	0.250912	-0.653961	-0.357065	-0.524892	-0.0251751	-0.168553	-0.0646133	-0.245916	-0.33008	0.152555	0.105546	-0.337424	-0.285486	-0.3864	0.0105666	#N/A
O74395	str1	Siderophore iron transporter 1	S	64	___1	0.491093	0.246414	-0.362959	-0.3158	-0.34112	0.66549	0.366159	-0.256539	-0.441334	-0.319257	0.90325	0.196557	-0.0879269	-0.129585	-0.0526714	0.686611	0.26971	-0.235808	-0.295573	-0.237683	6.80885e-08	#N/A
O74398	SPBC4F6.12	LIM domain-containing protein C4F6.12	S	67	___1	0.704333	-0.390449	0.0928202	0.075078	-0.0324812	0.779069	-0.285636	0.0507193	0.18625	0.0991039	0.239112	0.104609	0.0520563	-0.023181	0.00344944	0.574171	-0.190492	0.0651986	0.0793823	0.0233574	0.000363623	#N/A
O74412	cbf12	Transcription factor cbf12	S	264	___1	-0.093369	-0.000139713	0.0820937	0.215133	0.205874	-0.310217	-0.0404794	-0.045965	0.116427	0.162538	-0.282179	-0.127555	-0.0483112	0.112135	0.192924	-0.228588	-0.056058	-0.00406082	0.147898	0.187112	0.00301805	#N/A
O74434	mug174	Meiotically up-regulated gene 174 protein	S	506	___1	-0.37996	-0.0367193	0.110061	0.253367	0.578214	-0.112442	-0.0098896	0.195173	0.211094	0.508117	-0.546644	-0.355601	-0.0267305	0.190398	0.0793343	-0.346349	-0.13407	0.0928345	0.218287	0.388555	0.00206663	#N/A
O74434	mug174	Meiotically up-regulated gene 174 protein	S	148	___1	0.116056	0.19442	-0.0457497	-0.0144863	0.0144863	0.307699	0.0839102	0.0276453	-0.148706	-0.104089	0.224679	-0.00271273	-0.105596	-0.0211616	-0.0549502	0.216145	0.0918725	-0.0412335	-0.0614514	-0.0481842	0.0449138	#N/A
O74458	sfc4	Transcription factor tau subunit sfc4	S	541	___1	0.552019	0.374537	0.0259438	-0.087738	-0.100565	0.739323	0.520817	0.0540514	-0.0540514	0.113059	0.426129	-0.0347199	-0.213304	-0.164808	0.0347199	0.57249	0.286878	-0.0444363	-0.102199	0.015738	0.02573	#N/A
O74460	SPCC16C4.16c	Uncharacterized protein C16C4.16c	S	166	___1	0.382607	-0.111523	0.322057	0.373656	0.553203	0.596002	-0.564197	0.149914	-0.0148959	0.227786	-0.0814333	-0.360125	0.0936136	0.544896	0.758016	0.299059	-0.345281	0.188528	0.301219	0.513001	0.00793973	#N/A
O74473	cdc11	Septation initiation network scaffold protein cdc11	S	98	___1	0.485206	0.337609	-0.0122862	0.0122862	0.0763006	0.778151	0.362564	0.128636	-0.120696	0.0781834	0.472885	0.155249	0.0142417	-0.0587964	-0.0772367	0.578747	0.285141	0.0435304	-0.0557353	0.0257491	7.57718e-06	#N/A
O74509	SPCC594.06c	Vacuolar morphogenesis protein 7 homolog	S	249	___1	1.05364	-0.501038	0.0117087	0.224823	0.281332	0.865629	-0.615407	0.0572324	0.0517983	0.258483	0.498515	-0.00148439	0.0179181	0.00148439	-0.208652	0.805929	-0.372643	0.0289531	0.0927021	0.110388	6.35864e-05	#N/A
O74525	SPCC70.04c	Uncharacterized membrane protein C70.04c	S	35	___1	0.362591	-0.154821	-0.451691	-0.190479	-0.331867	0.548825	-0.276529	-0.422243	-0.0481966	-0.0830925	0.0634451	-0.678402	-0.281823	-0.0634451	0.319499	0.324953	-0.369917	-0.385252	-0.100707	-0.0318202	0.0145619	#N/A
O74537	SPCC74.04	Uncharacterized amino-acid permease C74.04	S	12	___1	0.0110598	0.264847	-0.347775	-0.0716982	-0.0110598	0.321892	0.209769	-0.32647	-0.218176	-0.0482991	0.253032	0.00904417	-0.387867	-0.00904417	0.233594	0.195328	0.16122	-0.354038	-0.0996395	0.0580785	0.00622941	#N/A
O74547	bit61	Target of rapamycin complex 2 subunit bit61	S	201	___1	0.110984	-0.0640631	0.0554762	-0.30445	-0.501145	0.127569	-0.0604558	0.0805793	-0.290567	-0.549634	-0.299045	0.326747	-0.0227809	-0.285459	-0.369497	-0.0201642	0.0674095	0.0377582	-0.293492	-0.473425	0.0030803	#N/A
O74737	rid1	GTPase-binding protein rid1	S	70	___1	0.0792532	-0.0104036	-0.464803	-0.756305	-0.780254	0.305344	0.0560017	-0.525983	-0.993773	-0.742902	0.670027	-0.0647855	-0.486598	-0.694838	-0.382551	0.351541	-0.00639582	-0.492461	-0.814972	-0.635236	6.82894e-06	#N/A
O74792	snf59	SWI/SNF global transcription activator complex subunit snf59	S	453	___1	0.96902	0.18348	0.0688696	-0.41368	-0.256343	0.922278	0.228991	0.122298	-0.44396	-0.363154	1.01512	0.319958	0.00114918	-0.314109	-0.183125	0.968806	0.244143	0.0641054	-0.390583	-0.267541	2.72732e-08	#N/A
O74828	esf1	Pre-rRNA-processing protein esf1	S	506	___1	0.227141	0.0920153	0.0330782	-0.112069	-0.126588	0.154758	0.0562737	0.0890534	-0.0611503	-0.0821264	0.191013	0.112475	-0.00525475	0.00525475	-0.0496254	0.190971	0.0869215	0.0389589	-0.0559882	-0.0861132	0.00819376	#N/A
O74845	hif2	Set3 complex subunit hif2	S	140	___1	#N/A	#N/A	#N/A	#N/A	#N/A	0.333934	0.00441289	-0.168975	-0.193913	-0.251756	0.184617	0.0760283	-0.0923114	-0.25061	-0.384077	0.259275	0.0402206	-0.130643	-0.222262	-0.317917	0.00452343	#N/A
O74889	SPCC576.05	SAC3 family protein 1	S	992	___1	0.434031	0.361513	-0.355738	-0.191085	-0.146071	0.151524	0.441499	0.0291388	-0.083225	-0.33635	#N/A	#N/A	#N/A	#N/A	#N/A	0.292778	0.401506	-0.163299	-0.137155	-0.241211	0.0430959	#N/A
O74897	swc5	SWR1-complex protein 5	S	60	___1	0.033494	0.147614	0.0990267	-0.033494	-0.135186	0.273074	0.200201	0.0250325	-0.19131	-0.0295386	0.164077	0.0840302	0.0328608	-0.137691	-0.189105	0.156881	0.143948	0.0523067	-0.120832	-0.117943	0.00415878	#N/A
O74897	swc5	SWR1-complex protein 5	S	143	___1	0.734268	-0.0962334	0.00722313	0.00978661	-0.0154114	0.933367	0.115611	0.0814455	-0.324176	-0.268456	0.468297	-0.373085	-0.160881	-0.00166845	0.184662	0.711977	-0.117903	-0.0240707	-0.105353	-0.0330683	0.00156122	#N/A
O74906	SPCC613.07	Putative box C/D snoRNA protein SPCC613.07	S	294	___1	0.189402	-0.0105553	0.0105553	-0.0214844	-0.0184536	0.201348	0.0706105	0.0967584	-0.166337	-0.0706105	0.248298	0.032208	-0.016108	-0.132348	-0.043057	0.213016	0.0307544	0.0304019	-0.106723	-0.0440404	0.00567308	#N/A
O74942	cyp9	Peptidyl-prolyl cis-trans isomerase 9	S	6	___1	-0.445441	0.0878115	0.0807352	-0.014493	0.014493	-0.161302	-0.0347633	0.00721931	-0.00573349	0.00573349	-0.25128	-0.0402026	0.0422473	-0.00901651	0.00901651	-0.286008	0.00428184	0.0434006	-0.00974766	0.00974766	0.0459023	#N/A
O74954	cbf11	Transcription factor cbf11	S	117	___1	0.327806	0.214895	0.0351238	-0.121267	-0.14748	0.0491896	0.0184727	0.121332	0.0377998	-0.382144	0.203053	0.137622	0.0397778	-0.0757847	-0.178965	0.19335	0.123663	0.0654112	-0.0530841	-0.236196	0.00456749	#N/A
O94235	mph1	Serine/threonine-protein kinase mph1	S	199	___1	0.193817	0.111666	0.0361786	-0.302828	-0.0361786	0.200922	-0.0905895	0.297194	-0.470169	-0.181489	0.0993805	-0.0465727	0.00260925	-0.204344	-0.13645	0.164707	-0.00849883	0.111994	-0.32578	-0.118039	0.0053457	#N/A
O94243	mug9	Meiotically up-regulated gene 9 protein	S	95	___1	-0.464088	-0.0573912	-0.0963802	#N/A	0	-0.411913	-0.313896	-0.201482	#N/A	0	-0.0717201	0.0717201	-0.390921	-7.27721	-0.185932	-0.315907	-0.0998557	-0.229594	-7.27721	-0.0619774	1.96873e-13	#N/A
O94256	set6	SET domain and MYND-type zinc finger protein 6	S	8	___1	0.132561	0.201632	0.164224	-0.432967	-0.324375	#N/A	#N/A	#N/A	#N/A	#N/A	0.158078	0.302582	0.0102177	-0.364341	-0.0102177	0.145319	0.252107	0.0872207	-0.398654	-0.167296	0.00542572	#N/A
O94262	vac7	Vacuolar segregation protein 7	S	174	___1	0.00838184	-0.182918	-0.00838184	0.169248	0.137286	-0.146251	-0.22839	-0.177727	-0.00798392	0.0662892	-0.0477982	-0.153943	0.0477982	0.165098	0.380587	-0.0618893	-0.188417	-0.0461034	0.108787	0.194721	0.0150679	#N/A
O94262	vac7	Vacuolar segregation protein 7	S	33	___1	0.356918	-0.0791321	-0.0846043	-0.0695782	-0.0434799	0.0692163	-0.104953	-0.254968	-0.373237	-0.04287	0.231806	0.0155234	-0.0787997	-0.0886455	0.0118375	0.219314	-0.0561873	-0.139457	-0.177154	-0.0248375	0.0112551	#N/A
O94283	erv41	ER-derived vesicles protein 41	S	319	___1	0.25891	-0.00719357	-0.0619612	-0.0739737	-0.118217	0.0831947	0.0365696	-0.0234241	-0.0711765	-0.182281	0.108127	0.134264	0.0123167	-0.163915	-0.0179834	0.150077	0.0545467	-0.0243562	-0.103022	-0.10616	0.0159348	#N/A
O94290	cwf29	U2 snRNP component ist3	S	194	___1	0.700831	0.174465	0.140122	0.019608	-0.0714631	0.439801	0.50185	0.0647948	0.183583	-0.171088	0.519011	0.162761	0.139893	0.00335884	-0.00335884	0.553214	0.279692	0.114936	0.0688498	-0.08197	0.0271861	#N/A
O94342	SPBC1271.09	Probable metabolite transport protein C1271.09	S	26	___1	0.442369	0.365923	-0.0190248	-0.159043	-0.0223093	0.577748	0.327244	0.0416703	-0.0930343	-0.0416703	0.50112	0.0874987	0.00803185	-0.0684357	-0.146379	0.507079	0.260222	0.0102258	-0.106838	-0.0701197	6.33589e-06	#N/A
O94342	SPBC1271.09	Probable metabolite transport protein C1271.09	S	40	___1	0.940395	0.592566	0.1108	-0.297518	-0.74707	0.545224	0.489053	-0.0572307	-0.335353	-0.259313	0.697448	0.298285	0.0375986	-0.255475	-0.411658	0.727689	0.459968	0.0303892	-0.296115	-0.472681	1.85951e-06	#N/A
O94342	SPBC1271.09	Probable metabolite transport protein C1271.09	S	2	___1	0.39587	0.151577	0.0669727	-0.0669727	-0.295014	0.266484	0.251713	-0.117423	-0.425775	-0.354754	0.533688	-0.0021863	-0.143423	-0.127975	-0.0811296	0.398681	0.133701	-0.0646242	-0.206908	-0.243633	0.000168002	#N/A
O94364	wpl1	Wings apart-like protein homolog 1	S	39	___1	0.189528	0.0381489	0.00442505	-0.00442505	-0.145212	0.517082	0.0159137	0.0353143	-0.308896	-0.245657	0.518454	0.272353	-0.0358734	0.0217381	-0.0507069	0.408354	0.108805	0.00128865	-0.0971944	-0.147192	0.00152518	#N/A
O94394		Uncharacterized WD repeat-containing protein C126.01c	S	14	___1	-0.161136	-0.337119	0.352029	0.517066	0.354498	-0.0203834	-0.0774398	0.347405	0.244937	0.528613	-0.354938	-0.236935	0.0780697	0.362883	0.249611	-0.178819	-0.217164	0.259168	0.374962	0.377574	0.000167112	#N/A
O94402	zip2	Probable zinc transporter zip2	S	194	___1	0.146001	-0.00851727	-0.265428	0.00317478	-0.274793	-0.0168226	-0.203687	-0.409448	0.0806448	-0.715157	0.0310421	-0.0777559	-0.0242748	-0.154972	-0.141897	0.0534068	-0.0966535	-0.23305	-0.0237175	-0.377282	0.0386004	#N/A
O94406	prp18	Pre-mRNA-splicing factor 18	S	115	___1	0.354656	0.163736	-0.0823612	-0.145393	-0.148417	0.230984	0.114292	0.00624847	-0.173704	-0.135577	0.325621	-0.0822568	0.0533891	-0.132406	-0.125944	0.303754	0.0652572	-0.00757456	-0.150501	-0.136646	0.000413801	#N/A
O94421	snf22	SWI/SNF chromatin-remodeling complex subunit snf22	S	405	___1	#N/A	#N/A	#N/A	#N/A	#N/A	-0.556199	0.130208	0.0280719	-0.112059	-0.0280719	-0.367245	0.033186	0.0604277	-0.033186	-0.153744	-0.461722	0.0816972	0.0442498	-0.0726225	-0.0909078	0.00880392	#N/A
O94428	mug168	Meiotically up-regulated gene 168 protein	S	84	___1	#N/A	#N/A	#N/A	#N/A	#N/A	-0.21208	-0.229902	0.289202	0.963791	1.29151	-0.556315	-0.56822	0.0887499	0.656655	1.0501	-0.384198	-0.399061	0.188976	0.810223	1.1708	5.54233e-05	#N/A
O94451	pli1	E3 SUMO-protein ligase pli1	S	511	___1	0.25619	0.0379953	-0.00204182	-0.0372133	-0.00774956	#N/A	#N/A	#N/A	#N/A	#N/A	0.344404	0.0240107	-0.0176964	-0.0154057	0.024931	0.300297	0.031003	-0.0098691	-0.0263095	0.0085907	0.0230985	#N/A
O94451	pli1	E3 SUMO-protein ligase pli1	S	410	___1	0.210688	0.0593739	-0.0791626	-0.118982	-0.207924	0.212497	-0.0191755	0.0191755	0.0861807	-0.0599747	0.130158	0.159027	0.0492067	-0.0818186	-0.0492067	0.184448	0.0664085	-0.00359344	-0.0382067	-0.105702	0.0226256	#N/A
O94486	chr2	Chitin synthase regulatory factor 2	S	95	___1	0.207257	0.326804	0.105512	-0.0859079	-0.125434	#N/A	#N/A	#N/A	#N/A	#N/A	-0.130703	0.275308	0.164665	-0.0324364	-0.312098	0.0382771	0.301056	0.135088	-0.0591722	-0.218766	0.0160462	#N/A
O94486	chr2	Chitin synthase regulatory factor 2	S	485	___1	0.217189	-0.1494	-0.0590925	-0.169166	-0.288676	0.128529	-0.237749	-0.265686	-0.334986	-0.364425	0.342012	0.0252409	-0.0304298	-0.0830269	-0.203175	0.229243	-0.120636	-0.118403	-0.195726	-0.285425	0.000186792	#N/A
O94486	chr2	Chitin synthase regulatory factor 2	S	496	___1	-0.645267	-0.30442	-1.12068	-0.644025	-0.463654	-0.560614	-0.629005	-0.807881	-0.584125	-0.210624	#N/A	#N/A	#N/A	#N/A	#N/A	-0.602941	-0.466713	-0.964282	-0.614075	-0.337139	0.0269237	#N/A
O94486	chr2	Chitin synthase regulatory factor 2	S	499	___1	0.128628	-0.0697236	-0.557529	-0.322246	-0.282489	#N/A	#N/A	#N/A	#N/A	#N/A	0.631718	-0.0634041	-0.653671	-0.479031	-0.906854	0.380173	-0.0665638	-0.6056	-0.400638	-0.594671	0.00309731	#N/A
O94486	chr2	Chitin synthase regulatory factor 2	S	82	___1	0.647296	0.0122538	0.0651388	-0.419633	-0.420354	0.680335	-0.0996406	0.602769	-0.441357	-0.386818	0.195051	0.224557	0.016552	-0.281206	-0.383726	0.507561	0.0457234	0.228153	-0.380732	-0.396966	0.000220742	#N/A
O94488	mbo1	Microtubule organizer protein 1	S	1017	___1	-0.0192671	-0.61933	-0.919433	-0.834167	-0.624429	0.0262356	-0.676014	-0.90851	-0.716269	-0.476185	0.485469	-0.4774	-0.770719	-0.673158	-0.594697	0.164146	-0.590915	-0.86622	-0.741198	-0.565104	7.60905e-06	#N/A
O94491	SPCC417.10	Uncharacterized transporter C417.10	S	30	___1	-0.429374	-0.0831461	-0.275506	-0.170529	-0.245343	-0.373305	-0.299578	-0.246083	-0.207091	-0.202402	-0.568947	-0.19354	-0.112617	-0.0055027	0.00330734	-0.457208	-0.192088	-0.211402	-0.127708	-0.148146	0.0198099	#N/A
O94491	SPCC417.10	Uncharacterized transporter C417.10	S	15	___1	0.880102	0.605783	0.00255775	-0.0927086	-0.00255775	1.00029	0.587882	-0.0651946	-0.260173	0.0651946	0.986394	0.176691	0.00124645	-0.0910406	-0.00124645	0.955596	0.456785	-0.0204635	-0.147974	0.0204635	3.81477e-05	#N/A
O94519	spf30	Splicing factor spf30	S	183	___1	0.319159	0.0958366	-0.06217	-0.106016	0.000631332	0.267138	-0.0180035	-0.170897	-0.0599499	-0.0757246	0.344166	0.0395861	-0.048811	-0.154766	0.00530243	0.310154	0.0391397	-0.0939592	-0.106911	-0.0232636	4.55812e-05	#N/A
O94525	SPBC609.01	Uncharacterized ribonuclease C609.01	S	487	___1	0.314198	0.627032	-0.0474505	-0.0398002	0.0398002	0.654485	0.955947	-0.229443	0.0435786	0.0328746	0.488192	0.484645	0.08775	0.191038	-0.298158	0.485625	0.689208	-0.0630479	0.0649387	-0.0751611	0.0279312	#N/A
O94535	SPCC895.08c	Uncharacterized protein C895.08c	S	258	___1	-0.0017767	-0.220344	-0.0828409	0.0905561	0.149592	-0.0240734	-0.338898	0.00751042	0.0656464	0.229359	0.0972328	-0.263261	-0.0219402	0.168886	0.318142	0.0237943	-0.274168	-0.0324236	0.108363	0.232364	0.000132625	#N/A
O94572	SPBC1773.15	Uncharacterized transporter C1773.15	S	21	___1	0.829572	0.345716	-0.170236	-0.126798	-0.369189	0.783574	0.342138	-0.00287318	-0.328147	-0.494056	0.642133	0.225666	-0.00606251	-0.174298	-0.307015	0.75176	0.304506	-0.0597238	-0.209748	-0.390087	6.7004e-09	#N/A
O94572	SPBC1773.15	Uncharacterized transporter C1773.15	S	10	___1	0.403181	0.599741	-0.165775	-0.0523853	-0.328567	0.846627	0.264161	-0.153291	-0.18885	-0.0835326	0.847536	-0.0816431	-0.0221462	0.121569	0.0114479	0.699115	0.260753	-0.113738	-0.0398888	-0.13355	0.00381799	#N/A
O94590	sec1	Protein transport protein sec1	S	528	___1	0.00806522	-0.307452	0.468356	-0.152843	-0.253501	0.0208225	-0.0852432	-0.127342	-0.0208225	-0.151229	0.171636	-0.45485	-0.0844588	-0.139552	-0.375652	0.0668413	-0.282515	0.0855184	-0.104406	-0.260127	0.0292541	#N/A
O94590	sec1	Protein transport protein sec1	S	643	___1	0.192463	0.134415	-0.0181828	-0.0773106	-0.200794	-0.00349426	0.273369	0.0732079	0.00349426	-0.234759	0.248413	0.188197	-0.0250173	-0.0504098	0.00326872	0.145794	0.19866	0.0100026	-0.0414087	-0.144095	0.0142931	#N/A
O94598	sec5	Exocyst complex component sec5	S	50	___1	-0.718385	-0.941964	-0.959075	-0.702165	-0.247884	-0.592438	-0.885256	-0.831896	-0.500668	-0.188455	0.0202856	-0.670767	-0.542565	-0.217725	-0.0612593	-0.430179	-0.832662	-0.777846	-0.473519	-0.165866	0.00512411	#N/A
O94673	SPBC776.05	Uncharacterized membrane protein C776.05	S	397	___1	0.211443	-0.419298	-0.0172443	0.252926	0.236977	0.285724	-0.602874	0.0495615	0.28699	0.368002	-0.434576	-0.365462	0.082674	0.185357	0.32209	0.0208635	-0.462545	0.0383304	0.241758	0.309023	0.00239349	#N/A
O94714	spt2	Protein spt2	S	150	___1	0.288519	0.0417747	-0.250072	0.141895	-0.282436	0.171469	0.135464	-0.326267	0.162271	-0.69132	0.112369	0.0197754	-0.0796404	-0.100924	-0.0112658	0.190785	0.0656713	-0.21866	0.0677474	-0.328341	0.0106206	#N/A
O94751	bub1	Checkpoint serine/threonine-protein kinase bub1	S	357	___1	0.207355	-0.00935078	-0.195483	-0.179883	-0.230025	0.196948	-0.180411	-0.248095	-0.399699	-0.224336	0.373209	0.02356	-0.0587201	-0.0886846	-0.0507646	0.25917	-0.0554006	-0.167433	-0.222756	-0.168375	0.00160675	#N/A
P06652	cdc25	M-phase inducer phosphatase	S	359	___1	0.309797	0.186136	-0.103035	-0.00717163	-0.0279198	0.223184	0.321296	-0.0938196	-0.0968962	-0.154432	0.130829	-0.00816822	-0.116737	-0.124361	-0.0579853	0.22127	0.166421	-0.104531	-0.0761429	-0.0801125	0.0144381	#N/A
P06652	cdc25	M-phase inducer phosphatase	S	192	___1	0.1482	0.384332	0.00649691	0.0976701	-0.0833497	0.249056	0.654687	-0.00759029	0.00759029	-0.314948	#N/A	#N/A	#N/A	#N/A	#N/A	0.198628	0.51951	-0.000546694	0.0526302	-0.199149	0.0252212	#N/A
P30261	cdc27	DNA polymerase delta subunit 3	S	163	___1	0.153142	-0.022296	-0.161273	0.0887957	-0.0079031	0.0215101	-0.0215101	-0.413733	0.291314	-0.42062	0.136175	0.00495386	-0.0569558	0.0468516	0.0392318	0.103609	-0.0129507	-0.210654	0.14232	-0.129764	0.0395444	#N/A
P32586	pyp2	Tyrosine-protein phosphatase 2	S	307	___1	-1.53344	-0.612604	-0.0312119	0.47839	0.125156	-2.3296	0.0196345	0.0688136	0.924349	0.516969	-1.80691	-0.477911	-0.139352	0.0979319	0.335832	-1.88998	-0.35696	-0.0339167	0.500224	0.325986	3.12937e-06	#N/A
P32586	pyp2	Tyrosine-protein phosphatase 2	S	290	___1	-0.604334	-0.361956	0.0816345	0.0898609	0.254971	-1.6196	-0.721974	-0.0441792	0.21978	0.0587156	-1.24898	-0.453869	-0.204581	-0.00430012	0.0222483	-1.15764	-0.512599	-0.0557086	0.10178	0.111978	8.17358e-05	#N/A
P36592	rad22	DNA repair and recombination protein rad22	S	335	___1	0.319107	0.0959115	0.124223	-0.27805	-0.383883	#N/A	#N/A	#N/A	#N/A	#N/A	0.169691	0.161489	0.0119638	-0.222163	-0.369324	0.244399	0.1287	0.0680935	-0.250107	-0.376603	0.0250192	#N/A
P36616	dsk1	Protein kinase dsk1	S	308	___1	-0.0712633	0.105468	0.0485353	0.151263	-0.106838	-0.0825534	0.27712	0.135555	0.259994	-0.0766988	-0.290823	0.296336	0.0503249	-0.127039	-0.0939164	-0.148213	0.226308	0.0781384	0.0947393	-0.0924845	0.0150755	#N/A
P36626	rec8	Meiotic recombination protein rec8	S	434	___1	-0.508698	0.0956907	-0.00693417	-0.225084	-0.058569	-0.181721	0.00979805	-0.00979805	-0.19485	0.053484	#N/A	#N/A	#N/A	#N/A	#N/A	-0.345209	0.0527444	-0.00836611	-0.209967	-0.0025425	0.0436183	#N/A
P40234	cki2	Casein kinase I homolog 2	S	388	___1	0.163064	-0.0609064	-0.10233	-0.0829725	-0.0602522	0.128153	-0.0450838	-0.288185	0.032059	-0.0348747	0.416571	-0.0135999	-0.0272193	-0.111534	-0.118448	0.235929	-0.0398633	-0.139245	-0.0541491	-0.0711915	0.0332652	#N/A
P40234	cki2	Casein kinase I homolog 2	S	361	___1	0.329949	-0.231238	0.0325823	0.0985746	0.077014	0.279325	-0.231079	0.0113258	-0.00218391	0.0357103	0.302859	-0.00789309	0.0721097	0.00789309	0.0723042	0.304045	-0.156737	0.0386726	0.0347613	0.0616762	0.00486992	#N/A
P40977	plc1	1-phosphatidylinositol 4,5-bisphosphate phosphodiesterase 1	S	85	___1	#N/A	#N/A	#N/A	#N/A	#N/A	0.264991	0.0045414	0.0199242	-0.339199	-0.0045414	0.177314	-0.0276546	0.0388889	-0.187577	-0.114501	0.221152	-0.0115566	0.0294065	-0.263388	-0.0595212	0.0203045	#N/A
P40995	scd1	Rho guanine nucleotide exchange factor scd1	S	553	___1	-0.196189	-0.177499	-0.0114679	0.0347624	0.0364943	-0.147085	-0.0862863	0.031172	0.070143	0.121385	-0.171582	0.00754595	0.0990138	0.0813708	0.208004	-0.171619	-0.0854131	0.0395726	0.0620921	0.121961	0.00412796	#N/A
P47979	zfs1	Zinc finger protein zfs1	S	248	___1	0.48669	0.237729	0.0274611	-0.14257	-0.110864	0.460047	0.123032	0.0183413	-0.124656	-0.139655	0.194803	0.167617	-0.0261078	-0.0986538	-0.123333	0.380513	0.176126	0.00656486	-0.12196	-0.124617	2.27841e-05	#N/A
P47979	zfs1	Zinc finger protein zfs1	S	403	___1	0.395267	0.0385046	-0.0206194	-0.0634871	-0.175862	0.214247	0.00414586	-0.275707	0.0921509	-0.202421	0.265576	0.143345	-0.042264	-0.00474453	-0.0640306	0.291697	0.0619984	-0.112863	0.00797311	-0.147438	0.00599257	#N/A
P50528	plo1	Serine/threonine-protein kinase plo1	S	402	___1	0.47151	-0.3627	-0.203456	-0.296618	-0.0920277	0.494067	-0.453889	-0.0473378	-0.188453	-0.0471604	0.910326	-0.319215	-0.0375295	-0.00692225	-0.222342	0.625301	-0.378602	-0.0961077	-0.163998	-0.12051	0.000208117	#N/A
P56523	clr3	Histone deacetylase clr3	S	139	___1	0.0349035	0.255846	-0.0349035	0.362029	0.337469	0.0797353	0.06883	-0.06883	0.231977	0.357283	-0.505582	-0.103379	0.0953736	0.512558	0.495135	-0.130315	0.0737658	-0.00278664	0.368855	0.396629	0.0259447	#N/A
P78953	mid1	Division mal foutue 1 protein	S	218	___1	0.62285	0.346003	0.0319309	-0.0319309	-0.218071	0.509356	0.218657	0.0774593	-0.0774593	-0.0885134	#N/A	#N/A	#N/A	#N/A	#N/A	0.566103	0.28233	0.0546951	-0.0546951	-0.153292	0.000646604	#N/A
P78953	mid1	Division mal foutue 1 protein	S	531	___1	0.523403	0.467085	0.10688	-0.123455	-0.0957222	0.364864	0.365474	-0.0670648	-0.150671	0.0670648	0.718699	0.317238	0.188651	-0.149724	-0.295682	0.535655	0.383266	0.0761555	-0.141284	-0.108113	1.01041e-05	#N/A
P87050	cdr2	Mitosis inducer protein kinase cdr2	S	751	___1	0.0596356	0.0143762	-0.0143762	0.0850062	-0.152916	0.0383937	0.122957	0.0547569	0.043761	-0.787872	0.225626	-0.0743937	-0.0563321	0.0105052	-0.175692	0.107885	0.0209798	-0.00531713	0.0464242	-0.37216	0.0252613	#N/A
P87139	SPAC57A7.09	Uncharacterized RING finger protein C57A7.09	S	280	___1	-0.405014	-0.230892	-0.110039	0.139076	0.149448	-0.457737	-0.19339	-0.124161	0.207983	0.281495	-0.241025	-0.233707	-0.0482988	0.151889	0.333676	-0.367925	-0.21933	-0.094166	0.166316	0.254873	1.29967e-06	#N/A
P87159	nif1	Mitosis inhibitor nif1	S	70	___1	0.376429	0.0403538	-0.206055	-0.231697	-0.411142	0.133773	0.168369	-0.376397	-0.190438	-0.364368	0.27001	0.0730581	-0.0463734	-0.186422	-0.198256	0.260071	0.0939268	-0.209608	-0.202852	-0.324589	0.000202131	#N/A
P87179	wsc1	Cell wall integrity and stress response component 1	S	327	___1	0.293592	0.0654306	-0.000333786	-0.668797	-0.549187	0.105971	-0.00436115	-0.120645	-0.370145	-0.456236	0.236226	0.150715	-0.138	-0.223372	-0.493335	0.21193	0.0705948	-0.086326	-0.420772	-0.499586	2.01128e-05	#N/A
P87311	SPBC31F10.10c	MYND-type zinc finger protein C31F10.10c	S	258	___1	0.430411	-0.230824	-0.00360203	-0.105969	-0.104068	0.20169	-0.241605	-0.00298405	-0.0922499	-0.221767	0.374249	0.181712	0.0130005	-0.102894	-0.163317	0.33545	-0.0969057	0.00213814	-0.100371	-0.163051	0.0340231	#N/A
Q00619	mam2	Pheromone P-factor receptor	S	337	___1	0.0595541	-0.758895	-0.910501	-0.251775	0.334777	-0.133257	-0.363957	-0.981571	-0.396902	-0.0476563	0.549342	-0.47364	-0.824841	-0.551766	-0.349446	0.158546	-0.532164	-0.905638	-0.400148	-0.0207752	0.000151428	#N/A
Q01663	pap1	AP-1-like transcription factor	S	42	___1	0.653345	0.190912	0.143724	-0.328878	-0.252972	0.557691	0.041364	0.432508	-0.295338	-0.166656	0.649489	0.322119	0.00771427	-0.173333	-0.271485	0.620175	0.184798	0.194649	-0.26585	-0.230371	0.000105455	#N/A
Q01663	pap1	AP-1-like transcription factor	S	74	___1	0.359406	0.26742	0.0952682	-0.0471458	-0.362217	0.381405	0.333435	0.314333	-0.0566862	-0.208764	0.0342073	0.489883	0.146731	-0.151002	-0.1113	0.258339	0.36358	0.185444	-0.0849446	-0.227427	6.69621e-05	#N/A
Q02953	hsf1	Heat shock factor protein	S	594	___1	0.35968	-0.112593	-0.118152	0.116837	-0.294634	0.54745	-0.195289	-0.0524833	0.116657	-0.155197	0.0833311	-0.00918388	-0.118959	-0.142424	0.207034	0.330154	-0.105689	-0.0965315	0.0303568	-0.0809322	0.0334774	#N/A
Q02953	hsf1	Heat shock factor protein	S	595	___1	0.437353	0.00918007	-0.092432	0.0694485	-0.106279	0.484535	-0.370512	-0.0214005	0.0214005	-0.108382	0.105443	0.00964403	0.0151401	-0.00964403	0.125986	0.342444	-0.117229	-0.0328975	0.0270683	-0.0295587	0.0279184	#N/A
Q04800	frp1	Ferric reductase transmembrane component 1	S	362	___1	#N/A	#N/A	#N/A	#N/A	#N/A	0.349365	0.0244782	-0.0028255	-0.332291	-0.116483	0.324112	0.160968	-0.0843735	0.00502014	-0.299101	0.336738	0.092723	-0.0435995	-0.163636	-0.207792	0.0145434	#N/A
Q09733	gef2	Rho guanine nucleotide exchange factor gef2	S	736	___1	0.115016	0.102174	0.123507	-0.106822	-0.00559902	-0.0293012	0.249635	0.149049	-0.228829	-0.0244975	0.056344	0.155102	0.0865278	-0.137952	0.00641537	0.0473529	0.16897	0.119695	-0.157868	-0.00789372	0.0257794	#N/A
Q09743	ste16	Protein ste16	S	131	___1	0.317145	-0.06598	-0.135913	-0.148343	-0.0696211	0.218151	-0.241148	-0.278538	-0.245504	0.0888646	0.369627	-0.221713	0.00639772	0.0414357	-0.159845	0.301641	-0.17628	-0.136018	-0.117471	-0.0468671	0.00224009	#N/A
Q09743	ste16	Protein ste16	S	127	___1	#N/A	#N/A	#N/A	#N/A	#N/A	0.143173	-0.207723	-0.153138	-0.0864048	0.00812054	0.196034	-0.24071	-0.0750351	-0.00672436	-0.138737	0.169604	-0.224216	-0.114087	-0.0465646	-0.0653081	0.0374083	#N/A
Q09812	atg22	Autophagy-related protein 22	S	3	___1	-0.295127	-0.2877	0.00101948	0.128037	0.180331	-0.461369	-0.206609	-0.0284584	0.0768998	0.333758	-0.222332	-0.0966883	0.034914	0.195112	0.446207	-0.326276	-0.196999	0.00249171	0.13335	0.320099	1.83123e-05	#N/A
Q09825	sad1	Spindle pole body-associated protein sad1	S	52	___1	0.123759	0.22788	-0.150301	-0.416236	-0.264244	0.102987	0.148531	-0.0880814	-0.306259	-0.0192776	0.414208	0.240089	-0.125234	-0.362754	-0.422383	0.213651	0.2055	-0.121205	-0.36175	-0.235301	0.000161256	#N/A
Q09830	SPAC4G8.04	TBC domain-containing protein C4G8.04	S	236	___1	0.0958576	0.0872326	0.298412	-0.15308	-0.264807	0.101086	0.417027	0.374331	-0.212921	-0.157349	0.0518608	0.60089	0.163439	-0.103186	-0.0518608	0.0829348	0.368383	0.278727	-0.156396	-0.158006	0.00181412	#N/A
Q09838	prz1	Transcriptional regulator prz1	S	543	___1	0.191084	0.150534	-0.147764	0.0436287	-0.187862	0.0407815	0.128558	-0.450927	0.0365262	-0.0365262	0.443389	0.00360537	-0.0181432	0.04668	0.12615	0.225085	0.0942322	-0.205612	0.0422783	-0.0327463	0.0463659	#N/A
Q09856	prp3	U4/U5/U6 small nuclear ribonucleoprotein prp3	S	132	___1	0.247728	0.951916	-0.0151596	-0.0833588	0.0151596	0.269494	0.807536	0.188973	-0.364643	-0.188973	1.43925	1.00062	0.161426	-0.086421	0.0537214	0.652156	0.920025	0.111746	-0.178141	-0.0400306	0.00123404	#N/A
Q09869	taf9	Transcription initiation factor TFIID subunit 9	S	162	___1	0.00955677	0.00343418	0.137107	-0.142684	-0.124631	0.25794	-0.0243537	0.625446	-0.385672	-0.241569	-0.037631	0.167711	0.12037	-0.0744123	0.037631	0.0766218	0.0489306	0.294307	-0.200923	-0.109523	0.04636	#N/A
Q09869	taf9	Transcription initiation factor TFIID subunit 9	S	2	___1	0.0987749	-0.0300112	0.0802412	-0.0898485	-0.271546	0.0408442	-0.0659883	0.223208	-0.051317	-0.210995	-0.017395	0.239785	0.105766	-0.27684	-0.191271	0.0407414	0.0479286	0.136405	-0.139335	-0.224604	0.0497444	#N/A
Q09877	sif3	Sad1-interacting factor 3	S	42	___1	0.508029	0.302409	0.0229158	-0.112884	-0.196567	0.610687	0.131234	0.0980217	-0.408501	-0.422773	0.271119	0.116856	0.00658894	-0.00967503	-0.0535898	0.463278	0.1835	0.0425088	-0.17702	-0.22431	0.00117308	#N/A
Q09877	sif3	Sad1-interacting factor 3	S	112	___1	-0.41213	0.217655	0.0875688	0.0315766	0.13948	#N/A	#N/A	#N/A	#N/A	#N/A	-0.317709	0.0521216	0.0224137	0.0299087	0.0158734	-0.36492	0.134888	0.0549912	0.0307426	0.0776768	0.0403192	#N/A
Q09887	SPCC584.13	Uncharacterized amino-acid permease C584.13	S	13	___1	0.479826	0.324532	-0.0584679	-0.160318	0.0827236	0.813201	0.355827	-0.037833	0.00549817	-0.171015	0.495862	-0.100407	-0.0968714	0.156228	0.0884542	0.596296	0.193317	-0.0643907	0.000469287	5.44389e-05	0.0248074	#N/A
Q09887	SPCC584.13	Uncharacterized amino-acid permease C584.13	S	522	___1	0.494262	0.804275	-0.128648	0.0198126	-0.114423	0.374002	0.421726	-0.344369	-0.0454605	-0.16003	1.02569	0.504555	0.0698748	-0.0698748	-0.107017	0.631319	0.576852	-0.134381	-0.0318409	-0.127156	0.000120692	#N/A
Q09906	SPAC30D11.06c	Transmembrane protein 184 homolog C30D11.06c	S	364	___1	-0.0502672	-0.178727	-0.409823	-0.23603	-0.180917	0.135183	-0.0183296	-0.187641	-0.141384	-0.307572	0.0137033	-0.0908527	-0.19917	-0.21643	-0.366855	0.0328732	-0.0959698	-0.265545	-0.197948	-0.285115	0.0155985	#N/A
Q09917	pkd2	TRP-like ion channel pkd2	S	631	___1	-0.228208	-0.0476675	-0.277665	-0.22506	-0.13144	-0.191004	-0.00842905	-0.506154	-0.146773	-0.287333	0.0107574	-0.122333	-0.438199	-0.247268	-0.22649	-0.136151	-0.0594764	-0.407339	-0.206367	-0.215088	0.0179512	#N/A
Q09917	pkd2	TRP-like ion channel pkd2	S	599	___1	0.0949955	0.293594	-0.416418	-0.400856	-0.607126	0.327707	0.1958	-0.491904	-0.554072	-0.561754	0.421986	0.0612788	-0.131139	-0.402866	-0.253143	0.281563	0.183558	-0.346487	-0.452598	-0.474008	2.35494e-05	#N/A
Q09933	dis1	Phosphoprotein p93	S	263	___1	-1.33779	-0.136114	0.341991	0.0496101	0.178052	#N/A	#N/A	#N/A	#N/A	#N/A	-0.576284	0.860666	0.474102	0.180708	-0.511616	-0.957038	0.362276	0.408046	0.115159	-0.166782	0.0269707	#N/A
Q10059	cdc12	Cell division control protein 12	S	1600	___1	0.259845	0.136977	0.00215626	-0.00215626	-0.183309	0.272445	0.0305169	-0.0914218	-0.191533	0.0325549	0.237308	0.0450292	0.0887294	-0.0738692	-0.226557	0.256533	0.0708411	-0.000178734	-0.0891861	-0.12577	0.00449255	#N/A
Q10076	hsr1	Hydrogen peroxide stress regulator 1	S	380	___1	0.122773	0.0877619	-0.285077	0.091651	-0.228658	0.0728388	0.158025	-0.317346	0.0721788	0.158495	0.187267	0.0822463	-0.206289	-0.0932984	0.233807	0.127626	0.109344	-0.269571	0.0235105	0.0545481	0.0345679	#N/A
Q10160	rmi1	RecQ-mediated genome instability protein 1	S	123	___1	0.135322	0.0466146	-0.00541973	0.00541973	-0.155175	0.0850365	0.133588	0.1343	-0.105834	-0.255514	0.183778	0.192335	0.0562029	-0.0986948	-0.16199	0.134712	0.124179	0.0616942	-0.0663696	-0.190893	0.00101114	#N/A
Q10164	rga2	Probable Rho-type GTPase-activating protein 2	S	445	___1	0.541449	0.300495	0.169497	-0.112951	-0.249662	0.600836	0.156088	0.31391	-0.123008	0.0470898	-0.00994682	0.450912	0.0640488	-0.0744858	-0.229717	0.377446	0.302498	0.182485	-0.103482	-0.144097	0.00766583	#N/A
Q10164	rga2	Probable Rho-type GTPase-activating protein 2	S	465	___1	-0.0387182	0.0731993	0.125756	-0.202872	-0.0301943	0.117337	0.0392256	0.0167875	-0.398009	-0.111053	0.238044	0.244095	0.0542235	-0.0248723	-0.0651841	0.105554	0.11884	0.0655891	-0.208585	-0.0688106	0.0235345	#N/A
Q10165	cnt6	Probable ribosylation factor GTPase-activating protein cnt6	S	686	___1	#N/A	#N/A	#N/A	#N/A	#N/A	0.267631	0.130914	-0.0982842	-0.262828	-0.130032	0.477858	0.327683	-0.00366211	-0.0557709	-0.273068	0.372744	0.229299	-0.0509732	-0.1593	-0.20155	0.00671875	#N/A
Q10165	cnt6	Probable ribosylation factor GTPase-activating protein cnt6	S	673	___1	0.270329	0.376573	-0.0226698	-0.313132	-0.174697	0.404724	0.446239	-0.182045	-0.329166	-0.289201	1.01524	-0.00974417	-0.146279	-0.0678391	-0.241318	0.563432	0.271023	-0.116998	-0.236713	-0.235072	0.000418068	#N/A
Q10165	cnt6	Probable ribosylation factor GTPase-activating protein cnt6	S	675	___1	0.268718	0.482038	-0.156196	-0.207841	-0.266999	0.373572	0.44777	-0.217885	-0.321523	-0.343226	0.984522	0.13668	-0.0420246	-0.203695	-0.0578079	0.542271	0.355496	-0.138702	-0.244353	-0.222678	0.000234011	#N/A
Q10183	SPAC3F10.08c	Uncharacterized protein C3F10.08c	S	127	___1	0.38622	0.100049	-0.00400257	-0.0766954	0.00400257	0.244579	0.225296	0.0460734	-0.0797944	-0.0460734	0.368172	0.214538	-0.00657272	-0.109562	-0.0477505	0.33299	0.179961	0.0118327	-0.0886839	-0.0299404	3.49863e-05	#N/A
Q10268	mac1	Membrane-anchored protein 1	S	276	___1	-0.0931444	0.115098	-0.405795	-0.0932226	-0.486874	0.462816	0.165542	-0.624503	-0.462027	-0.593935	0.124019	0.0791988	-0.0981474	-0.113708	0.0377111	0.164563	0.119946	-0.376148	-0.222986	-0.347699	0.0159176	#N/A
Q10268	mac1	Membrane-anchored protein 1	S	290	___1	0.640862	0.0784817	-0.595854	-0.928768	-1.09179	#N/A	#N/A	#N/A	#N/A	#N/A	0.821881	0.484154	-0.402827	-0.632419	-0.621627	0.731371	0.281318	-0.499341	-0.780593	-0.856708	4.41289e-05	#N/A
Q10268	mac1	Membrane-anchored protein 1	S	644	___1	0.527473	0.00568199	-0.469145	-0.477213	-0.436808	0.643366	-0.358073	-0.433021	-0.847497	-1.31882	-0.0823603	0.125723	-0.305167	-0.31927	-0.605453	0.362826	-0.0755561	-0.402444	-0.547993	-0.787028	0.000468351	#N/A
Q10268	mac1	Membrane-anchored protein 1	S	212	___1	0.856579	0.279795	-0.179325	-0.428804	-0.488712	0.86391	0.161031	-0.376616	-0.486754	-0.666908	0.159918	0.328046	0.0610886	-0.22806	-0.342566	0.626802	0.256291	-0.164951	-0.381206	-0.499395	8.88855e-06	#N/A
Q10268	mac1	Membrane-anchored protein 1	S	575	___1	0.663039	0.411651	-0.39074	-0.378818	-0.661504	0.193682	0.115654	-0.256774	-0.295711	-0.473644	0.546243	0.169653	-0.191224	-0.524871	-0.397815	0.467655	0.232319	-0.27958	-0.3998	-0.510987	1.95127e-05	#N/A
Q10268	mac1	Membrane-anchored protein 1	S	576	___1	#N/A	#N/A	#N/A	#N/A	#N/A	0.439064	0.158031	-0.0490568	-0.175014	-0.394592	0.608587	0.254088	-0.17091	-0.422934	-0.271074	0.523826	0.20606	-0.109983	-0.298974	-0.332833	0.000873047	#N/A
Q10268	mac1	Membrane-anchored protein 1	S	472	___1	0.473384	0.0699892	-0.341163	-0.455882	-0.308395	0.498308	0.173054	-0.594795	-0.35762	-0.544396	#N/A	#N/A	#N/A	#N/A	#N/A	0.485846	0.121521	-0.467979	-0.406751	-0.426396	2.80949e-05	#N/A
Q10268	mac1	Membrane-anchored protein 1	S	473	___1	0.436732	0.339364	-0.578111	-0.323306	-0.822068	0.495931	0.305669	-0.827813	-0.448298	-0.743944	0.468279	-0.0450997	-0.514133	-0.602935	-0.283401	0.466981	0.199978	-0.640019	-0.45818	-0.616471	3.53795e-06	#N/A
Q10268	mac1	Membrane-anchored protein 1	S	498	___1	0.682472	0.309807	-0.259188	-0.0837116	-0.283973	0.251146	0.00390434	-0.00390434	-0.24789	-0.451838	0.287278	0.104307	-0.363341	-0.3255	-0.445456	0.406966	0.139339	-0.208811	-0.219034	-0.393755	0.000145987	#N/A
Q10268	mac1	Membrane-anchored protein 1	S	499	___1	0.545159	0.29008	-0.248248	-0.124055	-0.344146	0.251146	0.00390434	-0.00390434	-0.24789	-0.451838	0.483318	0.165282	-0.17802	-0.243111	-0.292196	0.426541	0.153089	-0.143391	-0.205018	-0.362727	9.37641e-05	#N/A
Q10268	mac1	Membrane-anchored protein 1	S	355	___1	0.346419	0.259552	-0.024713	-0.274076	-0.0661588	#N/A	#N/A	#N/A	#N/A	#N/A	0.543936	0.155613	-0.0914941	-0.222728	-0.226115	0.445178	0.207583	-0.0581036	-0.248402	-0.146137	0.00152518	#N/A
Q10268	mac1	Membrane-anchored protein 1	S	673	___1	0.136697	0.0164342	-0.0164342	-0.0271726	-0.16125	0.39088	0.0998054	-0.112948	-0.194328	-0.465255	0.153876	0.00217438	-0.121005	-0.0187292	0.0756063	0.227151	0.0394713	-0.0834624	-0.0800765	-0.183633	0.0281655	#N/A
Q10268	mac1	Membrane-anchored protein 1	S	438	___1	0.404736	0.307668	-0.0964441	-0.13878	0.138508	0.630439	0.108484	-0.260405	-0.346814	-0.470669	0.168718	0.0521607	-0.1423	-0.120159	-0.0657678	0.401297	0.156104	-0.166383	-0.201917	-0.132643	0.00200457	#N/A
Q10268	mac1	Membrane-anchored protein 1	S	260	___1	-0.071075	-0.0494409	-0.0194392	0.154162	0.0194392	-0.0351579	-0.0102355	0.00600076	0.379645	0.141896	-0.0438194	-0.175056	-0.04286	0.0970001	0.127731	-0.0500174	-0.078244	-0.0187662	0.210269	0.0963557	0.0176766	#N/A
Q10296	SPAC22H10.02	Uncharacterized protein C22H10.02	S	110	___1	#N/A	#N/A	#N/A	#N/A	#N/A	0.904906	0.626351	0.467219	-0.0996547	-0.267717	0.545866	0.713038	0.109543	-0.276503	-0.378363	0.725386	0.669695	0.288381	-0.188079	-0.32304	0.00835208	#N/A
Q10304	SPAC22H10.11c	Uncharacterized protein C22H10.11c	S	56	___1	0.0558538	-0.0151815	-0.16372	-0.213233	-0.24927	0.0712862	-0.11715	0.0084753	-0.0276861	-0.193279	0.173227	-0.0955057	-0.0487194	0.0598221	-0.159996	0.100122	-0.0759459	-0.0679881	-0.0603657	-0.200849	0.028517	#N/A
Q10304	SPAC22H10.11c	Uncharacterized protein C22H10.11c	S	141	___1	-0.275175	0.173362	-0.174089	-0.126391	-0.137357	-0.247966	0.127755	0.0103416	-0.203378	-0.0103416	#N/A	#N/A	#N/A	#N/A	#N/A	-0.26157	0.150558	-0.0818739	-0.164885	-0.0738492	0.0415152	#N/A
Q10323	SPAC17G8.11c	Inositol phosphoceramide mannosyltransferase 3	S	355	___1	0.0073843	-0.163994	-0.0073843	-0.183396	-0.39255	0.0938425	-0.14665	0.0907717	-0.260651	-0.16495	0.0209742	0.0758877	0.00399113	-0.042695	-0.205686	0.0407337	-0.0782522	0.0291262	-0.162247	-0.254395	0.0140375	#N/A
Q10324	SPAC17G8.12	Uncharacterized protein C17G8.12	S	311	___1	0.0650802	0.583279	-0.0233207	-0.130854	-0.313999	0.238642	0.419559	-0.137826	-0.436773	-0.362027	0.770413	0.230358	-0.0583682	-0.238374	-0.307352	0.358045	0.411065	-0.0731716	-0.268667	-0.327792	9.62704e-05	#N/A
Q10324	SPAC17G8.12	Uncharacterized protein C17G8.12	S	241	___1	-0.0416546	-0.23955	-0.490232	-0.429764	-0.347336	-0.220918	-0.419591	-0.445432	-0.528363	-0.112025	0.21207	-0.162973	-0.400092	-0.294721	-0.216147	-0.0168343	-0.274038	-0.445252	-0.417616	-0.225169	0.0246048	#N/A
Q10328	phx1	Homeobox transcription factor phx1	S	938	___1	-0.116405	-0.111853	0.0650082	0.0921059	0.113634	-0.277899	-0.0731275	-0.00357604	0.214983	0.468135	0.0276842	-0.194704	-0.0700369	-0.0428667	0.215388	-0.122207	-0.126561	-0.00286825	0.0880741	0.265719	0.0110313	#N/A
Q10354		Uncharacterized transporter C22E12.01	S	18	___1	-0.294253	-0.0631075	0.274137	0.477439	0.892432	-0.0956411	-0.0114317	-0.00348377	0.174052	0.338795	-0.103758	0.000990391	-0.00559473	0.404853	0.25982	-0.164551	-0.0245163	0.0883527	0.352115	0.497016	0.00235314	#N/A
Q10366	pik1	Phosphatidylinositol 4-kinase pik1	S	449	___1	-0.254718	0.0153723	-0.3497	0.212554	-0.18464	-0.0931053	-0.0959587	-0.405779	0.165684	-0.0716219	#N/A	#N/A	#N/A	#N/A	#N/A	-0.173912	-0.0402932	-0.377739	0.189119	-0.128131	0.0166062	#N/A
Q10369		Uncharacterized protein C22E12.19	S	493	___1	0.408703	0.0179005	-0.131239	-0.180511	0.0890923	0.391545	0.00816488	-0.405838	-0.245369	-0.00816488	#N/A	#N/A	#N/A	#N/A	#N/A	0.400124	0.0130327	-0.268539	-0.21294	0.0404637	0.0010675	#N/A
Q10407	mkh1	MAP kinase kinase kinase mkh1	S	702	___1	-0.012476	0.0536251	-0.192841	-0.235174	-0.335978	0.157281	-0.17966	-0.0861061	-0.316039	-0.174938	-0.0242863	-0.0603933	-0.125566	-0.379629	-0.405426	0.040173	-0.0621426	-0.134838	-0.310281	-0.305447	0.0195294	#N/A
Q10443	SPAC12B10.10	Uncharacterized protein C12B10.10	S	18	___1	-0.0510263	-0.0588713	0.0380106	0.0867014	0.160165	-0.15973	-0.0344856	0.146981	0.225959	0.414715	-0.057632	-0.103323	0.162144	0.186186	0.374014	-0.0894627	-0.0655601	0.115712	0.166282	0.316298	0.00278753	#N/A
Q10447	ppk2	Protein kinase domain-containing protein ppk2	S	154	___1	0.467166	0.126557	-0.142488	-0.0135794	-0.124836	#N/A	#N/A	#N/A	#N/A	#N/A	0.245579	0.0933352	-0.121887	-0.0416775	0.0416775	0.356372	0.109946	-0.132187	-0.0276284	-0.0415792	0.0069914	#N/A
Q10491	sec74	Arf guanine nucleotide exchange factor sec74	S	853	___1	0.263793	0.287055	-0.027637	-0.351473	0.207015	0.478908	0.219222	-0.296968	-0.554366	0.00444984	0.82763	1.08337	0.525265	-0.328107	-0.428162	0.523444	0.529883	0.0668866	-0.411316	-0.0722326	0.00916338	#N/A
Q10951	byr4	Protein byr4	S	479	___1	-0.262539	0.00592327	0.220276	0.169416	0.0711117	#N/A	#N/A	#N/A	#N/A	#N/A	-0.205642	0.320843	0.0999727	0.114764	-0.0656195	-0.23409	0.163383	0.160124	0.14209	0.00274611	0.0329905	#N/A
Q1MTM9	SPAC1327.01c	Uncharacterized transcriptional regulatory protein C1327.01c	S	220	___1	0.290239	0.162384	-0.0839787	-0.00518227	-0.250782	0.29894	0.249191	-0.149031	-0.0754631	-0.204042	0.380133	0.247357	-0.0636444	-0.157606	-0.0622616	0.323104	0.219644	-0.0988848	-0.0794171	-0.172362	2.94818e-05	#N/A
Q1MTR4	cti6	Putative histone deacetylase complex subunit cti6	S	189	___1	-0.0970087	-0.0827131	0.0307684	0.031024	0.118554	0.0216284	-0.0216284	0.0876532	0.122819	0.247732	-0.151913	0.0683537	-0.136113	0.185064	0.262395	-0.0757643	-0.011996	-0.0058972	0.112969	0.20956	0.0262844	#N/A
Q8TFG6	ppk18	Serine/threonine-protein kinase ppk18	S	536	___1	0.36097	-0.388674	0.0698318	0.0521412	-0.00669479	0.281153	-0.193178	0.0488663	0.14571	0.117412	0.32345	0.0139432	0.0588355	-0.0139432	0.138568	0.321857	-0.189303	0.0591779	0.0613027	0.0830951	0.00923477	#N/A
Q8TFG6	ppk18	Serine/threonine-protein kinase ppk18	S	320	___1	0.114988	0.121731	-0.0483418	-0.044075	-0.0403423	0.0768614	0.0498247	-0.0525923	0.00908566	-0.0711746	0.195234	0.123645	0.00370216	-0.106117	-0.00370216	0.129028	0.0984001	-0.0324106	-0.0470355	-0.0384064	0.0308845	#N/A
Q8TFG6	ppk18	Serine/threonine-protein kinase ppk18	S	805	___1	0.0816097	0.00157547	-0.00629425	0.173452	0.200634	0.136198	0.00545692	-0.0284653	0.0927372	0.171094	-0.00307083	-0.11185	0.0384159	0.0995636	0.233227	0.071579	-0.0349391	0.0012188	0.121918	0.201652	0.0436275	#N/A
Q92367	aap1	Amino-acid permease 1	S	576	___1	0.623964	0.418123	-0.0568275	-0.315691	-0.190535	0.769022	0.410568	-0.169555	-0.542923	-0.551247	0.8185	0.284117	-0.147902	0.033143	-0.358951	0.737162	0.370936	-0.124762	-0.275157	-0.366911	9.16667e-08	#N/A
Q96WU9	SPCPB16A4.06c	Uncharacterized protein PB16A4.06c	S	64	___1	-0.654567	-0.605056	0.252795	0.783423	1.04879	-0.43081	-0.138465	0.138465	0.775399	1.0651	-0.988866	-0.720861	0.0888777	0.684295	1.09857	-0.691414	-0.488127	0.160046	0.747706	1.07082	5.71403e-10	#N/A
Q96WU9	SPCPB16A4.06c	Uncharacterized protein PB16A4.06c	S	98	___1	-0.580383	-0.459576	0.163147	0.643841	0.902615	-0.45031	-0.175989	0.175989	0.860855	1.10273	-0.718082	-0.4574	0.051506	0.525919	0.955351	-0.582925	-0.364322	0.130214	0.676872	0.986897	3.02381e-10	#N/A
Q96WV2	SPCPB16A4.02c	Uncharacterized PH domain-containing protein PB16A4.02c	S	219	___1	-0.0160928	-0.058805	-0.359101	0.0724702	-0.12903	-0.223112	-0.120443	-0.367654	0.271063	-0.373895	0.0529623	-0.505349	-0.325291	0.0960331	0.0342922	-0.0620807	-0.228199	-0.350682	0.146522	-0.156211	0.0243699	#N/A
Q96WV2	SPCPB16A4.02c	Uncharacterized PH domain-containing protein PB16A4.02c	S	221	___1	-0.945024	0.152548	-0.152548	-0.17353	-0.257584	#N/A	#N/A	#N/A	#N/A	#N/A	-0.506603	0.517858	-0.0655975	-0.0110989	0.133633	-0.725814	0.335203	-0.109073	-0.0923142	-0.0619755	0.0100206	#N/A
Q96WV2	SPCPB16A4.02c	Uncharacterized PH domain-containing protein PB16A4.02c	S	13	___1	0.158392	0.00563049	-0.0789089	-0.029541	-0.0798836	0.117401	-0.0180683	0.0180683	-0.109638	0.0756445	0.258763	0.0692711	0.020051	-0.108274	-0.0286131	0.178185	0.0189444	-0.0135965	-0.0824842	-0.0109507	0.0123742	#N/A
Q9C0U9	SPCPB1C11.03	Uncharacterized transporter PB1C11.03	S	50	___1	2.32522	0.967689	0.0425901	-0.159966	-0.0425901	2.73764	0.983592	0.0865674	-0.250772	-0.0865674	1.79492	0.613205	-0.0470114	-0.0787516	0.0470114	2.28593	0.854828	0.0273821	-0.163163	-0.0273821	2.86221e-09	#N/A
Q9C0U9	SPCPB1C11.03	Uncharacterized transporter PB1C11.03	S	68	___1	2.13564	0.482727	-1.54735	-0.153903	-0.652451	3.5329	1.47686	-0.217446	-0.373131	0.217446	3.41038	0.752954	-0.114862	0.114205	-0.114205	3.02631	0.904179	-0.626553	-0.13761	-0.18307	8.43192e-06	#N/A
Q9C0U9	SPCPB1C11.03	Uncharacterized transporter PB1C11.03	S	30	___1	1.7179	0.541883	-0.116572	-0.0297689	0.10982	2.19244	0.425049	-0.0235591	-0.275323	0.0235591	2.02388	0.471546	-0.00506687	0.00506687	-0.178367	1.97807	0.479493	-0.0483994	-0.100008	-0.0149957	2.29949e-09	#N/A
Q9C0V9		UPF0589 protein C32H8.01c	S	180	___1	0.0480056	-0.406354	-0.00734758	-0.0380616	-0.544032	0.318366	-0.00568295	-0.17192	-0.0906067	-0.45574	0.133875	-0.031199	-0.00545073	0.00545073	-0.05265	0.166749	-0.147745	-0.0615727	-0.0410725	-0.350807	0.0316986	#N/A
Q9HDV6	mor2	Cell polarity protein mor2	S	2073	___1	-0.154663	-0.107994	-0.0932884	-0.0144672	0.123001	-0.368589	-0.233379	-0.370876	-0.0649943	0.0351939	-0.250434	-0.36062	-0.121129	-0.00333691	0.105048	-0.257895	-0.233998	-0.195098	-0.0275995	0.0877477	0.0221036	#N/A
Q9HDW0	SPBP18G5.03	Uncharacterized protein P18G5.03	S	321	___1	-0.254452	0.0917759	0.038456	-0.038456	0.101355	-0.2342	0.0437841	0.0914297	-0.0418463	-0.0392551	-0.267457	0.0045867	0.0635934	-0.0045867	0.00710535	-0.252037	0.0467156	0.064493	-0.0282963	0.0230683	0.0141585	#N/A
Q9HGL9	whi5	Cell cycle transcriptional repressor whi5	S	86	___1	-0.106207	-0.165674	-0.436033	-0.41906	-0.597795	-0.0530806	-0.0093832	-0.604455	-0.258916	-0.385456	0.158784	-0.0251884	-0.257619	-0.37156	-0.336751	-0.000167847	-0.0667486	-0.432702	-0.349845	-0.440001	0.00949321	#N/A
Q9P3U2	SPAC328.04	Uncharacterized AAA domain-containing protein C328.04	S	339	___1	-0.268625	-0.0394974	-0.000371933	0.0563946	0.0069561	#N/A	#N/A	#N/A	#N/A	#N/A	-0.238949	-0.00450659	0.0912414	0.086906	0.10547	-0.253787	-0.022002	0.0454347	0.0716503	0.0562131	0.0258143	#N/A
Q9P3U4	dbl4	E3 ubiquitin-protein ligase dbl4	S	50	___1	0.38684	0.0878401	-0.178275	-0.247275	-0.480494	0.159612	-0.0553243	-0.243055	-0.00767398	-0.292921	0.414234	0.251061	-0.0988541	-0.26329	-0.317791	0.320229	0.0945257	-0.173395	-0.172747	-0.363735	0.000276689	#N/A
Q9P3U8	SPCC548.05c	Uncharacterized RING finger protein C548.05c	S	187	___1	0.268358	0.193264	-0.00289154	0.0274372	-0.137806	0.282387	0.0745223	0.0613005	-0.135765	-0.080466	0.60488	-0.036221	-0.0567393	-0.105617	0.036221	0.385208	0.0771884	0.000556548	-0.0713149	-0.0606836	0.00151377	#N/A
Q9P3W1	tfa1	Transcription initiation factor IIE subunit alpha	S	372	___1	0.245161	0.142387	0.0545063	-0.0846233	-0.0372524	0.363084	0.0861754	0.215536	-0.119879	-0.0861754	0.176664	0.18916	0.114029	-0.128532	-0.155008	0.261637	0.139241	0.128024	-0.111012	-0.0928121	0.000254834	#N/A
Q9P5N4		Uncharacterized amino-acid permease C359.01	S	23	___1	0.532301	0.244076	0.0226288	-0.153463	-0.272667	0.508746	0.145795	0.0430787	-0.267216	-0.375696	0.594509	0.315774	0.09692	-0.106169	-0.227215	0.545185	0.235215	0.0542092	-0.175616	-0.291859	2.24488e-08	#N/A
Q9P6J0	SPBC1683.12	Uncharacterized transporter C1683.12	S	2	___1	0.895377	0.528771	7.53403e-05	-7.53403e-05	-0.00752163	1.10749	0.293619	0.0279601	-0.163446	-0.122336	1.06536	0.504354	0.0268412	-0.311551	-0.631312	1.02274	0.442248	0.0182922	-0.158358	-0.253723	1.03314e-07	#N/A
Q9P6J0	SPBC1683.12	Uncharacterized transporter C1683.12	S	15	___1	0.840908	0.2936	0.0608921	-0.183153	-0.36292	0.911008	0.649127	-0.0486076	-0.322024	-0.729708	1.08556	0.398746	0.0101042	-0.0121393	-0.15451	0.945824	0.447158	0.0074629	-0.172439	-0.415713	6.29732e-08	#N/A
Q9P6J5	SPBC1683.05	Uncharacterized permease C1683.05	S	15	___1	0.511093	0.356012	-0.418541	-0.0188999	0.0188999	0.542238	0.287313	-0.557501	-0.0453362	0.0453362	#N/A	#N/A	#N/A	#N/A	#N/A	0.526665	0.321663	-0.488021	-0.0321181	0.0321181	0.000151428	#N/A
Q9P6J5	SPBC1683.05	Uncharacterized permease C1683.05	S	28	___1	0.440381	0.333577	-0.111621	-0.101459	0.101459	0.304686	0.213742	-0.117452	-0.122911	0.0905149	0.996542	0.413074	0.105148	-0.105148	-0.136805	0.580536	0.320131	-0.0413082	-0.109839	0.0183896	0.000458052	#N/A
Q9P6K4	SPAC30C2.07	Uncharacterized protein C30C2.07	S	577	___1	0.555339	0.0180979	0.0148888	0.237367	0.166218	0.738669	0.130979	-0.00124073	0.137115	0.206167	0.125455	-0.133306	0.037147	0.135168	0.111789	0.473155	0.00525681	0.0169317	0.169883	0.161391	0.0164269	#N/A
Q9P7D9	rsv1	Zinc finger protein rsv1	S	146	___1	-0.836187	0.882736	0.0328026	-0.0328026	0.038168	-1.13301	0.809423	0.0666695	0.0426407	-0.156127	0.158753	0.480335	-0.00886631	0.121615	-0.0516558	-0.603481	0.724165	0.0302019	0.0438178	-0.0565383	0.000658048	#N/A
Q9P7G6	SPAP14E8.02	Transcription factor P14E8.02	S	73	___1	0.510931	0.449837	0.0408268	0.10083	0.135685	0.680833	0.55771	0.270519	0.137327	0.116608	0.725032	0.343708	0.0892973	0.0833273	-0.0833273	0.638932	0.450418	0.133548	0.107161	0.0563219	0.00144293	#N/A
Q9P7G6	SPAP14E8.02	Transcription factor P14E8.02	S	175	___1	1.03802	0.621102	0.608369	0.302955	0.230686	0.794994	0.485744	0.756083	0.0805426	0.161352	#N/A	#N/A	#N/A	#N/A	#N/A	0.916506	0.553423	0.682226	0.191749	0.196019	0.00738501	#N/A
Q9P7G6	SPAP14E8.02	Transcription factor P14E8.02	S	177	___1	0.941304	0.560233	0.601063	0.37356	0.196028	0.996087	0.914636	0.712279	0.338441	0.280142	0.562548	0.349128	0.21879	-0.00792122	0.00792122	0.833313	0.607999	0.510711	0.234693	0.161364	0.0230985	#N/A
Q9P7S9	ies4	INO80 complex subunit 4	S	32	___1	0.363102	0.0492916	-0.0288582	0.0288582	0.21262	0.695472	0.261317	-0.0267859	0.0267859	0.186632	0.415153	0.0814495	0.011054	-0.011054	0.0342093	0.491242	0.130686	-0.0148633	0.0148633	0.144487	0.00252588	#N/A
Q9P7T4	mrc1	Mediator of replication checkpoint protein 1	S	353	___1	0.549284	0.148891	-0.0166721	-0.057497	0.0166721	0.272903	0.120691	0.139305	-0.119254	0.0969949	0.664297	0.361655	0.139313	-0.164747	-0.0143871	0.495495	0.210413	0.0873151	-0.113833	0.0330933	0.0186146	#N/A
Q9P7T9	SPAC977.17	Uncharacterized membrane protein C977.17	S	593	___1	-0.53414	-0.40513	0.457804	0.739834	1.09534	-0.371933	-0.19969	0.0134311	0.606113	0.962635	-1.51327	-0.604253	0.560568	1.26359	1.74197	-0.806448	-0.403025	0.343934	0.869847	1.26665	3.07512e-05	#N/A
Q9P7T9	SPAC977.17	Uncharacterized membrane protein C977.17	S	239	___1	-0.403038	0.0918546	0.058435	0.154474	0.358396	-0.709596	0.154953	0.12343	0.389736	0.123162	#N/A	#N/A	#N/A	#N/A	#N/A	-0.556317	0.123404	0.0909325	0.272105	0.240779	0.000989788	#N/A
Q9P7T9	SPAC977.17	Uncharacterized membrane protein C977.17	S	186	___1	-1.60701	-0.0334892	0.537451	0.617111	0.459591	-1.8243	0.0465243	0.526737	0.507418	0.509969	-0.911207	0.149549	0.420573	0.509362	0.767825	-1.44751	0.0541947	0.49492	0.54463	0.579128	1.16013e-09	#N/A
Q9P7T9	SPAC977.17	Uncharacterized membrane protein C977.17	S	202	___1	-0.307294	0.458959	0.0346842	0.374696	-0.454265	-0.574205	0.504137	0.179642	0.287146	-0.165322	-0.0786285	0.264892	0.340496	0.134254	-0.271646	-0.320043	0.409329	0.184941	0.265365	-0.297078	0.000202131	#N/A
Q9P7T9	SPAC977.17	Uncharacterized membrane protein C977.17	S	260	___1	-1.92192	-0.708596	0.33488	0.674598	0.529674	#N/A	#N/A	#N/A	#N/A	#N/A	-1.52864	-0.22803	0.286396	0.534143	0.846115	-1.72528	-0.468313	0.310638	0.604371	0.687894	9.4551e-07	#N/A
Q9P7T9	SPAC977.17	Uncharacterized membrane protein C977.17	S	227	___1	-0.666914	-0.153158	0.16614	0.700422	0.654356	-0.63709	-0.109397	0.151145	0.764857	0.56292	-0.700468	-0.156964	0.148794	0.395563	0.621168	-0.668157	-0.13984	0.15536	0.620281	0.612815	3.67286e-08	#N/A
Q9P7T9	SPAC977.17	Uncharacterized membrane protein C977.17	S	62	___1	-1.45116	0.00336933	0.221553	0.400933	0.252656	-1.50538	0.0952075	0.456867	0.529656	0.310838	-0.538007	0.313931	0.371686	0.366469	0.650758	-1.16485	0.137502	0.350035	0.432353	0.404751	2.22148e-07	#N/A
Q9P7T9	SPAC977.17	Uncharacterized membrane protein C977.17	S	63	___1	-1.3823	-0.0253248	0.15413	0.354177	0.178006	-1.40982	0.0959694	0.468227	0.541229	0.308388	-0.485959	0.2957	0.349689	0.357379	0.619754	-1.09269	0.122115	0.324015	0.417595	0.368716	5.95136e-07	#N/A
Q9P7V9	ubp9	Probable ubiquitin carboxyl-terminal hydrolase 9	S	505	___1	0.338552	-0.114674	0.150196	0.122972	0.0722961	0.556581	-0.106848	0.389083	0.0612366	0.129416	0.156091	-0.00140715	0.167558	0.0739512	0.00140715	0.350408	-0.0743097	0.235612	0.0860535	0.0677063	0.00774551	#N/A
Q9P7V9	ubp9	Probable ubiquitin carboxyl-terminal hydrolase 9	S	103	___1	0.736147	-0.364927	0.0818996	-0.252666	0.0827961	0.512214	-0.722844	0.225284	-0.748744	0.0203843	0.498272	-0.597425	-0.0335579	0.0804749	-0.202541	0.582211	-0.561732	0.0912086	-0.306978	-0.0331203	0.00227888	#N/A
Q9P7Y8	mid2	Septin ring organizing protein mid2	S	379	___1	0.751778	0.0246959	-0.0114989	0.0632071	-0.141718	1.18722	0.419843	-0.00989389	-0.00314379	0.00314379	#N/A	#N/A	#N/A	#N/A	#N/A	0.969497	0.22227	-0.0106964	0.0300317	-0.0692873	0.00161935	#N/A
Q9P7Y9	sin1	Stress-activated map kinase-interacting protein 1	S	490	___1	-0.179842	0.00584602	-0.115152	0.19652	0.204124	-0.133629	-0.212881	-0.137689	0.17063	0.166509	-0.315023	-0.225547	0.101692	0.190355	0.255816	-0.209498	-0.144194	-0.0503832	0.185835	0.208816	0.00197925	#N/A
Q9URU2	dna2	DNA replication ATP-dependent helicase/nuclease dna2;DNA replication nuclease dna2;DNA replication ATP-dependent helicase dna2	S	219	___1	0.198572	-0.0600858	-0.176526	-0.303945	-0.368495	-0.0677545	0.0347464	-0.215606	-0.216616	-0.517876	0.258201	-0.0277867	-0.549644	-0.175761	-0.369656	0.129673	-0.0177087	-0.313925	-0.232107	-0.418676	0.000198318	#N/A
Q9URX1	SPAC922.05c	UNC93-like protein C922.05c	S	15	___1	0.398348	0.451406	-0.256496	-0.0799637	0.0123043	0.130177	0.211785	-0.393356	-0.0165477	0.0165477	0.999094	0.203769	0.0275555	-0.0275555	-0.122555	0.509206	0.288987	-0.207432	-0.0413556	-0.0312343	0.00964682	#N/A
Q9URY1	ppk16	Serine/threonine-protein kinase ppk16	S	231	___1	-0.317755	0.0576019	-0.0755424	-0.13307	0.130337	-0.370222	0.00711894	0.265909	0.275882	0.404106	-0.159124	-0.142448	-0.0179873	0.282071	0.148913	-0.282367	-0.0259092	0.0574598	0.141628	0.227785	0.00641509	#N/A
Q9URY2	alp7	Microtubule protein alp7	S	15	___1	0.366766	0.237246	-0.333235	-0.0365486	-0.162216	0.171326	-0.141248	-0.228469	-0.166665	-0.294079	0.568595	-0.123491	-0.123307	-0.103451	-0.104231	0.368896	-0.00916441	-0.228337	-0.102222	-0.186842	0.000831168	#N/A
Q9URY3	SPAC1952.17c	TBC domain-containing protein C1952.17c	S	539	___1	0.797985	-0.746569	0.178566	0.0927696	-0.139734	0.720372	-0.338508	0.521031	-0.158668	-0.117384	-0.0137281	-0.496649	0.108527	0.0650396	0.00495243	0.501543	-0.527242	0.269375	-0.000286182	-0.0840553	0.000426747	#N/A
Q9URY3	SPAC1952.17c	TBC domain-containing protein C1952.17c	S	526	___1	0.661756	-0.412404	0.192561	0.242343	-0.0053091	0.690671	-0.508592	0.192533	0.0587072	0.0919819	0.0384912	-0.0766678	0.0422659	0.172133	-0.106429	0.463639	-0.332554	0.142453	0.157728	-0.00658544	0.0048503	#N/A
Q9URZ4	cat1	Cationic amino acid transporter 1	S	37	___1	0.496097	0.295329	-0.0708113	-0.29209	-0.385374	0.802636	0.488515	-0.351117	-0.513274	-0.711267	0.278278	0.112597	-0.155811	-0.233644	-0.231758	0.52567	0.298814	-0.19258	-0.346336	-0.4428	8.011e-05	#N/A
Q9US11	SPAC607.07c	Uncharacterized protein C607.07c	S	46	___1	#N/A	#N/A	#N/A	#N/A	#N/A	0.623288	0.48326	0.276029	-0.361426	-0.428997	0.326413	0.350849	0.00493717	-0.254046	-0.394629	0.474851	0.417055	0.140483	-0.307736	-0.411813	0.00192906	#N/A
Q9US15	SPAC607.02c	UPF0653 protein C607.02c	S	156	___1	0.248994	0.213161	-0.14346	-0.100875	-0.308108	0.223838	0.225471	-0.105862	-0.0592847	-0.00497198	0.349236	0.0952597	-0.0189018	-0.0484638	-0.135281	0.274023	0.177964	-0.0894081	-0.0695411	-0.149454	0.00836909	#N/A
Q9US40	SPAC1039.01	Uncharacterized amino-acid permease C1039.01	S	543	___1	0.205881	0.0251083	-0.0251083	-0.0284405	0.0355186	0.186318	0.0106287	0.12721	-0.0106287	-0.0309219	0.115625	0.0354733	0.0627112	-0.0872808	-0.277712	0.169275	0.0237368	0.0549375	-0.0421166	-0.0910385	0.0416215	#N/A
Q9US40	SPAC1039.01	Uncharacterized amino-acid permease C1039.01	S	12	___1	-0.398451	-0.0990162	0.130079	0.317934	0.709991	-0.628594	0.0750976	-0.0160222	0.0160222	0.377585	-0.750497	-0.219254	-0.0106516	0.534162	0.18364	-0.592514	-0.0810574	0.0344685	0.289373	0.423739	3.72364e-05	#N/A
Q9US54	taf11	Transcription initiation factor TFIID subunit 11	S	24	___1	-0.231653	-0.0644703	-0.0456676	0.21719	0.103786	-0.157122	0.16151	-0.0683956	0.332951	-0.0399513	-0.0798049	-0.127072	0.0975614	0.0627694	0.143715	-0.156193	-0.0100106	-0.00550063	0.204303	0.0691835	0.0317025	#N/A
Q9USK4	cwf20	Pre-mRNA-splicing factor cwf20	S	39	___1	-0.135303	-0.101248	-0.748817	-0.876379	-0.63031	-0.0472431	-0.0687227	-0.683234	-0.552379	-0.77645	0.262321	-0.137639	-0.562906	-0.4655	-0.324087	0.0265916	-0.102537	-0.664986	-0.631419	-0.576949	0.000838118	#N/A
Q9USM8	atg20	Autophagy-related protein 20	S	260	___1	0.388177	0.221457	-0.0856619	-0.140357	-0.240577	0.0465679	0.127542	-0.25551	-0.103386	-0.0739164	0.513723	0.424428	-0.167631	-0.040863	-0.180815	0.316156	0.257809	-0.169601	-0.0948687	-0.165103	0.0031607	#N/A
Q9USN7	hst2	NAD-dependent protein deacetylase hst2	S	329	___1	0.0710297	0.0241299	-0.0241299	-0.132433	-0.215796	-0.0101528	0.0101528	-0.0704193	-0.347555	-0.192065	0.182963	0.169895	0.0105538	-0.168924	-0.158714	0.0812799	0.0680591	-0.0279984	-0.216304	-0.188858	0.00393002	#N/A
Q9USV1	sfr1	Swi5-dependent recombination DNA repair protein 1	S	28	___1	0.35399	-0.687606	0.030406	0.265136	-0.030406	0.32168	-0.424078	-0.215361	0.306995	0.173152	-0.139491	-0.0336928	0.0336928	0.211908	0.332305	0.178726	-0.381792	-0.0504207	0.261346	0.15835	0.0113697	#N/A
Q9UT17	SPAC9.11	Uncharacterized protein C9.11	S	170	___1	#N/A	#N/A	#N/A	#N/A	#N/A	0.158932	0.284207	0.0692046	-0.111395	-0.188439	0.437433	0.219808	0.0388069	-0.0388069	-0.136171	0.298183	0.252007	0.0540057	-0.0751008	-0.162305	0.0257805	#N/A
Q9UT43		Putative phospholipid-transporting ATPase C821.13c	S	954	___1	0.556854	0.127495	0.0799599	-0.154688	0.0120296	#N/A	#N/A	#N/A	#N/A	#N/A	0.547168	0.0221982	0.128278	-0.064364	-0.0221982	0.552011	0.0748465	0.104119	-0.109526	-0.00508428	0.00510505	#N/A
Q9UT43		Putative phospholipid-transporting ATPase C821.13c	S	970	___1	0.715199	0.134348	0.084898	-0.00914001	0.00914001	0.57201	0.187465	0.0258272	-0.11015	-0.000752687	0.422103	-0.140243	0.191547	-0.147781	-0.143981	0.569771	0.0605234	0.100757	-0.0890235	-0.0451977	0.000192311	#N/A
Q9UT43		Putative phospholipid-transporting ATPase C821.13c	S	898	___1	0.920109	0.240487	0.0420952	-0.289614	0.16753	#N/A	#N/A	#N/A	#N/A	#N/A	0.868259	-0.0341945	0.228282	0.0341945	-0.365088	0.894184	0.103146	0.135189	-0.12771	-0.098779	0.0204941	#N/A
Q9UT50	SPAC821.03c	Uncharacterized protein C821.03c	S	107	___1	0.37849	0.0783424	0.110683	-0.0523357	-0.158962	0.386628	0.303528	0.138974	0.0306783	-0.0306783	0.352818	0.262002	0.0760975	-0.0539989	0.00193214	0.372645	0.214624	0.108585	-0.0252188	-0.0625695	0.0011822	#N/A
Q9UT50	SPAC821.03c	Uncharacterized protein C821.03c	S	384	___1	-0.808082	-0.0993075	0.184288	0.278513	0.0716128	-0.503057	0.0635376	0.269934	0.276844	0.042635	#N/A	#N/A	#N/A	#N/A	#N/A	-0.655569	-0.017885	0.227111	0.277679	0.0571239	0.000255437	#N/A
Q9UT50	SPAC821.03c	Uncharacterized protein C821.03c	S	268	___1	0.44397	-0.231873	0.145153	0.188807	0.171881	0.377445	-0.202726	0.00503373	0.162441	0.10686	#N/A	#N/A	#N/A	#N/A	#N/A	0.410708	-0.217299	0.0750934	0.175624	0.139371	0.000983034	#N/A
Q9UT50	SPAC821.03c	Uncharacterized protein C821.03c	S	458	___1	0.123595	0.0772524	-0.00213909	-0.100257	-0.0778666	0.2976	-0.00377631	-0.146137	-0.116913	-0.147031	0.45233	0.147738	-0.00893974	-0.122583	0.00893974	0.291175	0.0737382	-0.0524053	-0.113251	-0.0719858	0.000751118	#N/A
Q9UT50	SPAC821.03c	Uncharacterized protein C821.03c	S	31	___1	0.326465	0.115577	0.220485	-0.295207	-0.321801	0.261363	-0.0218093	0.373792	-0.495873	-0.416517	0.163713	0.301526	0.00943375	-0.366095	-0.227552	0.250514	0.131764	0.201237	-0.385725	-0.321957	0.00253977	#N/A
Q9UT50	SPAC821.03c	Uncharacterized protein C821.03c	S	416	___1	0.548491	-0.79847	0.138487	0.293276	0.149639	0.355877	-0.80805	0.0757084	0.353407	0.145768	0.00786495	-0.818609	0.100841	0.231347	0.18616	0.304077	-0.808376	0.105012	0.292677	0.160522	2.01794e-08	#N/A
Q9UT50	SPAC821.03c	Uncharacterized protein C821.03c	S	423	___1	0.10323	0.027091	-0.325267	-0.277379	-0.343585	-0.0161505	0.0161505	-0.114932	-0.0888968	-0.0794449	0.188036	0.0294738	-0.111444	-0.15578	-0.304004	0.0917055	0.0242384	-0.183881	-0.174019	-0.242345	0.00853586	#N/A
Q9UT68	SPCC4F11.03c	Uncharacterized protein C4F11.03c	S	257	___1	0.246652	0.224618	-0.016942	0.016942	-0.0741968	0.0592084	0.0187249	-0.091661	-0.0371013	-0.0187249	0.179595	0.126516	-0.031827	-0.028264	-0.0111475	0.161818	0.123286	-0.04681	-0.0161411	-0.0346897	0.0421355	#N/A
Q9UTC4	SPAC227.15	Uncharacterized protein C227.15	S	703	___1	0.183745	-0.0777178	-0.0725145	0.0725145	0.259383	0.273973	-0.365407	-0.163295	-0.0218897	0.0762367	-0.0374489	-0.361665	-0.15527	0.117731	0.244297	0.14009	-0.268263	-0.13036	0.0561186	0.193306	0.00130112	#N/A
Q9UTD3	yip5	Protein YIP5	S	44	___1	0.299742	0.128168	-0.265862	-0.515158	-0.473457	0.31888	0.210974	-0.408236	-0.543911	-0.47582	0.612158	0.36398	-0.150723	-0.360973	-0.413635	0.41026	0.234374	-0.27494	-0.473347	-0.454304	2.4599e-08	#N/A
Q9UTH3	ppk6	Serine/threonine-protein kinase ppk6	S	21	___1	0.305146	0.298825	-0.0193682	-0.0195932	-0.151282	0.168885	0.219076	-0.00958228	-0.102445	-0.0576007	0.432631	0.161489	0.0145254	-0.116239	-0.125472	0.302221	0.226464	-0.00480835	-0.0794257	-0.111452	2.71426e-05	#N/A
Q9UTH3	ppk6	Serine/threonine-protein kinase ppk6	S	25	___1	#N/A	#N/A	#N/A	#N/A	#N/A	0.326602	0.168295	-0.198292	-0.199807	-0.305713	0.331942	0.128545	-0.0961146	-0.329117	-0.21736	0.329272	0.14842	-0.147204	-0.264462	-0.261537	0.000193057	#N/A
Q9UTH3	ppk6	Serine/threonine-protein kinase ppk6	S	132	___1	0.357234	-0.00311565	-0.175347	-0.574677	-0.415172	0.269219	-0.0731103	-0.335466	-0.375231	-0.233285	0.657562	0.186997	-0.135221	-0.244858	-0.380465	0.428005	0.0369238	-0.215345	-0.398255	-0.342974	9.85526e-06	#N/A
Q9UTH3	ppk6	Serine/threonine-protein kinase ppk6	S	134	___1	0.114632	0.211855	0.0646324	-0.0515995	0.0281181	0.0281317	0.14859	0.0703719	-0.162382	-0.154956	0.0562429	0.0344334	0.0296335	-0.0296335	-0.160979	0.0663354	0.131626	0.0548793	-0.081205	-0.0959389	0.0177014	#N/A
Q9UTM5		Uncharacterized protein C1420.01c	S	252	___1	-0.521597	-0.338907	-0.0337486	0.192724	0.279005	-0.592336	-0.190689	0.0294669	0.226839	0.335912	-0.535546	-0.258799	-0.0335646	0.0359583	0.242858	-0.549827	-0.262798	-0.0126154	0.151841	0.285925	7.70377e-09	#N/A
Q9UTM5		Uncharacterized protein C1420.01c	S	445	___1	-0.686108	-0.340759	-0.0254574	0.179207	0.195786	-0.537869	-0.438745	-0.057395	0.180032	0.15395	-0.487163	-0.32448	-0.0569677	0.126763	0.137729	-0.57038	-0.367995	-0.0466067	0.162001	0.162488	1.68303e-08	#N/A
Q9UTM5		Uncharacterized protein C1420.01c	S	448	___1	-0.523757	-0.0695362	0.368929	0.322504	0.179675	-0.344165	-0.0951681	-0.0370741	0.221175	0.238798	-0.0721698	-0.186235	0.103782	0.197752	0.0637851	-0.313364	-0.11698	0.145212	0.247144	0.160753	0.00348179	#N/A
Q9UTM5		Uncharacterized protein C1420.01c	S	552	___1	-0.718743	-0.0427179	0.0248213	0.128145	0.223102	-0.850075	-0.354336	-0.0462797	0.0306017	0.0833027	-0.463715	-0.124827	-0.0364552	0.0558376	0.151865	-0.677511	-0.17396	-0.0193045	0.0715282	0.152756	8.65215e-06	#N/A
Q9UTM5		Uncharacterized protein C1420.01c	S	278	___1	-0.563908	-0.278372	0.0211449	0.129768	0.115448	-0.821943	-0.352299	0.00289154	-0.00289154	0.113656	-0.595634	-0.322418	-0.0584021	0.254947	0.16302	-0.660495	-0.317696	-0.0114552	0.127275	0.130708	2.5226e-07	#N/A
Q9UTM5		Uncharacterized protein C1420.01c	S	433	___1	-0.682052	-0.943389	0.0440626	0.274043	0.244523	-0.532284	-0.788939	0.0473626	0.498664	0.450754	-0.992332	-0.459878	0.0322838	0.166441	0.593945	-0.735556	-0.730735	0.0412363	0.313049	0.429741	6.4289e-08	#N/A
Q9UTM5		Uncharacterized protein C1420.01c	S	235	___1	-0.930995	-0.149198	-0.08671	0.08671	0.173696	-1.1912	-0.337965	-0.102804	0.172682	0.158059	-0.33064	-0.286388	-0.0657873	0.181123	0.0657873	-0.81761	-0.25785	-0.0851005	0.146838	0.132514	3.78427e-05	#N/A
Q9UTM5		Uncharacterized protein C1420.01c	S	7	___1	0.0321889	-0.319869	0.0567117	0.328238	0.0448775	0.36879	-0.147545	0.121038	0.284182	0.350852	-0.569863	-0.37561	0.0592031	0.142951	0.309388	-0.0562949	-0.281008	0.0789844	0.25179	0.235039	0.0427653	#N/A
Q9UTR5	rgf2	Rho1 guanine nucleotide exchange factor 2	S	86	___1	0.199446	0.345339	0.313637	0.0311985	-0.116364	0.067487	0.405004	0.420259	-0.0271957	-0.131075	0.0648174	0.1783	0.164904	-0.0121689	0.0121689	0.110583	0.309548	0.2996	-0.00272202	-0.0784231	0.00504543	#N/A
Q9UUD0	SPBC19C2.10	Uncharacterized protein C19C2.10	S	415	___1	0.13814	0.335449	0.0285797	-0.0285797	-0.0875435	0.0573018	0.395461	0.103063	-0.231679	-0.157089	0.48444	0.199893	-0.0317726	0.0317726	-0.131872	0.226627	0.310268	0.03329	-0.0761619	-0.125502	0.0143771	#N/A
Q9UUE4	cyp6	Peptidyl-prolyl cis-trans isomerase cyp6	S	415	___1	0.393889	0.0576429	0.107768	-0.239984	-0.161733	#N/A	#N/A	#N/A	#N/A	#N/A	0.255667	0.0797625	-0.00534821	-0.061573	-0.085825	0.324778	0.0687027	0.0512099	-0.150778	-0.123779	0.0179922	#N/A
Q9UUH6	SPAC630.06c	Uncharacterized nucleolar protein C630.06c	S	14	___1	0.102944	0.0327806	-0.0467005	-0.0324316	-0.00140095	0.135845	0.10171	-0.124239	-0.00263	-0.0517242	0.11754	-0.00168371	-0.0420003	0.00168371	-0.156998	0.118777	0.0442688	-0.0709798	-0.011126	-0.0700411	0.0449242	#N/A
Q9UUI2	shf1	Small histone ubiquitination factor 1	S	54	___1	0.480197	-0.223601	0.546501	0.453842	0.663174	0.471894	-0.229232	0.225109	0.516601	0.515603	0.054904	-0.432009	-0.00197506	0.289899	0.31779	0.335665	-0.294947	0.256545	0.420114	0.498856	0.00184066	#N/A
Q9UUK4	SPAC1952.02	Uncharacterized protein C1952.02	S	121	___1	0.117387	-0.110019	0.0892248	-0.209451	-0.0809755	0.389654	0.131787	-0.0237463	-0.694566	-0.0976951	#N/A	#N/A	#N/A	#N/A	#N/A	0.253521	0.0108839	0.0327393	-0.452009	-0.0893353	0.0218198	#N/A
Q9UUM6	SPBC405.02c	Uncharacterized protein C405.02c	S	98	___1	0.186013	0.0818071	-0.0745039	-0.357478	-0.357109	0.325886	0.0314116	-0.406621	-0.700189	-0.851304	0.244724	0.0571771	-0.0378385	-0.281573	-0.271365	0.252208	0.0567986	-0.172988	-0.446413	-0.493259	9.28583e-05	#N/A
Q9UUM6	SPBC405.02c	Uncharacterized protein C405.02c	S	342	___1	0.297253	0.0833969	-0.132143	-0.315334	-0.64606	0.167864	-0.0371151	-0.227674	-0.541853	-0.502296	0.284073	0.276685	-0.0258293	-0.577995	-0.546017	0.24973	0.107656	-0.128549	-0.478394	-0.564791	1.38028e-05	#N/A
Q9Y794	orc4	Origin recognition complex subunit 4	S	136	___1	0.424994	0.0919857	0.0748081	-0.102034	-0.0748081	0.506832	0.174526	0.0452445	-0.179121	-0.277347	0.562556	0.141329	-0.000573158	-0.0326548	-0.0768442	0.498127	0.135947	0.0398265	-0.104603	-0.143	5.71542e-06	#N/A
Q9Y7K6	SPBC2A9.04c	Uncharacterized RING finger protein C2A9.04c	S	254	___1	-0.375678	0.344202	-0.0309706	-0.0450335	0.0309706	-0.126069	0.344698	0.157284	-0.419992	-0.346324	-0.317519	0.253189	-0.0461397	-0.407808	-0.22424	-0.273089	0.31403	0.0267247	-0.290944	-0.179865	0.00160675	#N/A
Q9Y7K6	SPBC2A9.04c	Uncharacterized RING finger protein C2A9.04c	S	656	___1	-0.197815	0.0137882	-0.565771	-0.431485	-0.578096	0.140861	-0.00473642	-0.201698	-0.263042	-0.545492	#N/A	#N/A	#N/A	#N/A	#N/A	-0.028477	0.0045259	-0.383734	-0.347264	-0.561794	0.0136976	#N/A
Q9Y7M3	SPBC9B6.03	FYVE-type zinc finger-containing protein C9B6.03	S	91	___1	0.172381	0.336539	-0.242734	-0.07763	-0.33656	0.118604	0.23698	0.0722802	-0.0912712	-0.432272	#N/A	#N/A	#N/A	#N/A	#N/A	0.145493	0.286759	-0.0852269	-0.0844506	-0.384416	0.00723171	#N/A
Q9Y7M3	SPBC9B6.03	FYVE-type zinc finger-containing protein C9B6.03	S	93	___1	0.160396	0.249152	-0.239263	-0.118566	-0.30514	0.118604	0.23698	0.0722802	-0.0912712	-0.432272	0.9041	0.593287	0.000524521	-0.0675011	-0.123449	0.394367	0.359806	-0.055486	-0.0924459	-0.286954	0.0045315	#N/A
Q9Y7Q7	SPCC297.05	DENN domain-containing protein C297.05	S	753	___1	#N/A	#N/A	#N/A	#N/A	#N/A	-0.331446	0.255641	0.221176	0.0196471	-0.0877776	-0.295868	-0.0633597	0.0520568	0.0836253	0.0502868	-0.313657	0.0961404	0.136616	0.0516362	-0.0187454	0.0368395	#N/A
Q9Y7Q7	SPCC297.05	DENN domain-containing protein C297.05	S	738	___1	1.22232	-0.445713	0.229415	0.324611	0.134017	#N/A	#N/A	#N/A	#N/A	#N/A	0.606514	-0.782557	0.0384221	0.156739	0.139813	0.914419	-0.614135	0.133919	0.240675	0.136915	0.000464408	#N/A
Q9Y7Q7	SPCC297.05	DENN domain-containing protein C297.05	S	739	___1	#N/A	#N/A	#N/A	#N/A	#N/A	0.85111	-0.366813	0.237111	0.241485	0.189617	0.620413	-0.838167	0.013926	0.118668	0.200511	0.735762	-0.60249	0.125518	0.180077	0.195064	0.000484237	#N/A
Q9Y7S8		Uncharacterized protein C2H8.05c	S	68	___1	0.388384	-0.0240636	0.0240636	0.118999	0.161301	0.553422	0.163098	0.0566511	-0.0430307	-0.231839	0.477246	0.190672	0.117478	0.00158787	-0.125216	0.473018	0.109902	0.0660644	0.025852	-0.0652515	0.00506027	#N/A
Q9Y7V2	bye1	Transcription factor bye1	S	171	___1	0.20207	0.341383	-0.0891457	-0.084547	-0.137875	0.132688	0.303914	-0.0282199	-0.122218	-0.174097	0.465561	0.291125	0.014328	-0.10235	-0.14868	0.266773	0.312141	-0.0343459	-0.103038	-0.15355	6.529e-05	#N/A
Q9Y7V2	bye1	Transcription factor bye1	S	161	___1	0.240788	-0.204585	-0.388276	-0.217803	-0.0257802	0.122739	-0.293523	-0.864108	0.176726	-0.363881	0.0809393	-0.12219	-0.264036	0.0971584	-0.325741	0.148155	-0.206766	-0.505473	0.0186938	-0.238467	0.00555501	#N/A
Q9Y803	SPBC146.08c	S1-like domain-containing protein C146.08c	S	89	___1	0.338047	0.138799	-0.118496	0.0038662	-0.0129719	0.16447	0.136557	-0.207802	-0.124341	-0.13488	0.0685687	0.0266576	-0.0592561	0.0544887	-0.0803761	0.190362	0.100671	-0.128518	-0.0219955	-0.0760759	0.00801359	#N/A
Q9Y815	rsv2	Zinc finger protein rsv2	S	335	___1	-0.211501	-0.123439	0.0283136	-0.0151129	0.0775614	#N/A	#N/A	#N/A	#N/A	#N/A	-0.417233	-0.221335	0.0291729	-0.0635357	0.0785122	-0.314367	-0.172387	0.0287433	-0.0393243	0.0780368	0.0440629	#N/A
C6Y4D4	SPCC569.09	Uncharacterized protein C569.09	T	58	___1	-1.40221	-1.39041	0.339199	1.34008	1.87114	-1.14376	-0.617325	0.617325	1.76859	2.50345	-1.6944	-1.1576	0.171635	1.20047	1.8308	-1.41346	-1.05511	0.376053	1.43638	2.06846	1.09697e-10	#N/A
G2TRL1	SPAC186.04c	Uncharacterized protein C186.04c	T	83	___1	#N/A	#N/A	#N/A	#N/A	#N/A	-1.5309	-0.902627	0.177534	0.547271	0.765301	-0.748583	-0.40662	-0.123576	0.249661	0.188591	-1.13974	-0.654623	0.0269791	0.398466	0.476946	0.00418476	#N/A
O13658		Uncharacterized transcriptional regulatory protein C27B12.11c	T	463	___1	0.0561876	0.212256	-0.0955324	-0.0561876	-0.0742311	-0.00938177	0.326244	0.00938177	0.0387492	-0.068522	0.270553	0.174475	-0.0490446	-0.0176687	-0.0577154	0.105786	0.237658	-0.0450651	-0.0117024	-0.0668228	0.0200383	#N/A
O13681	IMA1	Integral inner nuclear membrane protein ima1	T	70	___1	0.209097	0.0974178	-0.102428	-0.134703	-0.193302	0.173719	-0.0433846	-0.0370235	-0.0768909	-0.0914984	0.32076	-0.149801	-0.0926867	0.00163937	-0.0385313	0.234525	-0.0319227	-0.0773795	-0.0699848	-0.107777	0.0170993	#N/A
O13690	SPAC11E3.11c	PH and SEC7 domain-containing protein C11E3.11c	T	94	___1	-0.333004	0.0514221	0.0263271	0.185652	0.0299911	-0.233466	-0.0128105	0.241431	0.212194	0.0899966	-0.657215	0.0697508	0.0634022	0.287359	0.464233	-0.407895	0.0361208	0.110387	0.228402	0.19474	0.00102553	#N/A
O13758	SPAC17A2.08c	Uncharacterized protein C17A2.08c	T	15	___1	0.21423	0.0558529	0.0161991	-0.123053	-0.255579	0.191918	0.116896	-0.162691	0.0263255	-0.032172	0.0736113	0.0109596	-0.0714636	-0.00965214	-0.203702	0.15992	0.0612361	-0.0726518	-0.0354598	-0.163818	0.0240868	#N/A
O13930	sec2	Rab guanine nucleotide exchange factor sec2	T	240	___1	0.147978	-0.376423	0.178164	0.163483	0.257759	#N/A	#N/A	#N/A	#N/A	#N/A	0.0361528	-0.202925	-0.0138597	0.124732	0.0675478	0.0920653	-0.289674	0.0821519	0.144107	0.162653	0.0246909	#N/A
O13930	sec2	Rab guanine nucleotide exchange factor sec2	T	356	___1	-0.263146	-0.814778	0.167912	0.375091	0.0762663	#N/A	#N/A	#N/A	#N/A	#N/A	-1.0749	-0.19636	0.159832	0.234637	0.173443	-0.669022	-0.505569	0.163872	0.304864	0.124855	0.0114269	#N/A
O14066	SPAC1687.09	Increased rDNA silencing protein 4 homolog	T	247	___1	0.209599	-0.366984	-0.0365944	0.191084	0.0984135	0.250504	-0.0242	-0.146478	0.384418	0.213987	#N/A	#N/A	#N/A	#N/A	#N/A	0.230051	-0.195592	-0.0915363	0.287751	0.1562	0.0257805	#N/A
O14066	SPAC1687.09	Increased rDNA silencing protein 4 homolog	T	146	___1	#N/A	#N/A	#N/A	#N/A	#N/A	-0.13619	0.224154	-0.132889	-0.559377	-0.418378	0.135275	0.207782	-0.31615	-0.540555	-0.506051	-0.000457406	0.215968	-0.224519	-0.549966	-0.462214	0.00461525	#N/A
O14079	mdb1	Uncharacterized protein mdb1	T	233	___1	0.14869	0.14185	0.0170317	-0.406051	-0.0170317	#N/A	#N/A	#N/A	#N/A	#N/A	0.317399	0.172989	-0.137677	-0.0475535	-0.158666	0.233044	0.15742	-0.0603225	-0.226802	-0.0878489	0.0364299	#N/A
O14098	lsk1	CTD kinase subunit alpha	T	433	___1	0.122546	0.0315924	-0.108623	-0.0903082	-0.160254	0.0354004	0.169764	-0.261746	-0.159538	-0.352091	0.324832	-0.0467758	-0.0201159	-0.0820456	-0.0348997	0.160926	0.0515267	-0.130162	-0.110631	-0.182415	0.0114108	#N/A
O14100	zds1	Protein zds1	T	610	___1	-0.110731	-0.410461	0.321486	0.511278	0.267225	0.0354896	-0.0354896	0.268871	0.301334	0.404051	-0.469412	-0.0835352	0.0193977	0.292252	0.243002	-0.181551	-0.176495	0.203251	0.368288	0.30476	0.00420163	#N/A
O14100	zds1	Protein zds1	T	600	___1	-0.503158	-1.02798	0.358251	0.372394	0.371335	-0.151056	-0.402227	0.404146	0.536304	0.722995	#N/A	#N/A	#N/A	#N/A	#N/A	-0.327107	-0.715103	0.381198	0.454349	0.547165	0.00112213	#N/A
O14100	zds1	Protein zds1	T	594	___1	-0.223657	-0.363505	0.0403166	0.57117	0.445724	-0.11069	-0.0929728	-0.057622	0.326503	0.182964	#N/A	#N/A	#N/A	#N/A	#N/A	-0.167173	-0.228239	-0.00865269	0.448836	0.314344	0.00621498	#N/A
O42844	cmk2	Calcium/calmodulin-dependent protein kinase type II	T	393	___1	-0.120923	-0.0993567	-0.196519	-0.373595	-0.686614	-0.667444	0.099123	-0.099123	-0.543365	-0.859105	0.146283	0.09761	-0.269889	-0.470838	-0.621555	-0.214028	0.0324588	-0.18851	-0.4626	-0.722425	0.0119803	#N/A
O59737	gyp1	GTPase-activating protein gyp1	T	75	___1	-0.766181	0.735267	0.312953	0.0302229	-0.343823	-0.240277	1.08581	0.670352	0.0183382	-0.355133	#N/A	#N/A	#N/A	#N/A	#N/A	-0.503229	0.910538	0.491652	0.0242805	-0.349478	0.000734309	#N/A
O59740	mod5	Cell polarity protein mod5	T	29	___1	0.556448	0.383762	-0.0331192	-0.127714	-0.0436325	0.24618	0.103994	0.0299282	-0.160824	-0.0618029	0.44382	0.15103	-0.00389767	-0.131019	-0.128032	0.415483	0.212929	-0.00236289	-0.139852	-0.0778224	0.00132193	#N/A
O74350	bdc1	Bromodomain-containing protein 1	T	153	___1	0.192221	0.0545044	-0.017519	-0.167822	-0.0874214	0.139782	0.0870135	0.13463	-0.130169	-0.186696	0.243254	0.0572996	-0.0150776	-0.247551	-0.181622	0.191752	0.0662725	0.0340113	-0.181847	-0.151913	0.000858115	#N/A
O74395	str1	Siderophore iron transporter 1	T	35	___1	-0.0059309	0.2706	-0.51539	-0.200654	-0.0608263	0.343366	0.331874	-1.17733	-0.264282	-0.532289	#N/A	#N/A	#N/A	#N/A	#N/A	0.168718	0.301237	-0.846358	-0.232468	-0.296558	0.0052385	#N/A
O74995	tfh47	TFIIH basal transcription factor complex p47 subunit	T	79	___1	0.358807	0.313053	-0.0455055	0.0536327	-0.0821495	0.222329	0.503388	-0.233193	-0.0677733	0.134892	0.222544	-0.0374036	0.0374036	0.039248	-0.0408492	0.267893	0.259679	-0.0804316	0.00836913	0.00396442	0.0185807	#N/A
O94481	bdp1	Transcription factor TFIIIB component B''	T	502	___1	0.262223	0.222888	-0.0912561	0.0493135	0.0037508	0.280697	-0.0249815	0.073801	0.0249815	-0.285729	0.366412	0.189186	0.0667677	-0.166306	-0.131511	0.303111	0.129031	0.0164375	-0.0306702	-0.13783	0.0121896	#N/A
P36607	rad8	DNA repair protein rad8	T	47	___1	-0.545732	-0.0866723	0.10017	0.208883	0.445875	#N/A	#N/A	#N/A	#N/A	#N/A	-0.110746	-0.16129	0.0484424	0.156535	0.409487	-0.328239	-0.123981	0.074306	0.182709	0.427681	0.0070129	#N/A
P50526	ssp1	Serine/threonine-protein kinase ssp1	T	82	___1	0.307713	0.16823	-0.087431	-0.0375023	-0.13645	#N/A	#N/A	#N/A	#N/A	#N/A	0.419483	0.0984068	0.0217972	-0.122528	-0.166498	0.363598	0.133318	-0.0328169	-0.0800152	-0.151474	0.0431751	#N/A
P87050	cdr2	Mitosis inducer protein kinase cdr2	T	573	___1	0.0630388	0.0579805	0.0112219	-0.0662374	-0.19419	-0.0103464	0.225923	-0.0896311	-0.0133257	-0.264568	0.0718536	0.111808	-0.0574989	-0.118746	-0.157932	0.0415154	0.131904	-0.0453027	-0.066103	-0.205564	0.00916338	#N/A
Q00619	mam2	Pheromone P-factor receptor	T	325	___1	-0.593804	-1.0496	-1.5285	-0.974728	-0.428399	-0.838252	-0.760714	-0.919044	-0.998317	-0.531078	-0.35386	-1.15623	-0.827606	-0.78855	-0.637069	-0.595305	-0.988848	-1.09172	-0.920532	-0.532182	0.0247104	#N/A
Q09856	prp3	U4/U5/U6 small nuclear ribonucleoprotein prp3	T	378	___1	0.2832	-0.0190744	0.108619	-0.0621653	0.0190744	0.179021	0.0258341	0.0602446	-0.0258341	-0.280956	0.283731	0.0456905	0.0539198	-0.0492868	-0.00913143	0.248651	0.0174834	0.074261	-0.0457621	-0.0903378	0.00828015	#N/A
Q10059	cdc12	Cell division control protein 12	T	1599	___1	0.263215	0.171807	0.0030241	-0.0030241	-0.179996	0.253265	0.104919	0.00259352	-0.135415	-0.00259352	#N/A	#N/A	#N/A	#N/A	#N/A	0.25824	0.138363	0.00280881	-0.0692194	-0.0912945	0.0280571	#N/A
Q10165	cnt6	Probable ribosylation factor GTPase-activating protein cnt6	T	643	___1	-0.131586	-0.0598927	0.479477	0.472853	0.420612	-0.123753	-0.0107803	0.662619	0.371624	0.267993	-0.560354	0.0882869	0.10751	0.0934033	0.245585	-0.271897	0.0058713	0.416535	0.312627	0.311397	0.0020073	#N/A
Q10165	cnt6	Probable ribosylation factor GTPase-activating protein cnt6	T	191	___1	0.31959	-0.0119205	-0.0573602	0.0119205	-0.0138888	0.456836	-0.159244	0.0978222	0.0181522	-0.118726	0.175797	0.0212207	0.132718	-0.0509067	0.0706086	0.317408	-0.0499811	0.0577265	-0.00694466	-0.0206687	0.0172741	#N/A
Q10268	mac1	Membrane-anchored protein 1	T	215	___1	0.254585	0.314277	-0.396787	-0.618159	-0.812515	0.233971	0.11477	-0.186131	-0.796832	-0.514071	0.718188	-0.0225911	-0.180235	-0.22563	-0.435643	0.402248	0.135485	-0.254384	-0.546874	-0.587409	4.3721e-06	#N/A
Q10324	SPAC17G8.12	Uncharacterized protein C17G8.12	T	221	___1	#N/A	#N/A	#N/A	#N/A	#N/A	-0.184103	0.114386	-0.254038	-0.648582	-0.80821	0.404958	0.279921	-0.323194	-0.752963	-0.844802	0.110427	0.197153	-0.288616	-0.700773	-0.826506	0.0008423	#N/A
Q10328	phx1	Homeobox transcription factor phx1	T	156	___1	-0.105589	0.00257158	0.0877404	0.389669	0.128388	-0.00745964	0.0131321	-0.100467	0.438684	0.0111103	-0.144625	-0.00915051	0.289907	0.359016	0.125831	-0.0858912	0.00218439	0.0923934	0.39579	0.088443	0.00202981	#N/A
Q7LKV1	SPAC20H4.08	Uncharacterized protein C20H4.08	T	10	___1	0.0137472	0.500491	0.33637	-0.0760794	-0.220855	-0.0937276	0.612018	0.448329	-0.0890737	-0.261051	0.0601969	0.449005	0.149185	-0.0601969	-0.210803	-0.0065945	0.520505	0.311295	-0.0751166	-0.230903	2.60238e-06	#N/A
Q9P3U2	SPAC328.04	Uncharacterized AAA domain-containing protein C328.04	T	169	___1	0.217483	-0.286628	0.0699372	0.336944	0.17687	0.213629	-0.403472	0.277457	0.448302	0.224725	-0.0579033	-0.0684767	0.140768	0.111618	0.177988	0.124403	-0.252859	0.162721	0.298955	0.193194	0.00157603	#N/A
Q9P6J0	SPBC1683.12	Uncharacterized transporter C1683.12	T	3	___1	0.895377	0.528771	7.53403e-05	-7.53403e-05	-0.00752163	1.10749	0.293619	0.0279601	-0.163446	-0.122336	1.05521	0.505878	0.0354605	-0.335158	-0.665473	1.01936	0.442756	0.0211653	-0.166227	-0.26511	3.03211e-07	#N/A
Q9P6R7	SPBC13E7.03c	Protein vts1	T	453	___1	-1.1004	-0.782969	0.0282416	0.0742087	-0.0282416	-0.359793	-0.754005	-0.163974	0.163974	0.166701	-0.969229	-0.640323	-0.0351019	0.170168	0.367735	-0.809806	-0.725766	-0.0569448	0.136117	0.168731	3.12937e-06	#N/A
Q9P7B2	rps8b	40S ribosomal protein S8-B	T	131	___1	-0.0540895	-0.0147467	0.260739	0.308881	0.0433168	0.0065918	0.238478	0.416597	0.301577	0.240129	-0.396797	-0.0620618	0.157015	0.287407	0.395745	-0.148098	0.0538898	0.278117	0.299288	0.226397	0.0148736	#N/A
Q9P7H6	SPAC1782.03	Uncharacterized protein C1782.03	T	55	___1	0.0244656	-0.551687	0.211386	0.436426	0.158562	0.148438	-0.352464	0.00914383	0.198909	0.272973	-0.629482	-0.229528	0.106158	0.397618	0.6025	-0.152193	-0.377893	0.108896	0.344318	0.344678	0.00145918	#N/A
Q9P7T9	SPAC977.17	Uncharacterized membrane protein C977.17	T	254	___1	-1.13638	-1.04541	-0.0521212	0.370366	0.257205	-0.674631	-0.564034	-0.0399284	0.2616	0.18225	-0.709498	-0.453534	-0.0343781	0.206175	0.41877	-0.840169	-0.687661	-0.0421426	0.27938	0.286075	4.01484e-07	#N/A
Q9US40	SPAC1039.01	Uncharacterized amino-acid permease C1039.01	T	35	___1	0.741842	0.580965	0.00863457	-0.0838737	-0.367624	#N/A	#N/A	#N/A	#N/A	#N/A	1.19148	0.469527	0.128767	-0.252868	-0.128767	0.966663	0.525246	0.0687008	-0.168371	-0.248196	0.000382062	#N/A
Q9US54	taf11	Transcription initiation factor TFIID subunit 11	T	83	___1	0.220757	0.0791464	-0.179542	-0.32338	-0.0725069	0.0336268	0.0723765	-0.140516	-0.271604	-0.0784957	#N/A	#N/A	#N/A	#N/A	#N/A	0.127192	0.0757614	-0.160029	-0.297492	-0.0755013	0.012198	#N/A
Q9USM2	SPCC16A11.15c	Uncharacterized protein C16A11.15c	T	80	___1	#N/A	#N/A	#N/A	#N/A	#N/A	-0.735743	-0.273286	0.433604	0.635552	0.190818	-0.457074	-0.112987	0.250734	0.0776095	-0.00260019	-0.596408	-0.193137	0.342169	0.356581	0.0941091	0.00868484	#N/A
Q9USV1	sfr1	Swi5-dependent recombination DNA repair protein 1	T	73	___1	0.682132	-0.394274	-0.0496044	-0.0910749	-0.0786915	0.918596	-0.379488	-0.195463	-0.191084	0.0695789	0.632566	-0.281498	0.0348792	-0.101479	-0.258138	0.744431	-0.351753	-0.0700629	-0.127879	-0.0890836	5.95136e-07	#N/A
Q9UT17	SPAC9.11	Uncharacterized protein C9.11	T	169	___1	0.638916	0.306908	0.0184479	-0.0184479	-0.119759	0.29868	0.280752	0.0337832	-0.114221	-0.125016	#N/A	#N/A	#N/A	#N/A	#N/A	0.468798	0.29383	0.0261155	-0.0663346	-0.122387	0.0114108	#N/A
Q9UT50	SPAC821.03c	Uncharacterized protein C821.03c	T	422	___1	0.300428	0.151501	-0.329325	-0.231199	-0.433687	0.114257	0.0874529	-0.305631	-0.258128	-0.123365	0.32103	0.000920773	-0.0341697	-0.0751548	-0.181741	0.245238	0.0799581	-0.223042	-0.188161	-0.246265	0.000286674	#N/A
Q9UTD3	yip5	Protein YIP5	T	48	___1	0.154719	0.0101748	-0.700427	-0.336013	-0.658614	0.255275	0.311248	-0.63007	-0.441874	-0.480589	#N/A	#N/A	#N/A	#N/A	#N/A	0.204997	0.160711	-0.665249	-0.388944	-0.569601	0.0019387	#N/A
G2TRL1	SPAC186.04c	Uncharacterized protein C186.04c	S	145	___2	-1.79509	-0.814497	0.186139	0.572198	0.723777	-2.22928	-0.802915	0.0307672	0.710549	0.941824	#N/A	#N/A	#N/A	#N/A	#N/A	-2.01219	-0.808706	0.108453	0.641374	0.8328	1.89964e-06	#N/A
G2TRL1	SPAC186.04c	Uncharacterized protein C186.04c	S	148	___2	-1.72278	-0.763046	0.0941048	0.58671	0.676718	-2.22928	-0.802915	0.0307672	0.710549	0.941824	-1.14977	-0.504763	0.143571	0.470201	0.990226	-1.70061	-0.690241	0.089481	0.589153	0.869589	3.60209e-08	#N/A
O13690	SPAC11E3.11c	PH and SEC7 domain-containing protein C11E3.11c	S	650	___2	#N/A	#N/A	#N/A	#N/A	#N/A	0.0253105	0.305672	-0.0547371	-0.0253105	-0.318663	0.0341997	0.15844	0.0382891	-0.138448	-0.374565	0.0297551	0.232056	-0.00822401	-0.0818791	-0.346614	0.00884857	#N/A
O13690	SPAC11E3.11c	PH and SEC7 domain-containing protein C11E3.11c	S	324	___2	#N/A	#N/A	#N/A	#N/A	#N/A	0.372396	0.0173817	0.210753	-0.0980158	0.124867	0.621749	-0.1092	0.207973	0.0531816	-0.00919437	0.497073	-0.0459089	0.209363	-0.0224171	0.0578365	0.0447272	#N/A
O13690	SPAC11E3.11c	PH and SEC7 domain-containing protein C11E3.11c	S	327	___2	#N/A	#N/A	#N/A	#N/A	#N/A	0.372396	0.0173817	0.210753	-0.0980158	0.124867	0.543272	-0.127475	0.223608	0.0435104	0.0193405	0.457834	-0.0550466	0.217181	-0.0272527	0.072104	0.0396577	#N/A
O13799	SPAC17H9.02	Uncharacterized helicase C17H9.02	S	17	___2	0.270123	0.0218773	-0.127609	-0.135063	-0.122322	#N/A	#N/A	#N/A	#N/A	#N/A	0.324984	0.0160694	-0.122354	-0.190461	-0.199586	0.297553	0.0189734	-0.124981	-0.162762	-0.160954	0.00286902	#N/A
O14031	pgt1	Glutathione transporter 1	S	17	___2	#N/A	#N/A	#N/A	#N/A	#N/A	0.447343	0.203607	0.0893393	-0.0893393	-0.271317	0.136742	0.131972	-0.0124359	-0.102354	-0.228937	0.292042	0.167789	0.0384517	-0.0958467	-0.250127	0.0459824	#N/A
O14031	pgt1	Glutathione transporter 1	S	39	___2	#N/A	#N/A	#N/A	#N/A	#N/A	0.287385	0.359912	0.0532465	-0.00767994	-0.104603	0.296981	0.152193	-0.000441551	-0.248254	-0.219619	0.292183	0.256052	0.0264025	-0.127967	-0.162111	0.0198359	#N/A
O14079	mdb1	Uncharacterized protein mdb1	S	278	___2	-0.0307503	0.120733	-0.0316982	-0.0596142	0.0532379	0.126338	0.289777	-0.0876281	-0.195819	-0.249054	0.185723	0.0371571	-0.0120363	-0.0863924	-0.121976	0.0937704	0.149222	-0.0437876	-0.113942	-0.105931	0.0473437	#N/A
O14079	mdb1	Uncharacterized protein mdb1	S	283	___2	-0.0307503	0.120733	-0.0316982	-0.0596142	0.0532379	0.126338	0.289777	-0.0876281	-0.195819	-0.249054	0.185723	0.0371571	-0.0120363	-0.0863924	-0.121976	0.0937704	0.149222	-0.0437876	-0.113942	-0.105931	0.0473437	#N/A
O14079	mdb1	Uncharacterized protein mdb1	S	216	___2	0.125089	0.281307	-0.129561	-0.0590453	-0.0334277	0.136143	0.0573692	-0.0185642	-0.229034	-0.118878	0.303077	-0.0396571	-0.0625443	-0.0523801	-0.31909	0.188103	0.099673	-0.0702232	-0.113487	-0.157132	0.0150679	#N/A
O14114	SPAC31G5.19	Uncharacterized AAA domain-containing protein C31G5.19	S	133	___2	-0.181773	0.0261889	-0.102254	0.0289373	0.121251	-0.102843	-0.0239401	-0.106345	0.18599	0.260019	-0.261782	-0.0685415	0.00430107	0.105486	0.358555	-0.182133	-0.0220976	-0.0680993	0.106805	0.246608	0.0449866	#N/A
O14114	SPAC31G5.19	Uncharacterized AAA domain-containing protein C31G5.19	S	139	___2	-0.181773	0.0261889	-0.102254	0.0289373	0.121251	-0.102843	-0.0239401	-0.106345	0.18599	0.260019	-0.261782	-0.0685415	0.00430107	0.105486	0.358555	-0.182133	-0.0220976	-0.0680993	0.106805	0.246608	0.0449866	#N/A
O14161	cwf21	Pre-mRNA-splicing factor cwf21	S	267	___2	-0.00622559	0.0438766	-0.0239468	0.0372982	-0.193211	0.152459	0.121083	-0.129112	-0.256606	-0.0328028	0.318118	0.172569	-0.0339994	-0.0377741	-0.160426	0.154784	0.11251	-0.0623526	-0.0856941	-0.128813	0.0262595	#N/A
O14248	tea3	Tip elongation aberrant protein 3	S	1058	___2	-0.514153	0.55393	0.597694	0.0411949	-0.0411949	#N/A	#N/A	#N/A	#N/A	#N/A	-0.213177	0.659916	0.312391	0.0581317	-0.0581317	-0.363665	0.606923	0.455043	0.0496633	-0.0496633	9.85786e-05	#N/A
O14248	tea3	Tip elongation aberrant protein 3	S	1062	___2	-0.514153	0.55393	0.597694	0.0411949	-0.0411949	#N/A	#N/A	#N/A	#N/A	#N/A	-0.213177	0.659916	0.312391	0.0581317	-0.0581317	-0.363665	0.606923	0.455043	0.0496633	-0.0496633	9.85786e-05	#N/A
O14248	tea3	Tip elongation aberrant protein 3	S	1080	___2	0.163559	0.19927	0.263945	-0.0194263	-0.102993	0.172706	0.112674	0.234558	-0.0400147	-0.0389705	0.131816	0.174288	0.0893259	0.0875788	-0.103955	0.156027	0.162077	0.195943	0.00937923	-0.0819729	0.0137471	#N/A
O14308	swc4	SWR1-complex protein 4	S	423	___2	0.202043	0.269603	0.16734	-0.29753	-0.109385	0.186686	0.0518496	0.0015986	-0.0595281	-0.131821	-0.0439954	0.193959	0.141552	0.160847	-0.0785127	0.114911	0.171804	0.103497	-0.0654037	-0.106573	0.0461897	#N/A
O14356	tor1	Phosphatidylinositol 3-kinase tor1	S	2234	___2	-0.0866528	0.385416	0.138931	-0.0215263	0.0215263	-0.123977	0.398676	0.0245042	0.0810971	-0.0245042	0.210422	0.391823	0.0145521	0.0819464	-0.184857	-6.94593e-05	0.391972	0.0593292	0.0471724	-0.0626117	0.0063459	#N/A
O14356	tor1	Phosphatidylinositol 3-kinase tor1	S	2248	___2	-0.0866528	0.385416	0.138931	-0.0215263	0.0215263	-0.123977	0.398676	0.0245042	0.0810971	-0.0245042	#N/A	#N/A	#N/A	#N/A	#N/A	-0.105315	0.392046	0.0817177	0.0297854	-0.00148892	0.020566	#N/A
O14360	naf1	H/ACA ribonucleoprotein complex non-core subunit NAF1	S	361	___2	0.394795	0.364516	-0.065587	0.0484438	-0.0484438	0.24301	0.168692	0.0380592	-0.028717	-0.0920134	0.275989	0.0468502	0.0358706	-0.102965	-0.187045	0.304598	0.193353	0.00278091	-0.0277462	-0.109167	0.000853776	#N/A
O14360	naf1	H/ACA ribonucleoprotein complex non-core subunit NAF1	S	366	___2	0.394795	0.364516	-0.065587	0.0484438	-0.0484438	0.24301	0.168692	0.0380592	-0.028717	-0.0920134	0.275989	0.0468502	0.0358706	-0.102965	-0.187045	0.304598	0.193353	0.00278091	-0.0277462	-0.109167	0.000853776	#N/A
O36019	atg13	Autophagy protein 13	S	381	___2	-0.438395	-0.258677	-0.135668	0.00669479	0.0301208	-0.383984	-0.0296173	0.0103111	0.0638065	0.142123	-0.303486	-0.223041	-0.0156746	0.180492	0.187868	-0.375288	-0.170445	-0.0470104	0.0836646	0.120037	7.81503e-05	#N/A
O36019	atg13	Autophagy protein 13	S	384	___2	-0.353594	-0.260831	0.0221138	0.126284	0.11907	-0.383984	-0.0296173	0.0103111	0.0638065	0.142123	-0.0784206	-0.0548029	-0.0247555	0.148437	0.286684	-0.271999	-0.115084	0.00255648	0.112843	0.182626	0.00976281	#N/A
O42979	psl1	PHO85 cyclin-like protein psl1	S	239	___2	-0.540368	-0.0237312	0.0453224	0.109764	0.0237312	-0.809625	0.445031	0.257909	0.0063715	-0.0063715	-0.0762744	0.27482	-0.138986	0.0501199	-0.128404	-0.475422	0.23204	0.0547484	0.0554185	-0.0370148	0.00937671	#N/A
O42979	psl1	PHO85 cyclin-like protein psl1	S	241	___2	-0.540368	-0.0237312	0.0453224	0.109764	0.0237312	-0.809625	0.445031	0.257909	0.0063715	-0.0063715	-0.0762744	0.27482	-0.138986	0.0501199	-0.128404	-0.475422	0.23204	0.0547484	0.0554185	-0.0370148	0.00937671	#N/A
O43031	cwf28	Pre-mRNA-splicing factor cwf28	S	11	___2	0.190584	0.0861015	-0.0241508	-0.0664577	-0.00657654	0.130837	0.121442	-0.0500956	-0.142396	-0.0698643	0.187879	0.0352783	0.00474072	-0.0297079	-0.0667276	0.169767	0.0809406	-0.0231686	-0.0795205	-0.0477228	0.00458162	#N/A
O43031	cwf28	Pre-mRNA-splicing factor cwf28	S	13	___2	0.190584	0.0861015	-0.0241508	-0.0664577	-0.00657654	0.130837	0.121442	-0.0500956	-0.142396	-0.0698643	0.187879	0.0352783	0.00474072	-0.0297079	-0.0667276	0.169767	0.0809406	-0.0231686	-0.0795205	-0.0477228	0.00458162	#N/A
O43040	ctf1	Cleavage and termination factor 1	S	294	___2	0.173481	-0.112278	0.132238	-0.0951157	0.0248718	0.0602186	-0.0470126	0.141159	-0.165158	0.00900722	0.123601	-0.0210266	0.0540133	1.43051e-05	-0.0239592	0.1191	-0.0601057	0.109137	-0.086753	0.00330663	0.0216588	#N/A
O43073		UPF0220 protein C8D2.02c	S	6	___2	0.352743	0.167692	0.0553293	-0.197156	-0.19194	0.252022	0.199219	-0.0174718	-0.284797	-0.252851	0.220503	0.133729	-0.0172629	-0.107909	-0.110418	0.27509	0.16688	0.00686487	-0.196621	-0.18507	7.52681e-05	#N/A
O43073		UPF0220 protein C8D2.02c	S	7	___2	0.352743	0.167692	0.0553293	-0.197156	-0.19194	0.202342	0.135179	-0.0358818	-0.344765	-0.284723	0.373218	0.20557	0.00880527	-0.0988398	-0.124496	0.309434	0.16948	0.00941761	-0.213587	-0.200386	6.23986e-06	#N/A
O59732	chr1	Chitin synthase regulatory factor 1	S	239	___2	#N/A	#N/A	#N/A	#N/A	#N/A	0.619829	0.0456121	0.0113113	-0.372089	-0.118508	1.01386	0.364777	-0.0496125	-0.171591	-0.127215	0.816843	0.205195	-0.0191506	-0.27184	-0.122861	0.00905941	#N/A
O59737	gyp1	GTPase-activating protein gyp1	S	73	___2	0.427664	-0.401016	-0.023191	0.023191	0.127059	0.415075	-0.358449	0.060977	0.065649	0.159807	0.39716	-0.160611	0.140517	0.142745	0.0670838	0.4133	-0.306692	0.0594343	0.0771948	0.117983	0.000212474	#N/A
O59785	SPCC320.08	Uncharacterized solute carrier family 35 member C320.08	S	463	___2	0.913456	0.352945	-0.055418	-0.219818	-0.230301	0.831836	0.253924	-0.234593	-0.375945	-0.145586	0.906376	0.253191	-0.164239	-0.137506	-0.204414	0.883889	0.286687	-0.151417	-0.244423	-0.193434	3.02381e-10	#N/A
O59785	SPCC320.08	Uncharacterized solute carrier family 35 member C320.08	S	466	___2	0.955065	0.302412	0.00170851	-0.123948	-0.342482	0.989546	0.339346	-0.206791	-0.310238	-0.159341	0.906376	0.253191	-0.164239	-0.137506	-0.204414	0.950329	0.298316	-0.123107	-0.190564	-0.235412	1.20589e-10	#N/A
O59785	SPCC320.08	Uncharacterized solute carrier family 35 member C320.08	S	467	___2	0.895438	0.375407	-0.080596	-0.263423	-0.182885	0.256728	0.0242519	-0.2471	-0.526425	-0.0242519	#N/A	#N/A	#N/A	#N/A	#N/A	0.576083	0.19983	-0.163848	-0.394924	-0.103569	0.0454458	#N/A
O59813	SPCC794.03	Uncharacterized amino-acid permease C794.03	S	544	___2	0.167558	-0.184182	-0.183208	0.112884	-0.24457	0.57005	0.0817053	0.0760272	-0.262613	-0.119468	0.649324	0.0397058	0.0416265	-0.336873	-0.332594	0.46231	-0.0209237	-0.0218516	-0.162201	-0.232211	0.00139206	#N/A
O59813	SPCC794.03	Uncharacterized amino-acid permease C794.03	S	549	___2	0.843721	0.00138617	-0.249957	-0.312657	0.0878844	1.28087	0.561519	-0.251649	-1.15716	-0.50486	0.413897	-0.119063	0.164751	-0.260405	-0.131872	0.846162	0.147947	-0.112285	-0.576739	-0.182949	0.00171026	#N/A
O59813	SPCC794.03	Uncharacterized amino-acid permease C794.03	S	534	___2	1.52007	0.820364	-0.106346	-0.579271	-0.668571	#N/A	#N/A	#N/A	#N/A	#N/A	1.23875	0.137057	0.0357327	-0.0642467	-0.420836	1.37941	0.47871	-0.0353067	-0.321759	-0.544704	0.000167506	#N/A
O59813	SPCC794.03	Uncharacterized amino-acid permease C794.03	S	538	___2	1.52302	0.816662	-0.0795765	-0.388105	-0.517031	#N/A	#N/A	#N/A	#N/A	#N/A	1.58264	0.559566	-0.0120239	-0.464396	-0.746469	1.55283	0.688114	-0.0458002	-0.42625	-0.63175	3.78785e-08	#N/A
O60113	SPBC15C4.04c	Uncharacterized amino-acid permease C15C4.04c	S	32	___2	0.141988	0.0635347	-0.0567102	-0.329659	-0.364617	0.144723	0.0973139	-0.306636	-0.162606	-0.21298	0.178272	-0.233981	-0.0557737	-0.0224209	-0.203722	0.154994	-0.0243775	-0.139707	-0.171562	-0.26044	0.0342581	#N/A
O60113	SPBC15C4.04c	Uncharacterized amino-acid permease C15C4.04c	S	34	___2	0.138924	0.0813084	-0.0587425	-0.331627	-0.325619	0.149892	0.0707521	-0.0707521	-0.239299	-0.269535	0.263783	0.0850439	-0.0650177	-0.175497	-0.273525	0.184199	0.0790348	-0.0648375	-0.248808	-0.28956	2.68507e-05	#N/A
O60113	SPBC15C4.04c	Uncharacterized amino-acid permease C15C4.04c	S	3	___2	0.166338	0.0496864	-0.067894	0.00532722	-0.00532722	0.337401	0.0239344	-0.0941515	-0.024785	0.100296	0.313216	0.147575	-0.0324984	-0.151198	-0.230895	0.272319	0.0737321	-0.0648479	-0.0568854	-0.0453087	0.0310804	#N/A
O60113	SPBC15C4.04c	Uncharacterized amino-acid permease C15C4.04c	S	5	___2	0.245885	0.0128622	-0.112901	-0.012311	0.012311	0.295841	0.102096	-0.275691	-0.261536	0.0538104	0.394371	-0.029552	0.0304942	0.029552	0.0446086	0.312032	0.0284687	-0.119366	-0.0814318	0.03691	0.0081056	#N/A
O60113	SPBC15C4.04c	Uncharacterized amino-acid permease C15C4.04c	S	8	___2	0.24548	0.0603065	-0.0263424	-0.000608444	0.000608444	0.313025	-0.054987	-0.0624657	0.0270367	0.0780344	0.362919	0.1547	-0.0053997	-0.0514851	-0.129847	0.307141	0.05334	-0.0314026	-0.00835228	-0.0170679	0.00502305	#N/A
O60129	fkh2	Fork head protein homolog 2	S	319	___2	0.146649	0.0802679	0.113721	-0.22664	-0.00835323	0.219368	0.0386069	0.188244	-0.192564	-0.055949	0.243857	0.167595	-0.00207043	0.00798702	-0.204825	0.203292	0.0954899	0.0999649	-0.137072	-0.0897092	0.0367079	#N/A
O74309	slm9	Histone transcription regulator slm9	S	398	___2	-0.100852	-0.0773373	0.0604067	0.0632038	0.255063	-0.351324	-0.0380831	0.216307	-0.0830479	0.231973	-0.121168	-0.0333347	0.112554	-0.00781536	0.0515909	-0.191115	-0.049585	0.129756	-0.00921981	0.179542	0.0293712	#N/A
O74362	esf2	Pre-rRNA-processing protein esf2	S	53	___2	#N/A	#N/A	#N/A	#N/A	#N/A	0.330422	0.0803857	0.0686612	-0.165123	-0.0686612	0.271583	-0.0197134	0.0455856	-0.119124	-0.234363	0.301002	0.0303361	0.0571234	-0.142123	-0.151512	0.006503	#N/A
O74362	esf2	Pre-rRNA-processing protein esf2	S	54	___2	#N/A	#N/A	#N/A	#N/A	#N/A	0.330422	0.0803857	0.0686612	-0.165123	-0.0686612	0.271583	-0.0197134	0.0455856	-0.119124	-0.234363	0.301002	0.0303361	0.0571234	-0.142123	-0.151512	0.006503	#N/A
O74395	str1	Siderophore iron transporter 1	S	62	___2	1.27083	0.574594	0.0105629	-0.502868	-0.410646	0.728729	0.37695	-0.287289	-0.641049	-0.764772	1.38052	0.444195	-0.0496202	-0.32384	-0.420732	1.12669	0.465246	-0.108782	-0.489252	-0.53205	4.28382e-07	#N/A
O74395	str1	Siderophore iron transporter 1	S	64	___2	1.27083	0.574594	0.0105629	-0.502868	-0.410646	0.728729	0.37695	-0.287289	-0.641049	-0.764772	1.38052	0.444195	-0.0496202	-0.32384	-0.420732	1.12669	0.465246	-0.108782	-0.489252	-0.53205	4.28382e-07	#N/A
O74522	adn3	Adhesion defective protein 3	S	836	___2	-0.0880508	0.12022	-0.264139	-0.213045	-0.366936	-0.0422232	0.181429	-0.522009	-0.104731	-0.440555	#N/A	#N/A	#N/A	#N/A	#N/A	-0.065137	0.150824	-0.393074	-0.158888	-0.403745	0.00610477	#N/A
O74737	rid1	GTPase-binding protein rid1	S	67	___2	0.0882769	-0.0882769	-1.04764	-0.973452	-1.19936	0.418905	-0.00104594	-0.841977	-0.592408	-0.697265	#N/A	#N/A	#N/A	#N/A	#N/A	0.253591	-0.0446614	-0.94481	-0.78293	-0.948315	0.00112213	#N/A
O74737	rid1	GTPase-binding protein rid1	S	70	___2	0.0882769	-0.0882769	-1.04764	-0.973452	-1.19936	0.418905	-0.00104594	-0.841977	-0.592408	-0.697265	#N/A	#N/A	#N/A	#N/A	#N/A	0.253591	-0.0446614	-0.94481	-0.78293	-0.948315	0.00112213	#N/A
O74829		Uncharacterized MFS-type transporter C530.15c	S	31	___2	0.463261	0.483663	-0.0325427	-0.317339	-0.336118	0.447784	0.265663	-0.119346	-0.531179	-0.895593	#N/A	#N/A	#N/A	#N/A	#N/A	0.455523	0.374663	-0.0759443	-0.424259	-0.615856	0.000476454	#N/A
O74829		Uncharacterized MFS-type transporter C530.15c	S	34	___2	0.463261	0.483663	-0.0325427	-0.317339	-0.336118	0.480489	0.356788	-0.129771	-0.458622	-0.60901	#N/A	#N/A	#N/A	#N/A	#N/A	0.471875	0.420226	-0.0811568	-0.387981	-0.472564	8.54465e-05	#N/A
O74843	sif1	Sad1-interacting factor 1	S	53	___2	-0.311839	-0.49779	-0.00929546	0.39935	0.602723	0.0777478	-0.0986238	0.146677	0.20203	0.197591	-0.217304	-0.129878	-0.000535965	0.421398	0.669645	-0.150465	-0.242097	0.0456154	0.340926	0.489987	0.000611842	#N/A
O74845	hif2	Set3 complex subunit hif2	S	177	___2	0.250123	-0.0252562	0.0197287	0.0296221	-0.13639	0.390759	0.225312	0.133377	-0.184506	-0.230628	0.555964	0.224644	-0.0768862	0.0768862	-0.371387	0.398949	0.141566	0.0254066	-0.0259993	-0.246135	0.00175528	#N/A
O74845	hif2	Set3 complex subunit hif2	S	178	___2	0.250123	-0.0252562	0.0197287	0.0296221	-0.13639	0.390759	0.225312	0.133377	-0.184506	-0.230628	0.555964	0.224644	-0.0768862	0.0768862	-0.371387	0.398949	0.141566	0.0254066	-0.0259993	-0.246135	0.00175528	#N/A
O74921	SPCC757.11c	Uncharacterized MFS-type transporter C757.11c	S	12	___2	-0.0224485	-0.164603	0.268252	0.184567	0.257022	-0.0251255	-0.113298	0.600527	0.387369	0.512464	-0.616542	0.0351043	0.21867	0.29987	0.386256	-0.221372	-0.0809325	0.362483	0.290602	0.385247	0.000345728	#N/A
O74921	SPCC757.11c	Uncharacterized MFS-type transporter C757.11c	S	14	___2	-0.87789	-0.165131	-0.148871	0.552294	0.24099	-0.481943	-0.0254955	-0.151213	0.518532	0.466619	#N/A	#N/A	#N/A	#N/A	#N/A	-0.679916	-0.0953131	-0.150042	0.535413	0.353804	0.0177026	#N/A
O74921	SPCC757.11c	Uncharacterized MFS-type transporter C757.11c	S	15	___2	-0.0909519	-0.168421	0.228487	0.221272	0.251663	-0.140233	-0.116284	0.437598	0.394815	0.478792	-0.616542	0.0351043	0.21867	0.29987	0.386256	-0.282576	-0.0832002	0.294919	0.305319	0.372237	3.11187e-05	#N/A
O94262	vac7	Vacuolar segregation protein 7	S	33	___2	0.544215	0.146865	0.0205374	-0.0205374	0.053546	0.231085	0.0821495	-0.0968761	-0.0141563	0.265712	0.409113	-0.00957012	-0.0616817	0.0101185	-0.0750313	0.394804	0.0731481	-0.0460068	-0.00819174	0.0814088	0.00485123	#N/A
O94276	SPBP8B7.28c	Meiotic chromosome segregation protein P8B7.28c	S	187	___2	0.0983005	0.076036	-0.174273	-0.371792	-0.245155	0.318857	0.0194907	0.132508	-0.163548	-0.421836	0.178405	-0.107796	0.126905	-0.095757	-0.213293	0.198521	-0.00408983	0.0283799	-0.210366	-0.293428	0.0316986	#N/A
O94276	SPBP8B7.28c	Meiotic chromosome segregation protein P8B7.28c	S	196	___2	0.0983005	0.076036	-0.174273	-0.371792	-0.245155	0.318857	0.0194907	0.132508	-0.163548	-0.421836	0.178405	-0.107796	0.126905	-0.095757	-0.213293	0.198521	-0.00408983	0.0283799	-0.210366	-0.293428	0.0316986	#N/A
O94342	SPBC1271.09	Probable metabolite transport protein C1271.09	S	23	___2	0.632208	0.387192	0.051384	-0.245102	-0.35239	0.440496	0.330577	0.0288422	-0.230252	-0.221639	0.684908	0.383111	0.0465984	-0.156099	-0.368729	0.585871	0.36696	0.0422749	-0.210484	-0.314253	1.45001e-07	#N/A
O94342	SPBC1271.09	Probable metabolite transport protein C1271.09	S	26	___2	0.408793	0.230121	0.0482225	-0.191958	-0.276525	0.440496	0.330577	0.0288422	-0.230252	-0.221639	0.684908	0.383111	0.0465984	-0.156099	-0.368729	0.511399	0.314603	0.0412211	-0.19277	-0.288964	4.73988e-06	#N/A
O94486	chr2	Chitin synthase regulatory factor 2	S	485	___2	0.0135288	0.0558891	-0.218426	-0.380777	-0.390278	0.0607214	0.0885038	-0.26167	-0.474027	-0.413727	0.195404	0.100245	-0.0229568	-0.174496	-0.16083	0.0898848	0.0815461	-0.167684	-0.3431	-0.321611	0.00314965	#N/A
O94486	chr2	Chitin synthase regulatory factor 2	S	487	___2	0.0583363	0.109819	-0.215778	-0.414007	-0.5508	-0.00250435	-0.0140934	-0.191746	-0.416002	-0.280303	0.250194	0.0120339	-0.0261807	-0.185166	-0.197169	0.102009	0.03592	-0.144568	-0.338392	-0.342757	0.0153509	#N/A
O94486	chr2	Chitin synthase regulatory factor 2	S	496	___2	0.00391769	-0.456511	-0.961476	-1.01346	-0.69509	0.0870507	-0.484168	-1.25705	-0.77319	-0.587684	0.748876	-0.491437	-0.613054	-0.514672	-0.529199	0.279948	-0.477372	-0.943861	-0.767107	-0.603991	1.53105e-05	#N/A
O94486	chr2	Chitin synthase regulatory factor 2	S	499	___2	0.00391769	-0.456511	-0.961476	-1.01346	-0.69509	0.0870507	-0.484168	-1.25705	-0.77319	-0.587684	0.748876	-0.491437	-0.613054	-0.514672	-0.529199	0.279948	-0.477372	-0.943861	-0.767107	-0.603991	1.53105e-05	#N/A
O94491	SPCC417.10	Uncharacterized transporter C417.10	S	2	___2	0.374431	-0.00732565	0.00732565	0.0736346	-0.124898	0.438539	0.120493	-0.214388	0.170708	-0.144321	0.574243	0.126484	0.0490923	-0.172324	-0.172866	0.462404	0.0798837	-0.0526567	0.0240063	-0.147362	0.000722501	#N/A
O94491	SPCC417.10	Uncharacterized transporter C417.10	S	3	___2	0.25738	0.00674725	0.0302534	-0.00674725	-0.0535707	0.522688	0.0813832	-0.0524764	0.0366845	-0.0366845	0.542379	0.100165	0.0657024	-0.0660706	-0.127316	0.440816	0.0627653	0.0144931	-0.0120444	-0.0725236	0.000226654	#N/A
O94491	SPCC417.10	Uncharacterized transporter C417.10	S	5	___2	0.25738	0.00674725	0.0302534	-0.00674725	-0.0535707	0.553193	0.0747209	-0.000489712	-0.00163031	0.000489712	0.542379	0.100165	0.0657024	-0.0660706	-0.127316	0.450984	0.0605445	0.031822	-0.024816	-0.0601322	0.00105829	#N/A
O94577	SPCC1442.04c	Reduced meiotic recombination protein C1442.04c	S	472	___2	0.18512	0.151823	-0.00805855	0.00805855	-0.0921974	0.30146	0.22179	0.0235476	-0.127589	-0.0235476	0.288095	0.136653	-0.0177593	-0.009655	0.009655	0.258225	0.170089	-0.000756741	-0.0430617	-0.0353634	0.00725815	#N/A
P36616	dsk1	Protein kinase dsk1	S	7	___2	0.0522852	-0.00739574	0.00739574	-0.0834475	-0.162015	0.308453	-0.0332429	0.140816	0.0179675	-0.0825126	0.20125	0.0689344	0.0330811	-0.0473423	-0.0591545	0.187329	0.00943192	0.0604309	-0.0376074	-0.101227	0.0182255	#N/A
P36616	dsk1	Protein kinase dsk1	S	9	___2	0.0522852	-0.00739574	0.00739574	-0.0834475	-0.162015	0.308453	-0.0332429	0.140816	0.0179675	-0.0825126	0.178357	0.0884686	0.02637	-0.0723543	-0.0428324	0.179698	0.0159433	0.0581939	-0.0459448	-0.0957867	0.0291344	#N/A
P40996	scd2	Protein scd2/ral3	S	286	___2	0.506453	0.135021	-0.0141602	-0.252529	-0.199295	0.351265	0.05723	0.00851631	-0.335003	-0.439683	0.66917	0.383842	0.00681496	-0.205919	-0.277267	0.508963	0.192031	0.000390371	-0.264484	-0.305415	2.17645e-07	#N/A
P78926	map1	Pheromone receptor transcription activator	S	119	___2	-0.302077	-0.0972929	0.289111	0.66587	1.01141	#N/A	#N/A	#N/A	#N/A	#N/A	-0.594584	-0.321795	0.109834	0.956557	1.13077	-0.448331	-0.209544	0.199472	0.811213	1.07109	0.00364128	#N/A
P87050	cdr2	Mitosis inducer protein kinase cdr2	S	749	___2	-0.0423565	0.264161	-0.0139589	0.0139589	-0.302709	-0.142355	0.250693	-0.0739646	-0.0130401	-0.369051	#N/A	#N/A	#N/A	#N/A	#N/A	-0.092356	0.257427	-0.0439618	0.000459433	-0.33588	0.0217886	#N/A
P87050	cdr2	Mitosis inducer protein kinase cdr2	S	514	___2	0.486118	-0.0416203	0.0416203	-0.241379	-0.362912	0.325419	-0.0152576	0.502688	-0.395653	-0.0240457	-0.152872	0.126088	0.131559	-0.27977	-0.40624	0.219555	0.0230701	0.225289	-0.305601	-0.264399	0.0328775	#N/A
P87061	tea1	Tip elongation aberrant protein 1	S	570	___2	-0.903855	-0.2021	-0.46929	0.2021	0.217746	-0.720061	0.280296	-0.321179	-0.254164	0.00392199	-0.294146	-0.307405	-0.0527897	0.0530758	0.144913	-0.639354	-0.0764028	-0.281086	0.000337124	0.122193	0.0237853	#N/A
Q00619	mam2	Pheromone P-factor receptor	S	333	___2	0.0607605	-0.749332	-0.46324	-0.319275	0.125357	-0.0697391	-0.0334995	-0.405699	-0.338183	-0.0872056	0.227121	-0.0290728	-0.525591	-0.678988	-0.459721	0.0727142	-0.270635	-0.464843	-0.445482	-0.140523	0.0414843	#N/A
Q00619	mam2	Pheromone P-factor receptor	S	337	___2	0.150444	-0.405598	-0.448902	-0.233112	0.168835	-0.157439	-0.0972798	-0.443616	-0.340955	0.00130248	0.295682	-0.0457039	-0.507789	-0.578309	-0.435027	0.0962288	-0.18286	-0.466769	-0.384125	-0.0882967	0.0120458	#N/A
Q00619	mam2	Pheromone P-factor receptor	S	339	___2	0.216595	-0.80073	-0.393778	-0.274143	0.327866	-0.179271	-0.286621	-0.38851	0.030741	0.387873	#N/A	#N/A	#N/A	#N/A	#N/A	0.0186621	-0.543675	-0.391144	-0.121701	0.357869	0.0109663	#N/A
Q00619	mam2	Pheromone P-factor receptor	S	342	___2	0.475482	-0.0268545	-0.432244	-0.0888109	0.402654	-0.239059	-0.365075	-0.937875	-0.133791	0.30775	0.76729	-0.222062	-0.284735	-0.102132	-0.130068	0.334571	-0.204664	-0.551618	-0.108245	0.193445	0.0102856	#N/A
Q01663	pap1	AP-1-like transcription factor	S	46	___2	0.128736	0.171422	-0.00861073	0.00861073	-0.193748	0.0364399	0.116535	0.0703163	-0.110708	-0.0796137	0.212354	0.196075	0.0479746	-0.160008	-0.172633	0.125843	0.161344	0.0365601	-0.0873686	-0.148665	0.00679702	#N/A
Q01663	pap1	AP-1-like transcription factor	S	47	___2	0.128736	0.171422	-0.00861073	0.00861073	-0.193748	0.0364399	0.116535	0.0703163	-0.110708	-0.0796137	0.212354	0.196075	0.0479746	-0.160008	-0.172633	0.125843	0.161344	0.0365601	-0.0873686	-0.148665	0.00679702	#N/A
Q09733	gef2	Rho guanine nucleotide exchange factor gef2	S	729	___2	0.152811	-0.0137348	-0.0808372	-0.00943375	-0.203545	0.139137	0.0809059	0.0125141	-0.0717697	-0.0510283	0.246053	0.0757179	0.00524426	-0.148482	-0.00524426	0.179334	0.0476297	-0.0210263	-0.0765619	-0.0866057	0.0114259	#N/A
Q09838	prz1	Transcriptional regulator prz1	S	546	___2	0.0194206	0.239044	0.100719	0.0196457	-0.0194206	0.087337	0.301071	0.261209	-0.00767183	0.00767183	0.140112	0.290645	0.0243492	0.0495377	-0.0622349	0.0822899	0.27692	0.128759	0.0205038	-0.0246612	0.0117412	#N/A
Q09842	pdp3	PWWP domain-containing protein 3	S	236	___2	0.201615	0.0709276	0.0405226	-0.117574	-0.0405226	0.297054	0.105365	0.301069	-0.307313	-0.144897	0.208549	0.110841	-0.0137863	-0.12809	-0.0992088	0.235739	0.0957112	0.109268	-0.184325	-0.0948762	0.0043633	#N/A
Q09842	pdp3	PWWP domain-containing protein 3	S	238	___2	0.151145	0.0652857	0.0802736	-0.114558	-0.0741796	0.297054	0.105365	0.301069	-0.307313	-0.144897	0.208549	0.110841	-0.0137863	-0.12809	-0.0992088	0.218916	0.0938305	0.122519	-0.18332	-0.106095	0.00446704	#N/A
Q09844	SPAC23D3.03c	TBC domain-containing protein C23D3.03c	S	3	___2	0.435787	0.165098	0.0125656	-0.130816	-0.0125656	#N/A	#N/A	#N/A	#N/A	#N/A	0.274182	0.128746	0.138991	-0.12427	-0.113591	0.354985	0.146922	0.0757785	-0.127543	-0.0630784	0.0380035	#N/A
Q09844	SPAC23D3.03c	TBC domain-containing protein C23D3.03c	S	6	___2	0.435787	0.165098	0.0125656	-0.130816	-0.0125656	#N/A	#N/A	#N/A	#N/A	#N/A	0.274182	0.128746	0.138991	-0.12427	-0.113591	0.354985	0.146922	0.0757785	-0.127543	-0.0630784	0.0380035	#N/A
Q09887	SPCC584.13	Uncharacterized amino-acid permease C584.13	S	8	___2	0.000513554	0.51089	-0.000513554	-0.41735	0.0600915	0.040534	0.205592	-0.040534	-0.160789	-0.267565	#N/A	#N/A	#N/A	#N/A	#N/A	0.0205238	0.358241	-0.0205238	-0.289069	-0.103737	0.049935	#N/A
Q09887	SPCC584.13	Uncharacterized amino-acid permease C584.13	S	13	___2	0.244592	0.278956	-0.0120478	-0.293218	-0.133552	0.00549603	0.292935	-0.00549603	-0.0789289	-0.251081	#N/A	#N/A	#N/A	#N/A	#N/A	0.125044	0.285946	-0.0087719	-0.186073	-0.192317	0.027666	#N/A
Q09887	SPCC584.13	Uncharacterized amino-acid permease C584.13	S	522	___2	0.298783	0.050818	0.014483	-0.101693	-0.014483	-0.133929	0.123398	0.242658	-0.551475	-0.711109	-0.161172	0.225763	0.136216	-0.110686	-0.102615	0.00122722	0.133326	0.131119	-0.254618	-0.276069	0.0467647	#N/A
Q09907	nth1	Endonuclease III homolog	S	259	___2	#N/A	#N/A	#N/A	#N/A	#N/A	-0.394584	0.278525	0.214746	0.150671	0.126118	-0.132623	0.0185924	0.152112	0.122893	0.105366	-0.263604	0.148559	0.183429	0.136782	0.115742	0.0250621	#N/A
Q09907	nth1	Endonuclease III homolog	S	263	___2	#N/A	#N/A	#N/A	#N/A	#N/A	-0.394584	0.278525	0.214746	0.150671	0.126118	-0.132623	0.0185924	0.152112	0.122893	0.105366	-0.263604	0.148559	0.183429	0.136782	0.115742	0.0250621	#N/A
Q09917	pkd2	TRP-like ion channel pkd2	S	604	___2	0.559775	0.0370936	-0.0370936	-0.484135	-0.107461	0.395945	-0.518512	0.294301	-0.876548	-0.3636	0.204252	0.0720835	-0.0874977	-0.290327	-0.510746	0.386657	-0.136445	0.0565698	-0.550337	-0.327269	0.00885369	#N/A
Q09917	pkd2	TRP-like ion channel pkd2	S	599	___2	0.49221	0.00633621	0.00893784	-0.498947	-0.322155	0.288066	-0.150462	0.07389	-0.842151	-0.518669	0.143974	0.150822	-0.0475907	-0.229016	-0.302973	0.308083	0.00223215	0.0117457	-0.523371	-0.381266	0.000405379	#N/A
Q09917	pkd2	TRP-like ion channel pkd2	S	648	___2	0.32546	-0.0327196	-0.0759001	-0.0244989	-0.083396	0.35918	-0.0168896	-0.159103	-0.279642	-0.218921	0.351555	-0.0139794	-0.131044	-0.178983	-0.221492	0.345399	-0.0211962	-0.122016	-0.161041	-0.174603	0.000246251	#N/A
Q10076	hsr1	Hydrogen peroxide stress regulator 1	S	413	___2	0.246473	0.375252	-0.0160732	-0.277071	0.0160732	0.506145	0.0432274	0.274511	-0.64445	-0.330299	0.385213	0.202847	-0.0567102	-0.053544	-0.0640917	0.379277	0.207109	0.0672424	-0.325022	-0.126106	0.0126943	#N/A
Q10076	hsr1	Hydrogen peroxide stress regulator 1	S	417	___2	0.172477	0.388618	0.00822735	-0.303487	-0.00822735	0.506145	0.0432274	0.274511	-0.64445	-0.330299	0.385213	0.202847	-0.0567102	-0.053544	-0.0640917	0.354611	0.211564	0.0753426	-0.333827	-0.134206	0.0190784	#N/A
Q10134	fep1	Iron-sensing transcription factor 1	S	109	___2	0.347756	0.26208	0.00894451	-0.0561552	-0.00894451	0.113909	0.167117	0.00666094	0.0458474	-0.00576258	0.423409	0.109287	0.0360613	-0.114137	-0.0707636	0.295025	0.179495	0.0172222	-0.0414815	-0.0284902	0.0192684	#N/A
Q10134	fep1	Iron-sensing transcription factor 1	S	115	___2	0.376874	0.260032	0.0392885	-0.0392885	-0.101958	0.18888	0.255662	0.0269635	0.172652	0.197819	0.467553	0.0885315	0.0123739	-0.140756	-0.184098	0.344436	0.201408	0.0262086	-0.0024639	-0.0294125	0.0456339	#N/A
Q10191	ltv1	Protein LTV1	S	171	___2	0.22228	0.253398	-0.0584459	-0.127431	-0.0756788	0.110611	0.0472164	-0.0612411	-0.14459	-0.244182	0.361529	0.188065	0.0167418	-0.122489	-0.117686	0.231473	0.162893	-0.0343151	-0.131503	-0.145849	0.000243889	#N/A
Q10191	ltv1	Protein LTV1	S	179	___2	0.269884	0.249662	-0.0585632	-0.103012	-0.103558	0.13491	0.0649576	-0.0654917	-0.128922	-0.315855	0.406168	0.181634	0.0396442	-0.0796432	-0.130766	0.270321	0.165418	-0.0281369	-0.103859	-0.183393	0.000571444	#N/A
Q10268	mac1	Membrane-anchored protein 1	S	292	___2	0.470979	0.068068	-0.338066	-0.233298	-0.553379	#N/A	#N/A	#N/A	#N/A	#N/A	0.583535	0.0978093	-0.0550399	-0.29349	-0.581596	0.527257	0.0829387	-0.196553	-0.263394	-0.567487	7.92135e-05	#N/A
Q10268	mac1	Membrane-anchored protein 1	S	191	___2	0.0727062	0.174596	-0.0727062	-0.410452	-0.250908	-0.0583391	-0.0984306	0.0583391	-0.271498	-0.0919828	0.116174	0.0436001	-0.00786495	-0.132138	-0.311946	0.0435136	0.0399218	-0.00741069	-0.271363	-0.218279	0.0331434	#N/A
Q10268	mac1	Membrane-anchored protein 1	S	192	___2	0.0727062	0.174596	-0.0727062	-0.410452	-0.250908	#N/A	#N/A	#N/A	#N/A	#N/A	0.0990663	0.0174174	0.0316739	-0.136523	-0.231515	0.0858862	0.0960066	-0.0205162	-0.273487	-0.241212	0.0261586	#N/A
Q10268	mac1	Membrane-anchored protein 1	S	211	___2	0.735758	0.158403	-0.147979	-0.301765	-0.427565	0.592785	0.42606	-0.208576	-0.572304	-0.106766	0.621655	0.0973377	-0.0564995	-0.340675	-0.453394	0.650066	0.227267	-0.137685	-0.404915	-0.329242	2.8963e-05	#N/A
Q10268	mac1	Membrane-anchored protein 1	S	212	___2	0.889062	0.399219	-0.196845	-0.196044	-0.185231	1.18167	0.33343	-0.263168	-0.439321	-0.273751	1.09697	0.0980616	-0.0526924	-0.225788	-0.270163	1.0559	0.276903	-0.170902	-0.287051	-0.243048	1.51318e-10	#N/A
Q10268	mac1	Membrane-anchored protein 1	S	472	___2	1.15655	0.516038	0.125443	-0.373609	-0.346072	0.863965	-0.631413	0.745511	-0.770692	-0.971889	0.749608	0.381447	-0.0289946	-0.481021	-0.551755	0.923375	0.0886904	0.280653	-0.541774	-0.623239	0.0152786	#N/A
Q10268	mac1	Membrane-anchored protein 1	S	473	___2	1.15655	0.516038	0.125443	-0.373609	-0.346072	0.657452	-0.492128	0.653807	-0.545752	-1.09469	0.742065	0.451228	-0.0413017	-0.508015	-0.606977	0.852023	0.158379	0.245983	-0.475792	-0.68258	0.0191624	#N/A
Q10268	mac1	Membrane-anchored protein 1	S	691	___2	0.208845	0.174818	-0.359497	-0.11435	-0.185954	0.48862	0.453651	-0.148746	0.0227497	-0.10746	0.195927	-0.043736	0.0681882	-0.0968156	-0.0504842	0.297797	0.194911	-0.146685	-0.0628054	-0.114633	0.0306023	#N/A
Q10268	mac1	Membrane-anchored protein 1	S	596	___2	#N/A	#N/A	#N/A	#N/A	#N/A	0.102221	0.121243	0.346462	-0.306055	-0.102221	0.48061	0.462945	0.0296993	-0.0776176	-0.337351	0.291416	0.292094	0.188081	-0.191836	-0.219786	0.0301287	#N/A
Q10268	mac1	Membrane-anchored protein 1	S	600	___2	#N/A	#N/A	#N/A	#N/A	#N/A	0.102221	0.121243	0.346462	-0.306055	-0.102221	0.511008	0.565219	0.00658083	-0.115334	-0.353536	0.306615	0.343231	0.176522	-0.210695	-0.227879	0.0315527	#N/A
Q10268	mac1	Membrane-anchored protein 1	S	468	___2	1.15655	0.516038	0.125443	-0.373609	-0.346072	0.791797	-0.515111	0.658151	-0.733109	-1.10182	0.708343	0.376295	-0.0468988	-0.450715	-0.535705	0.885564	0.125741	0.245565	-0.519144	-0.6612	0.0172561	#N/A
Q10447	ppk2	Protein kinase domain-containing protein ppk2	S	161	___2	0.130961	0.157517	0.309803	-0.00585508	0.0435166	0.401116	0.369279	0.420488	-0.029964	-0.120203	0.208849	0.0192523	0.248437	0.107837	-0.0192523	0.246975	0.182016	0.326243	0.024006	-0.0319794	0.0246048	#N/A
Q10447	ppk2	Protein kinase domain-containing protein ppk2	S	165	___2	0.130961	0.157517	0.309803	-0.00585508	0.0435166	0.401116	0.369279	0.420488	-0.029964	-0.120203	0.208849	0.0192523	0.248437	0.107837	-0.0192523	0.246975	0.182016	0.326243	0.024006	-0.0319794	0.0246048	#N/A
Q10447	ppk2	Protein kinase domain-containing protein ppk2	S	119	___2	0.358211	0.146722	0.201263	-0.0187049	-0.117196	0.1468	0.192925	0.204287	-0.0832696	0.019135	0.217239	0.0806036	0.0641479	0.0205574	-0.0532055	0.24075	0.140084	0.156566	-0.027139	-0.050422	0.0261186	#N/A
Q92361	SPAC6G9.16c	Uncharacterized protein C6G9.16c	S	190	___2	-0.350653	0.130465	0.0406165	0.219565	0.102154	-0.190879	-0.187313	-0.0244265	0.161166	0.290901	-0.178199	-0.420382	0.0680494	0.257684	0.378451	-0.23991	-0.159077	0.0280798	0.212805	0.257169	0.0439824	#N/A
Q96WU9	SPCPB16A4.06c	Uncharacterized protein PB16A4.06c	S	41	___2	#N/A	#N/A	#N/A	#N/A	#N/A	-0.0980728	-0.196398	0.0374701	0.780549	0.861637	-1.83178	-0.574786	0.0782318	0.539185	0.963985	-0.964926	-0.385592	0.057851	0.659867	0.912811	0.0236221	#N/A
Q9HDW0	SPBP18G5.03	Uncharacterized protein P18G5.03	S	316	___2	0.365594	0.0709486	-0.0704317	-0.19601	-0.125354	0.223982	0.162507	0.069788	-0.184201	-0.0997934	0.293375	-0.0847478	0.00238657	-0.221443	0.0916667	0.294317	0.0495693	0.000580947	-0.200551	-0.0444935	0.00473506	#N/A
Q9HDW0	SPBP18G5.03	Uncharacterized protein P18G5.03	S	321	___2	0.441226	0.0924921	-0.0618715	-0.0862036	-0.0408716	0.223982	0.162507	0.069788	-0.184201	-0.0997934	0.293375	-0.0847478	0.00238657	-0.221443	0.0916667	0.319527	0.0567505	0.00343434	-0.163949	-0.0163328	0.00356956	#N/A
Q9P3U1	SPAC328.05	Uncharacterized RNA-binding protein C328.05	S	36	___2	0.217097	0.146008	0.103206	-0.185161	-0.149866	0.347723	0.0333991	0.238301	-0.0968642	-0.0443339	0.298021	0.0351057	-0.118813	-0.161749	-0.217171	0.287614	0.0715044	0.0742313	-0.147925	-0.137124	0.00915428	#N/A
Q9P3U1	SPAC328.05	Uncharacterized RNA-binding protein C328.05	S	38	___2	0.217097	0.146008	0.103206	-0.185161	-0.149866	0.347723	0.0333991	0.238301	-0.0968642	-0.0443339	0.298021	0.0351057	-0.118813	-0.161749	-0.217171	0.287614	0.0715044	0.0742313	-0.147925	-0.137124	0.00915428	#N/A
Q9P6J0	SPBC1683.12	Uncharacterized transporter C1683.12	S	19	___2	0.109489	0.058033	-0.0318079	0.0409222	-0.0572014	0.171359	0.247668	-0.00699663	-0.158796	-0.215327	0.134066	0.0577269	-0.00453568	0.00453568	-0.326616	0.138305	0.121143	-0.0144467	-0.0377793	-0.199715	0.0163031	#N/A
Q9P7S9	ies4	INO80 complex subunit 4	S	146	___2	-0.283367	-0.123804	0.0491257	0.0469742	0.151285	-0.243419	-0.00831127	0.0652399	0.00831127	-0.0750809	-0.129632	-0.000805378	0.000805378	0.0351338	0.100508	-0.218806	-0.0443069	0.0383903	0.0301398	0.0589042	0.0213694	#N/A
Q9P7T9	SPAC977.17	Uncharacterized membrane protein C977.17	S	162	___2	-0.955882	-0.0575266	0.42677	0.549344	0.260476	-0.858189	-0.00538254	0.260679	0.488274	0.458619	#N/A	#N/A	#N/A	#N/A	#N/A	-0.907035	-0.0314546	0.343725	0.518809	0.359548	1.01796e-06	#N/A
Q9P7T9	SPAC977.17	Uncharacterized membrane protein C977.17	S	163	___2	-0.743301	-0.0602837	0.195662	0.42576	0.132183	-0.633384	0.168659	0.423531	0.497816	0.388696	-0.794225	0.0030055	0.174319	0.391482	0.372582	-0.723637	0.0371271	0.264504	0.438353	0.29782	3.00991e-08	#N/A
Q9P7T9	SPAC977.17	Uncharacterized membrane protein C977.17	S	165	___2	-0.858473	-0.0598106	0.327532	0.494682	0.203867	-0.858264	0.0780976	0.3481	0.467948	0.431868	-0.655417	0.00744867	0.139564	0.352191	0.343084	-0.790718	0.00857854	0.271732	0.438274	0.326273	4.42525e-10	#N/A
Q9P7T9	SPAC977.17	Uncharacterized membrane protein C977.17	S	172	___2	#N/A	#N/A	#N/A	#N/A	#N/A	-0.696502	0.083379	0.417522	0.539407	0.313992	-0.216931	0.0898118	0.0908246	0.287312	0.313035	-0.456717	0.0865954	0.254173	0.41336	0.313513	0.0178844	#N/A
Q9P7T9	SPAC977.17	Uncharacterized membrane protein C977.17	S	240	___2	-1.23662	-0.576091	0.414536	0.772918	0.916692	-1.73671	-0.818623	0.412668	0.889973	1.0331	-0.874821	-0.606719	0.0614557	0.558745	0.37921	-1.28272	-0.667144	0.29622	0.740545	0.776335	2.26505e-07	#N/A
Q9P7T9	SPAC977.17	Uncharacterized membrane protein C977.17	S	181	___2	-1.29289	-0.354646	0.333007	0.355929	0.498752	-1.11797	-0.196306	0.209082	0.665883	0.65975	-0.950529	-0.308333	-0.0043335	0.267685	0.384348	-1.12046	-0.286429	0.179252	0.429832	0.514283	2.80126e-08	#N/A
Q9P7T9	SPAC977.17	Uncharacterized membrane protein C977.17	S	186	___2	-1.29289	-0.354646	0.333007	0.355929	0.498752	-1.11797	-0.196306	0.209082	0.665883	0.65975	-0.950529	-0.308333	-0.0043335	0.267685	0.384348	-1.12046	-0.286429	0.179252	0.429832	0.514283	2.80126e-08	#N/A
Q9P7T9	SPAC977.17	Uncharacterized membrane protein C977.17	S	202	___2	-1.40029	-0.013484	0.474668	0.421914	0.348567	-1.92441	-0.0385981	0.630408	0.463239	0.407541	-1.10633	0.105044	0.292086	0.276747	0.330898	-1.47701	0.0176541	0.46572	0.3873	0.362336	1.75082e-09	#N/A
Q9P7T9	SPAC977.17	Uncharacterized membrane protein C977.17	S	203	___2	-1.67612	0.0661154	0.374003	0.449988	0.382583	-1.87912	-0.0239916	0.283391	0.418931	0.321724	-0.88502	-0.249619	0.0461836	0.552278	0.390647	-1.48009	-0.0691649	0.234526	0.473732	0.364985	4.02018e-08	#N/A
Q9P7T9	SPAC977.17	Uncharacterized membrane protein C977.17	S	205	___2	-1.59289	-0.0394793	0.284175	0.440196	0.316897	-1.80832	-0.0388432	0.426311	0.451334	0.347493	-1.03984	0.0482183	0.243122	0.324272	0.349931	-1.48035	-0.0100347	0.317869	0.405267	0.338107	2.4984e-10	#N/A
Q9P7T9	SPAC977.17	Uncharacterized membrane protein C977.17	S	212	___2	-1.15057	-0.118079	0.280982	0.148067	0.245645	-2.19258	-0.0226972	1.02851	0.50388	0.57619	-0.99684	-0.254112	0.104062	0.604444	0.359588	-1.44666	-0.13163	0.471186	0.418797	0.393807	4.66629e-06	#N/A
Q9P7T9	SPAC977.17	Uncharacterized membrane protein C977.17	S	217	___2	-0.239112	-0.0522661	0.331346	0.571147	0.447537	-0.874304	-0.370227	0.171045	1.00863	1.00308	#N/A	#N/A	#N/A	#N/A	#N/A	-0.556708	-0.211246	0.251195	0.78989	0.725309	0.00456226	#N/A
Q9P7T9	SPAC977.17	Uncharacterized membrane protein C977.17	S	223	___2	-0.239112	-0.0522661	0.331346	0.571147	0.447537	-0.874304	-0.370227	0.171045	1.00863	1.00308	#N/A	#N/A	#N/A	#N/A	#N/A	-0.556708	-0.211246	0.251195	0.78989	0.725309	0.00456226	#N/A
Q9URZ4	cat1	Cationic amino acid transporter 1	S	37	___2	0.35985	0.526928	-0.142467	-0.0251408	-0.419599	0.437099	0.266534	-0.0613258	-0.451901	-0.324444	0.203501	0.163217	-0.0497398	-0.29884	-0.150832	0.333483	0.318893	-0.084511	-0.258627	-0.298291	0.00011776	#N/A
Q9URZ4	cat1	Cationic amino acid transporter 1	S	30	___2	0.35985	0.526928	-0.142467	-0.0251408	-0.419599	0.437099	0.266534	-0.0613258	-0.451901	-0.324444	0.203501	0.163217	-0.0497398	-0.29884	-0.150832	0.333483	0.318893	-0.084511	-0.258627	-0.298291	0.00011776	#N/A
Q9US11	SPAC607.07c	Uncharacterized protein C607.07c	S	46	___2	0.527735	0.663097	0.0860057	-0.190773	-0.0860057	0.430629	0.439792	0.0321887	-0.239437	-0.251296	#N/A	#N/A	#N/A	#N/A	#N/A	0.479182	0.551444	0.0590972	-0.215105	-0.168651	0.00646354	#N/A
Q9US54	taf11	Transcription initiation factor TFIID subunit 11	S	37	___2	0.121799	0.121263	0.0833578	-0.234647	-0.132113	0.233727	0.0287323	-0.013339	-0.148527	0.175602	0.279104	0.0569129	-0.327039	-0.177673	0.00321722	0.211543	0.0689692	-0.0856735	-0.186949	0.0155686	0.0150126	#N/A
Q9USH5	SPCC825.05c	PWI domain-containing protein C825.05c	S	209	___2	0.279491	0.228714	0.0246086	-0.362408	-0.0246086	0.0417652	0.12582	0.184037	-1.0406	-0.805492	0.273353	0.089098	-0.012948	-0.0562811	-0.202088	0.198203	0.147877	0.0652326	-0.486429	-0.344063	0.0196181	#N/A
Q9USH5	SPCC825.05c	PWI domain-containing protein C825.05c	S	211	___2	0.286735	0.239427	0.0388365	-0.338178	-0.0388365	0.0605168	0.0357957	-0.0137897	-0.707895	-0.849536	0.240182	0.095108	0.0064249	-0.0689554	-0.214284	0.195811	0.123443	0.0104906	-0.371676	-0.367552	0.0353059	#N/A
Q9USH5	SPCC825.05c	PWI domain-containing protein C825.05c	S	214	___2	0.21293	0.125839	-0.115893	-0.615291	0.111623	0.0213652	0.309758	0.533504	-2.08959	-0.702635	0.398471	0.117559	-0.0194483	0.0194483	-0.127458	0.210922	0.184386	0.132721	-0.895144	-0.23949	0.0324208	#N/A
Q9UT50	SPAC821.03c	Uncharacterized protein C821.03c	S	266	___2	0.648221	-0.106024	0.203168	-0.152627	0.248634	0.565355	-0.0506763	0.719858	-0.00654221	0.0832481	0.296212	-0.359778	-0.0271993	0.0271993	0.0493608	0.503263	-0.17216	0.298609	-0.0439901	0.127081	0.0290438	#N/A
Q9UT50	SPAC821.03c	Uncharacterized protein C821.03c	S	133	___2	0.0910358	0.275997	0.370293	0.0326462	-0.0799122	0.053113	0.191215	0.726705	-0.535319	-0.342741	0.0389853	0.262711	0.185145	0.0591307	-0.0571375	0.0610447	0.243307	0.427381	-0.147847	-0.15993	0.0200219	#N/A
Q9UT50	SPAC821.03c	Uncharacterized protein C821.03c	S	84	___2	0.16652	0.191966	0.0174303	-0.0174303	-0.0616541	0.19471	-0.021595	0.429235	-0.209777	-0.0757236	0.270257	0.21262	0.139693	0.00640011	-0.255458	0.210496	0.127664	0.195453	-0.0736024	-0.130945	0.0347084	#N/A
Q9UTM5		Uncharacterized protein C1420.01c	S	445	___2	-0.648894	-0.404791	-0.049768	0.326917	0.294503	-0.523889	-0.120836	-0.175686	0.588256	0.562446	-0.510684	-0.429594	-0.00618649	0.0748186	0.134824	-0.561156	-0.318407	-0.0772135	0.329997	0.330591	3.49434e-05	#N/A
Q9UTM5		Uncharacterized protein C1420.01c	S	448	___2	#N/A	#N/A	#N/A	#N/A	#N/A	-0.602061	-0.261312	-0.133705	0.185413	0.34574	-0.340234	-0.390787	-0.0260019	0.0563307	0.141118	-0.471148	-0.32605	-0.0798535	0.120872	0.243429	0.00118524	#N/A
Q9UTM5		Uncharacterized protein C1420.01c	S	452	___2	-0.648894	-0.404791	-0.049768	0.326917	0.294503	#N/A	#N/A	#N/A	#N/A	#N/A	-0.522463	-0.454558	0.0170879	0.14447	0.178406	-0.585678	-0.429675	-0.01634	0.235694	0.236454	0.000206466	#N/A
Q9UTM5		Uncharacterized protein C1420.01c	S	441	___2	#N/A	#N/A	#N/A	#N/A	#N/A	-0.561527	-0.259822	-0.0251546	-0.0128846	0.29556	-0.201486	-0.313709	-0.0154428	0.04918	0.188306	-0.381506	-0.286766	-0.0202987	0.0181477	0.241933	0.0104115	#N/A
Q9UTM5		Uncharacterized protein C1420.01c	S	235	___2	-0.614613	-0.223745	0.0127068	0.296396	0.324068	-0.721935	-0.305259	-0.136034	0.371035	0.394382	-0.464712	-0.37692	0.0293598	0.252586	0.702246	-0.60042	-0.301975	-0.0313224	0.306672	0.473565	1.29094e-05	#N/A
Q9UTM5		Uncharacterized protein C1420.01c	S	238	___2	-0.840309	-0.137942	-0.033452	0.320836	0.3145	-0.619457	-0.331886	-0.0473135	0.349201	0.478488	-0.776235	-0.587096	0.0536709	0.212952	0.65065	-0.745334	-0.352308	-0.00903153	0.29433	0.481213	1.40675e-05	#N/A
Q9UUD0	SPBC19C2.10	Uncharacterized protein C19C2.10	S	361	___2	0.193992	0.233941	-0.105941	-0.178426	-0.150966	0.0325739	-0.0625494	-0.144163	0.0380099	-0.0569522	0.337195	-0.0990047	-0.0220194	-0.135148	-0.192813	0.18792	0.024129	-0.0907077	-0.0918547	-0.133577	0.0362667	#N/A
Q9UUD0	SPBC19C2.10	Uncharacterized protein C19C2.10	S	364	___2	0.193992	0.233941	-0.105941	-0.178426	-0.150966	0.0588162	-0.0197856	-0.0995739	-0.00271106	-0.0460966	0.337195	-0.0990047	-0.0220194	-0.135148	-0.192813	0.196668	0.0383836	-0.0758447	-0.105428	-0.129958	0.0170062	#N/A
Q9UUE4	cyp6	Peptidyl-prolyl cis-trans isomerase cyp6	S	206	___2	-0.215302	0.00707817	0.290054	0.400208	0.33497	-0.271713	-0.245888	0.376959	0.243498	0.292844	-0.301576	0.0727806	0.133172	0.129537	0.247327	-0.262863	-0.055343	0.266728	0.257747	0.291714	9.06842e-05	#N/A
Q9UUE4	cyp6	Peptidyl-prolyl cis-trans isomerase cyp6	S	209	___2	-0.215302	0.00707817	0.290054	0.400208	0.33497	-0.0230117	0.0642047	0.395743	0.130711	0.51137	-0.23854	0.106111	0.0959306	0.154343	0.273476	-0.158951	0.0591313	0.260576	0.228421	0.373272	0.00522897	#N/A
Q9UUH8	SPAC630.04c	Uncharacterized protein C630.04c	S	87	___2	-0.216512	0.303625	0.0979896	0.195098	0.0135503	-0.139247	0.105724	0.27231	0.235071	0.355744	-0.364442	0.208099	0.145122	0.0478773	0.00838757	-0.240067	0.205816	0.171807	0.159349	0.125894	0.0143933	#N/A
Q9UUH8	SPAC630.04c	Uncharacterized protein C630.04c	S	90	___2	-0.197824	0.245073	0.295521	0.213146	0.0740204	-0.1448	0.0647433	0.278948	0.329493	0.275711	-0.377051	0.0422611	0.045907	0.0412874	0.115483	-0.239892	0.117359	0.206792	0.194642	0.155072	0.0344993	#N/A
Q9UUJ6	ned1	Nuclear elongation and deformation protein 1	S	292	___2	-0.439078	-0.503128	0.00111103	-0.387628	-0.245296	-0.604848	-0.390283	0.160476	-0.257735	-0.169678	#N/A	#N/A	#N/A	#N/A	#N/A	-0.521963	-0.446705	0.0807934	-0.322681	-0.207487	0.0237955	#N/A
Q9UUM6	SPBC405.02c	Uncharacterized protein C405.02c	S	165	___2	0.00699615	-0.0796051	0.00451469	-0.528841	-0.302889	0.0367491	0.00107789	-0.207405	-0.625954	-0.512464	0.00803709	-0.171526	-0.00803709	-0.236468	-0.262618	0.0172608	-0.0833512	-0.0703091	-0.463754	-0.359324	0.00107339	#N/A
Q9UUM6	SPBC405.02c	Uncharacterized protein C405.02c	S	169	___2	0.00699615	-0.0796051	0.00451469	-0.528841	-0.302889	0.0367491	0.00107789	-0.207405	-0.625954	-0.512464	0.00803709	-0.171526	-0.00803709	-0.236468	-0.262618	0.0172608	-0.0833512	-0.0703091	-0.463754	-0.359324	0.00107339	#N/A
Q9Y7K6	SPBC2A9.04c	Uncharacterized RING finger protein C2A9.04c	S	238	___2	0.362194	-0.486255	0.104527	0.453026	0.112344	0.599276	-1.08199	0.135442	0.610798	0.322475	-0.123391	-0.663832	0.0609059	-0.00858545	0.201334	0.27936	-0.744025	0.100291	0.351746	0.212051	0.000107722	#N/A
Q9Y7K6	SPBC2A9.04c	Uncharacterized RING finger protein C2A9.04c	S	656	___2	0.188228	0.22212	-0.105948	-0.0702391	0.136466	0.580455	-0.072382	-0.0642853	0.0642853	-0.273206	0.779046	-0.0869117	0.153193	-0.0351501	0.0351501	0.515909	0.0209422	-0.00568024	-0.0137013	-0.0338632	0.0231565	#N/A
Q9Y7Q7	SPCC297.05	DENN domain-containing protein C297.05	S	748	___2	0.296604	-0.00959969	0.0547581	0.00959969	-0.199465	0.340559	0.0213494	0.162886	-0.226554	-0.0213494	0.114201	0.00640249	-0.00640249	-0.151315	-0.31076	0.250455	0.00605075	0.0704139	-0.122757	-0.177191	0.00381093	#N/A
Q9Y7Q7	SPCC297.05	DENN domain-containing protein C297.05	S	753	___2	0.296604	-0.00959969	0.0547581	0.00959969	-0.199465	0.234494	0.0231392	0.0477574	-0.154816	-0.0409124	0.0959172	0.00529051	-0.00529051	-0.125518	-0.296005	0.209005	0.00627669	0.0324083	-0.090245	-0.178794	0.0136271	#N/A
G2TRL1	SPAC186.04c	Uncharacterized protein C186.04c	T	143	___2	-1.70289	-0.747703	0.0752325	0.593598	0.669017	#N/A	#N/A	#N/A	#N/A	#N/A	-1.14977	-0.504763	0.143571	0.470201	0.990226	-1.42633	-0.626233	0.109402	0.531899	0.829621	0.000233059	#N/A
O13722	taf12	Transcription initiation factor TFIID subunit 12	T	221	___2	-0.225673	-0.329843	-0.0871511	0.401906	0.480361	0.023376	-0.355618	-0.190954	0.114209	0.234635	#N/A	#N/A	#N/A	#N/A	#N/A	-0.101149	-0.342731	-0.139052	0.258058	0.357498	0.0185812	#N/A
O14031	pgt1	Glutathione transporter 1	T	26	___2	#N/A	#N/A	#N/A	#N/A	#N/A	0.447343	0.203607	0.0893393	-0.0893393	-0.271317	0.136742	0.131972	-0.0124359	-0.102354	-0.228937	0.292042	0.167789	0.0384517	-0.0958467	-0.250127	0.0459824	#N/A
O14079	mdb1	Uncharacterized protein mdb1	T	218	___2	0.125089	0.281307	-0.129561	-0.0590453	-0.0334277	0.136143	0.0573692	-0.0185642	-0.229034	-0.118878	0.303077	-0.0396571	-0.0625443	-0.0523801	-0.31909	0.188103	0.099673	-0.0702232	-0.113487	-0.157132	0.0150679	#N/A
O14132	pit1	Sporulation protein kinase pit1	T	198	___2	0.53304	0.169312	-0.0635099	-0.1767	-0.0357485	0.500203	0.333629	-0.0580397	-0.163787	-0.149202	0.57861	0.265812	-0.145276	-0.0773134	-0.131045	0.537285	0.256251	-0.0889419	-0.139267	-0.105332	1.05581e-07	#N/A
O14248	tea3	Tip elongation aberrant protein 3	T	1075	___2	0.200461	0.219913	0.20984	-0.0301342	-0.0790491	0.23013	0.128808	0.168715	-0.0366526	-0.115219	0.131816	0.174288	0.0893259	0.0875788	-0.103955	0.187469	0.174336	0.15596	0.00693067	-0.0994078	0.00496515	#N/A
O36019	atg13	Autophagy protein 13	T	383	___2	-0.444151	-0.211388	-0.190067	-0.0217381	0.0217381	#N/A	#N/A	#N/A	#N/A	#N/A	-0.224442	-0.1647	-0.018712	0.169845	0.221574	-0.334297	-0.188044	-0.10439	0.0740533	0.121656	0.0478755	#N/A
O43073		UPF0220 protein C8D2.02c	T	2	___2	#N/A	#N/A	#N/A	#N/A	#N/A	0.202342	0.135179	-0.0358818	-0.344765	-0.284723	0.518296	0.277811	0.0362	-0.0888944	-0.138934	0.360319	0.206495	0.000159144	-0.21683	-0.211828	0.00393002	#N/A
O59737	gyp1	GTPase-activating protein gyp1	T	75	___2	-0.410805	-0.343398	0.251734	0.274042	0.0488548	#N/A	#N/A	#N/A	#N/A	#N/A	-0.473058	0.24915	0.326385	0.421236	0.207908	-0.441931	-0.0471239	0.289059	0.347639	0.128381	0.00726235	#N/A
O59740	mod5	Cell polarity protein mod5	T	94	___2	#N/A	#N/A	#N/A	#N/A	#N/A	0.417142	0.00947237	-0.185862	0.168064	-0.611148	0.454676	0.0713224	-0.00353241	-0.0677185	0.00117111	0.435909	0.0403974	-0.0946972	0.0501726	-0.304989	0.026612	#N/A
[truncated: 2,493 more rows]

## Sheet: Proteomics mating
Proteomics during mating (starvation values subtracted)			Mating time course proteomic values; 3 biological replicates															Mean mating proteomic values
[truncated: 57 more rows]

[truncated: 3 more sheets: Phosphoproteomics mating, Proteomics fusion, Phosphoproteomics fusion]
