# Supplementary material for: Proteomic and phosphoproteomic analyses reveal that TORC1 is reactivated by pheromone signaling during sexual reproduction in fission yeast
Source: PLoS Biol. 2024 Dec 20;22(12):e3002963. doi: 10.1371/journal.pbio.3002963 (PMC11750111; doi:10.1371/journal.pbio.3002963)
Supplement: S2 Table — All proteins and phosphosites identified in during starvation, mating, or fusion time course. Data presented in S1 Table is also included. The data are presented as 4 distinct tabs in.xls format, presenting proteomics and phosphoproteomics over the starvation and mating time course, and proteomics and phosphoproteomics over the fusion time course. Log2-transformed, median-corrected values are shown for all. Lighter shading indicates data from individual replicates; darker shading shows average values. In the starvation-mating time course, different color shadings highlight the starvation data, the uncorrected mating data and the starvation-subtracted mating data. An additional first tab presents a detailed legend. (XLSX) [file pbio.3002963.s009.xlsx]

## Sheet: Legend
	Content of the datasheets
		Proteomics starv_mating all	All identified peptides in the starvation/mating time course. The starvation values are indicated in the first block of columns (individual values and means). The mating values are in dicated in the next block. The mating values after subtraction of the starvation values are indicated in the last block.
		Phosphoprot starv_mating all	All identified phosphopeptides in the starvation/mating time course. The starvation values are indicated in the first block of columns (individual values and means). The mating values are in dicated in the next block. The mating values after subtraction of the starvation values are indicated in the last block.
		Proteomics fusion all	All identified peptides in the cell-cell fusion time course.
		Phosphoproteomics fusion all	All identified phosphopeptides in the cell-cell fusion time course.
		For each protein or phosphosite, individual experimental values and their mean are provided.
		In all cases, log2-transformed, median-corrected values are shown, except for the mating time course where the starvation values have been subtracted.
		For the starvation and mating time course, which has 3 biological replicates, proteins and phosphosites were considered to change significantly if the Benjamini-Hochberg adjusted p-value was < 0.05
		For the cell-cell fusion time course, which has 4 biological replicates, proteins and phosphosites were considered to change significantly if the Benjamini-Hochberg adjusted p-value was < 0.001
		To identify sites with significant change, please use the adj.P.Val column: if a value is present, it is significant; NS means non-significant.
	Explanation for column headers and annotations
		Protein	Uniprot identifier
		Gene.names	Pombase gene name
		Protein.names	Brief protein description
		Residue	Phosphorylated residue (S, T or Y)
		Position	Position of the phosphorylated residue in the protein
		Multiplicity	Number of phosphorylated residues in the identified phosphopetide
		R1, R2, R3, R4	Experimental replicate 1, 2, 3, 4
		Mean	Mean value of all replicates
		Starvation; S	Log2 values for h+ and h- strains plated on distinct MSL-N plates
		Mating; M	Log2 values for h+ and h- strains plated on same MSL-N plates
		Mating-Starvation; M-S	Log2 values of difference between values for h+ and h- strains plated on same and distinct MSL-N plates (starvation value is subtracted)
		Fusion; F	Log2 values for h+ and h- strains plated on same MSL-N plates after illumination
		adj.P.Val	Benjamini-Hochberg adjusted p-value testing for change over the time course
		adj.P.Val.Covariation	Benjamini-Hochberg adjusted p-value testing for difference in slope between phosho-proteomic and proteomic data
		#N/A	No data, or test not done
		NS	test not statistically significant (p > 0.05)
		Comments	Indicates where peptides failed to differentiate between two paralogs (data is duplicated in the tables for these)

## Sheet: Proteomics starv_mating all
Starvation/mating time course; complete proteomic dataset			Starvation proteomic values; 3 biological replicates															Mean starvation proteomic values						Mating proteomic values (no subtraction); 3 biological replicates															Mean mating proteomic values (no subtraction)					Starvation-subtracted mating proteomic values; 3 biological replicates
Protein	Gene.names	Protein.names	R1.0min.S	R1.45min.S	R1.90min.S	R1.135min.S	R1.180min.S	R2.0min.S	R2.45min.S	R2.90min.S	R2.135min.S	R2.180min.S	R3.0min.S	R3.45min.S	R3.90min.S	R3.135min.S	R3.180min.S	Mean.0min.S	Mean.45min.S	Mean.90min.S	Mean.135min.S	Mean.180min.S	adj.P.Val.S	R1.0min.M	R1.45min.M	R1.90min.M	R1.135min.M	R1.180min.M	R2.0min.M	R2.45min.M	R2.90min.M	R2.135min.M	R2.180min.M	R3.0min.M	R3.45min.M	R3.90min.M	R3.135min.M	R3.180min.M	Mean.0min.M	Mean.45min.M	Mean.90min.M	Mean.135min.M	Mean.180min.M	R1.0min.M-S	R1.45min.M-S	R1.90min.M-S	R1.135min.M-S	R1.180min.M-S	R2.0min.M-S
A9ZLL8	lsd90	Protein lsd90	-0.98212	-0.5408	0.0550852	0.404513	0.407516	-1.15883	-0.552902	0.0730104	0.440875	0.414701	-1.03604	-0.306576	0.240316	0.332417	0.643132	-1.059	-0.466759	0.122804	0.392602	0.488449	2.75556e-12	-1.13311	-0.605525	-0.0550852	0.238346	0.297578	-1.11901	-0.738992	-0.0730104	0.243157	0.177871	-0.95718	-0.491053	0.0416183	-0.0416183	0.302736	-1.06977	-0.611856	-0.0288258	0.146628	0.259395	-0.15099	-0.0647249	-0.11017	-0.166167	-0.109938	0.0398159
B5BP46	SPBC460.02c	Putative glutathione S-transferase C1183.02	0.260075	0.111176	0.0325623	-0.0325623	-0.230677	0.0838518	-0.073925	-0.0518942	0.0225573	0.00368595	0.0125027	0.0726042	0.00427723	-0.0826445	-0.0106716	0.11881	0.0366186	-0.00501823	-0.0308832	-0.0792208	NS	0.116747	0.132021	-0.161156	-0.115094	-0.2257	0.118951	-0.00368595	-0.0902967	-0.0378866	0.0338182	0.0739851	0.0249166	-0.00427723	-0.0476847	-0.150973	0.103228	0.0510839	-0.0852432	-0.0668885	-0.114285	-0.143328	0.0208445	-0.193718	-0.0825319	0.00497627	0.035099
B8Y7Y5	iec5	INO80 complex subunit 5	-0.252642	0.010478	0.0534801	-0.00884056	-0.142772	#N/A	#N/A	#N/A	#N/A	#N/A	0.151852	-0.0458241	-0.0116119	0.0116119	0.0539484	-0.050395	-0.017673	0.0209341	0.00138569	-0.0444117	NS	-0.504074	-0.00408363	0.011775	0.00408363	0.019598	#N/A	#N/A	#N/A	#N/A	#N/A	-0.0441666	0.017375	0.0615253	-0.0124321	-0.13742	-0.27412	0.00664568	0.0366502	-0.00417423	-0.0589108	-0.251432	-0.0145617	-0.0417051	0.0129242	0.16237	#N/A
C6Y4A3	atp19	ATP synthase subunit K, mitochondrial	-0.0955949	-0.0477576	-0.118968	0.0477576	-0.154067	-0.00809288	-0.312308	0.0768585	0.0738487	-0.118801	-0.398048	0.00937748	0.0782633	-0.0505209	0.173645	-0.167245	-0.116896	0.0120514	0.0236952	-0.0330742	NS	-0.0982957	0.109165	0.0820346	0.129496	0.0507941	-0.149128	0.0772934	-0.159473	0.151812	0.00809288	-0.237109	-0.00937748	0.0763388	-0.0342054	0.233628	-0.161511	0.0590269	-0.000366688	0.0823674	0.0975051	-0.00270081	0.156922	0.201002	0.0817385	0.204861	-0.141035
C6Y4A7	emc5	ER membrane protein complex subunit 5	0.019958	0.0121198	-0.0354218	0.102079	-0.0121198	#N/A	#N/A	#N/A	#N/A	#N/A	-0.0667667	-0.159415	0.040597	-0.0918722	-0.0410042	-0.0234044	-0.0736477	0.00258756	0.00510335	-0.026562	NS	-0.108488	0.0197215	-0.0648446	-0.0677218	0.0323653	#N/A	#N/A	#N/A	#N/A	#N/A	-0.00664997	0.00664997	0.255	0.191796	0.162993	-0.0575688	0.0131857	0.0950778	0.0620372	0.0976794	-0.128446	0.00760174	-0.0294228	-0.169801	0.0444851	#N/A
C6Y4A9	SPAC23D3.17	Uncharacterized protein C23D3.17	-0.164728	0.0426073	0.105587	0.00132179	9.15527e-05	-0.194144	0.0199513	0.0971007	-0.0199513	-0.0927758	-0.188436	0.125708	-0.187235	0.22761	-0.106643	-0.182436	0.0627554	0.00515095	0.06966	-0.0664423	NS	-0.12385	-9.15527e-05	0.0571404	-0.018527	-0.115189	-0.0961289	0.0964503	0.0940261	0.0338531	-0.3436	-0.00525761	-0.150412	0.00525761	0.241718	0.138896	-0.0750788	-0.0180176	0.0521413	0.0856814	-0.106631	0.0408783	-0.0426989	-0.0484467	-0.0198488	-0.11528	0.0980148
C6Y4B3	SPAC167.09	GPI mannosyltransferase 2 subunit C167.09	-0.122376	0.00513935	-0.0288992	-0.00513935	0.176228	0.154313	-0.00929594	-0.0144143	0.152955	-0.123184	-0.173595	0.0669866	0.0534902	0.278484	0.0128913	-0.0472196	0.0209433	0.00339222	0.1421	0.0219784	NS	-0.330068	0.107923	-0.130589	0.324217	0.251004	-0.202914	0.177894	0.0569272	0.00929594	-0.135699	-0.183436	-0.0444264	0.029016	-0.0128913	-0.0218349	-0.238806	0.0804634	-0.0148818	0.106874	0.0311569	-0.207691	0.102783	-0.101689	0.329356	0.0747766	-0.357226
C6Y4B8	SPAC22F3.15	Uncharacterized protein C22F3.15	-0.0079751	-0.00076437	0.0734515	0.00076437	0.1396	0.0281677	-0.0497084	-0.00145912	0.13434	0.0405331	-0.0742011	0.0534072	-0.0396237	0.157335	0.0396237	-0.0180028	0.000978152	0.0107896	0.0974798	0.0732524	NS	-0.119729	-0.0901265	-0.0670915	0.0731874	0.0676894	-0.0241604	0.00145912	-0.0596714	-0.0456409	0.079504	-0.0423379	-0.0490117	-0.0466771	0.138191	0.0716643	-0.0620756	-0.045893	-0.0578133	0.0552457	0.0729526	-0.111753	-0.0893621	-0.140543	0.072423	-0.0719109	-0.0523281
C6Y4C4	SPBC26H8.16	Succinate dehydrogenase assembly factor 4, mitochondrial	#N/A	#N/A	#N/A	#N/A	#N/A	0.0998583	-0.166359	-0.00514889	0.0764151	-0.126897	-0.0332055	0.0474458	0.0119233	0.00793505	-0.00793505	0.0333264	-0.0594566	0.00338721	0.0421751	-0.067416	NS	#N/A	#N/A	#N/A	#N/A	#N/A	0.00514889	0.101058	-0.0651274	0.099534	-0.178943	-0.0858111	-0.0707259	0.0412068	0.097527	-0.124336	-0.0403311	0.015166	-0.0119603	0.0985305	-0.151639	#N/A	#N/A	#N/A	#N/A	#N/A	-0.0947094
C6Y4C6	SPBC29A10.17	Uncharacterized protein C29A10.17	0.0790539	-0.0803957	0.0301037	0.0873489	-0.142851	-0.11688	0.0127921	0.140294	0.0580907	-0.153818	-0.0736151	-0.00990295	0.0944347	0.0151711	-0.19411	-0.037147	-0.0258355	0.0882773	0.0535369	-0.163593	NS	-0.0310745	-0.0301037	0.058403	-0.196145	0.0622501	-0.0127921	0.19311	-0.0649524	0.112622	-0.0806537	-0.124523	0.0701466	0.00990295	0.113811	-0.187988	-0.0561299	0.0777176	0.00111787	0.0100961	-0.0687973	-0.110128	0.050292	0.0282993	-0.283494	0.205101	0.104088
C6Y4C7	SPCC757.15	Uncharacterized membrane protein C757.15	0.00941372	-0.0985641	-0.0551767	0.0287752	0.00374317	-0.220978	-0.0925512	0.0445557	0.0458336	0.046154	-0.0513687	-0.0778685	-0.00755405	0.0292921	0.0546932	-0.0876443	-0.0896613	-0.00605838	0.0346336	0.0348635	NS	-0.287259	0.079442	-0.00374317	-0.0400143	0.0371103	-0.143444	-0.00859451	0.0244789	-0.000457764	0.000457764	-0.0266638	0.00755405	-0.0959463	0.0173521	0.146577	-0.152456	0.0261339	-0.0250702	-0.00770664	0.0613817	-0.296673	0.178006	0.0514336	-0.0687895	0.0333672	0.0775337
G2TRM0	fmc1	ATP synthase assembly factor fmc1, mitochondrial	#N/A	#N/A	#N/A	#N/A	#N/A	-0.142288	-0.113877	0.198034	0.125352	0.0132265	-0.0927544	0.0967751	0.140995	0.181117	-0.286775	-0.117521	-0.00855112	0.169515	0.153234	-0.136774	NS	#N/A	#N/A	#N/A	#N/A	#N/A	-0.073658	-0.0132265	0.065671	-0.111155	0.0172491	0.263041	0.0231924	-0.0231924	-0.0730486	-0.459828	0.0946918	0.00498295	0.0212393	-0.0921016	-0.22129	#N/A	#N/A	#N/A	#N/A	#N/A	0.0686302
G2TRM7	tam5	Uncharacterized protein tam5	-0.54933	-0.266369	-0.371053	0.286525	-1.15622	#N/A	#N/A	#N/A	#N/A	#N/A	-0.0726514	0.126839	-0.165109	0.0461059	-0.222202	-0.310991	-0.0697649	-0.268081	0.166315	-0.689209	NS	-0.346487	0.410523	0.593958	0.266369	0.408264	#N/A	#N/A	#N/A	#N/A	#N/A	-0.0461059	0.330417	0.122104	0.080193	-0.382668	-0.196296	0.37047	0.358031	0.173281	0.0127981	0.202843	0.676892	0.965011	-0.0201559	1.56448	#N/A
G2TRN4	new10	Enhancer of rudimentary homolog	0.0269299	-0.0896711	0.151392	-0.0269299	-0.160682	-0.0580192	-0.16786	-0.0081954	0.199022	-0.120814	0.0117517	-0.0148759	0.12523	0.0314612	-0.123428	-0.00644588	-0.0908022	0.0894756	0.0678511	-0.134974	NS	0.0669765	0.194241	0.04142	-0.194369	-0.17528	0.180336	0.129191	0.0081954	0.0317531	-0.280274	-0.0117517	-0.0820794	0.0287852	-0.0472302	0.178897	0.0785201	0.0804507	0.0261335	-0.0699488	-0.0922187	0.0400467	0.283912	-0.109972	-0.167439	-0.0145979	0.238355
G2TRP1	SPBC30B4.09	Putative uncharacterized protein C30B4.09	-0.0294247	-0.0869074	0.0752525	0.0716057	-0.0492134	-0.162733	-0.086606	-0.0238514	0.0847206	0.0238514	-0.159346	-0.00717258	0.0142813	0.00984287	0.100401	-0.117168	-0.0602287	0.0218941	0.0553897	0.025013	NS	-0.0856762	-0.0410233	0.0294247	0.0434084	0.244652	-0.0990238	-0.0360546	0.0372906	0.267727	0.100044	-0.150775	-0.042407	0.00717258	-0.0336657	0.128798	-0.111825	-0.0398283	0.0246293	0.0924899	0.157832	-0.0562515	0.0458841	-0.0458279	-0.0281973	0.293865	0.0637093
G2TRP2	new15	Putative mitochondrial ribosomal protein new15, mitochondrial	0.0192857	0.0702205	-0.0142226	-0.0277152	-0.126237	0.00168419	0.128367	0.0301886	-0.129076	0.133278	-0.15605	0.112465	-0.042521	-0.0785546	0.042521	-0.0450268	0.103684	-0.00885169	-0.0784486	0.0165205	NS	0.0281472	0.22268	-0.00426054	0.00426054	-0.043756	0.131739	-0.0821247	-0.00995922	-0.0871134	-0.00168419	0.089046	0.118572	-0.0513959	0.179142	-0.0541663	0.0829773	0.0863756	-0.0218719	0.0320965	-0.0332022	0.00886154	0.152459	0.00996208	0.0319757	0.0824814	0.130054
G2TRP3	ymr31	37S ribosomal protein YMR-31, mitochondrial	-0.506719	-0.113382	-0.125726	0.0886068	-0.010581	-0.13342	-0.300224	0.13923	0.151246	-0.0238428	#N/A	#N/A	#N/A	#N/A	#N/A	-0.320069	-0.206803	0.00675201	0.119926	-0.0172119	NS	-0.071866	0.010581	0.192796	0.476215	0.15105	-0.169478	0.0238428	-0.043025	0.341245	0.258904	#N/A	#N/A	#N/A	#N/A	#N/A	-0.120672	0.0172119	0.0748854	0.40873	0.204977	0.434853	0.123963	0.318521	0.387609	0.161631	-0.0360584
G2TRP5	cox7	Cytochrome c oxidase subunit 7	-0.160959	-0.0974894	0.0530815	0.106668	0.169304	-0.257203	-0.128649	-0.0115194	0.131019	0.213244	-0.225003	-0.0162849	0.0162849	0.106237	0.340411	-0.214389	-0.0808077	0.0192823	0.114642	0.240987	3.74606e-07	-0.0837746	-0.0530815	-0.0973568	0.166282	0.209866	-0.217053	-0.0831537	0.0115194	0.18826	0.319074	-0.182789	-0.10597	-0.0851936	0.0878124	0.242548	-0.161206	-0.0807352	-0.0570103	0.147451	0.257162	0.0771847	0.0444078	-0.150438	0.0596132	0.0405617	0.0401497
G2TRP6	new16	Cytochrome c oxidase subunit 6B-like protein new16	#N/A	#N/A	#N/A	#N/A	#N/A	-0.140884	-0.179045	0.164012	0.186184	0.295905	-1.2633	-0.0335484	0.128627	0.104031	-0.137358	-0.702092	-0.106297	0.146319	0.145107	0.0792737	NS	#N/A	#N/A	#N/A	#N/A	#N/A	-0.0760498	0.0677032	-0.0588131	0.0178509	-0.0178509	0.184746	-0.220236	0.198203	0.0335484	-0.203396	0.054348	-0.0762663	0.069695	0.0256996	-0.110623	#N/A	#N/A	#N/A	#N/A	#N/A	0.0648346
G2TRP8	new18	Mitochondrial zinc maintenance protein 1, mitochondrial	-0.010756	0.0943818	-0.0728097	0.0705361	0.0622249	#N/A	#N/A	#N/A	#N/A	#N/A	0.0146017	-0.146395	0.00140572	0.0425472	-0.170809	0.00192285	-0.0260065	-0.035702	0.0565417	-0.054292	NS	0.0615716	-0.0417476	-0.213858	-0.0503259	0.010756	#N/A	#N/A	#N/A	#N/A	#N/A	-0.0591583	0.0550585	-0.0497341	-0.00140572	0.00759125	0.00120664	0.00665545	-0.131796	-0.0258658	0.00917363	0.0723276	-0.136129	-0.141048	-0.120862	-0.0514688	#N/A
G2TRP9	cox20	Cytochrome c oxidase protein 20, mitochondrial	-0.0772495	-0.0536928	-0.0144768	0.0144768	0.0810299	-0.245031	0.00335741	0.357728	-0.00599241	0.588312	-0.0550728	0.0372038	0.0943689	-0.0174761	-0.0299129	-0.125784	-0.00437721	0.145874	-0.00299724	0.213143	NS	-0.178776	0.0556526	-0.0666237	0.0513391	0.0490742	-0.282478	0.129136	-0.00335741	0.21557	-0.148915	-0.0621996	-0.135242	0.058423	0.0208139	0.0174761	-0.174484	0.0165156	-0.00385269	0.0959077	-0.0274549	-0.101526	0.109345	-0.0521469	0.0368624	-0.0319557	-0.037447
G2TRQ0	tam13	Uncharacterized protein tam13	0.0512848	0.0249147	0.136757	0.1663	0.0206318	0.192822	-0.0118794	0.13332	0.357846	-0.0205226	-0.340484	0.10556	0.0677586	0.200197	0.169044	-0.0321256	0.0395319	0.112612	0.241448	0.0563842	NS	-0.219871	-0.0206318	-0.103378	-0.211505	-0.309406	0.0118794	0.146465	-0.0984645	-0.0492177	-0.127382	-0.0631199	-0.00444794	-0.0553589	0.00444794	-0.0388088	-0.0903703	0.0404617	-0.0857339	-0.0854249	-0.158532	-0.271155	-0.0455465	-0.240135	-0.377805	-0.330038	-0.180943
G2TRQ6	tam11	Uncharacterized protein tam11	-0.0698414	0.0927439	0.080452	0.125872	0.0355816	0.0817566	-0.223554	0.551544	0.0462189	-0.105141	-0.310029	0.147604	0.138847	0.0359421	0.0321016	-0.0993713	0.00559807	0.256948	0.0693442	-0.0124858	NS	-0.0355816	-0.217073	-0.139936	-0.171428	0.325296	-0.0462189	0.280485	0.0766926	-0.240097	-0.169525	-0.101456	-0.0204163	0.0204163	-0.0804462	-0.191881	-0.0610854	0.0143318	-0.0142759	-0.16399	-0.0120366	0.0342598	-0.309817	-0.220388	-0.297299	0.289715	-0.127975
G2TRQ8	tam9	54S ribosomal protein L36, mitochondrial	-0.023942	-0.0794411	0.0272474	0.023942	0.142493	-0.0912986	-0.0132918	0.045506	-0.0812583	0.0132918	0.0299387	-0.0806637	-0.0785236	0.0743246	-0.0274897	-0.028434	-0.0577989	-0.0019234	0.00566943	0.0427651	NS	-0.274889	-0.0254297	-0.0860472	0.0696011	0.0443716	-0.197588	-0.0522161	0.247698	0.0261846	0.0869422	0.0274897	-0.0390921	0.100581	-0.0283813	0.116973	-0.148329	-0.0389126	0.0874108	0.0224681	0.0827622	-0.250947	0.0540113	-0.113295	0.0456591	-0.0981216	-0.10629
G2TRS3	ksh1	Protein kish	0.222107	-0.105168	0.0440011	-0.0363135	-0.238697	-0.129751	0.0107875	-0.0778842	0.0381494	0.0166059	0.015377	0.0182219	-0.0154581	0.000681877	-0.0515614	0.0359112	-0.0253862	-0.0164471	0.000839233	-0.0912174	NS	0.0432878	0.237551	-0.0841613	0.0363135	-0.141008	-0.0855823	-0.0350509	0.0166154	-0.0107875	0.0483613	0.00162983	-0.00230694	0.0385542	-0.000681877	-0.0181189	-0.0135549	0.0667311	-0.0096639	0.00828139	-0.0369218	-0.17882	0.342719	-0.128162	0.0726271	0.0976887	0.0441685
G2TRT6	SPCC417.16	NADH dehydrogenase [ubiquinone] 1 alpha subcomplex subunit 4 homolog	-0.285954	-0.0283427	-0.00860357	0.167602	0.00849867	#N/A	#N/A	#N/A	#N/A	#N/A	-0.309774	0.0105352	0.155965	-0.0115862	0.266249	-0.297864	-0.00890374	0.0736806	0.0780079	0.137374	0.0229916	-0.423888	0.0503402	0.0989928	-0.00849867	0.0607905	#N/A	#N/A	#N/A	#N/A	#N/A	-0.164666	-0.0105352	0.157901	-0.0472193	0.148829	-0.294277	0.0199025	0.128447	-0.027859	0.10481	-0.137934	0.0786829	0.107596	-0.176101	0.0522919	#N/A
G2TRU3	SPCPB16A4.07	Uncharacterized protein PB16A4.07	-0.0657825	-0.638913	0.406582	0.819567	0.293756	-0.446744	-0.34639	0.0922384	0.632403	0.356511	-0.836795	-0.124386	0.0532284	0.395164	0.301478	-0.449774	-0.369896	0.184016	0.615712	0.317249	1.1471e-05	-0.27099	-0.406185	-0.0318356	0.163005	0.0318356	-0.555623	-0.189227	0.108071	0.359967	-0.0922384	-0.544434	-0.363653	-0.00841904	0.225731	0.00841904	-0.457016	-0.319688	0.0226056	0.249568	-0.0173279	-0.205208	0.232728	-0.438417	-0.656562	-0.261921	-0.108879
O00084	ure1	Urease	0.0496726	0.00435877	-0.0125279	-0.0201268	0.0345626	0.0532551	0.010993	0.0107346	-0.0177345	0.00188446	0.0582075	-0.0167961	0.0610924	-0.00843048	-0.0325289	0.0537117	-0.000481447	0.0197663	-0.0154306	0.00130606	NS	0.0416331	-0.00190401	-0.0605283	0.00190401	-0.0557065	0.0280113	-0.0233498	-0.00188446	-0.00705338	-0.0491123	0.0367165	0.0147133	0.00843048	-0.0179443	-0.0208893	0.0354536	-0.0035135	-0.0179941	-0.0076979	-0.0419027	-0.00803947	-0.00626278	-0.0480003	0.0220308	-0.0902691	-0.0252438
O00087	dld1	Dihydrolipoyl dehydrogenase, mitochondrial	-0.0693421	-0.0140109	-0.0334668	0.0391765	0.0655379	-0.141065	-0.100962	-0.0684156	0.00700092	0.00811863	-0.0560064	0.0202141	-0.0145397	0.00287056	0.146743	-0.0888044	-0.0315862	-0.0388074	0.0163493	0.0734665	0.0155188	-0.0728593	0.0140109	-0.0549302	0.145005	0.220481	-0.105113	-0.000121117	0.000121117	0.144608	0.152719	-0.0640221	-0.0220337	-0.00287056	0.0469208	0.12879	-0.0806648	-0.00271463	-0.0192266	0.112178	0.16733	-0.00351715	0.0280218	-0.0214634	0.105828	0.154943	0.0359516
O00091	zwf1	Glucose-6-phosphate 1-dehydrogenase	0.112834	0.0277562	-0.0605588	0.00228071	-0.162728	0.011343	0.0292788	-0.0619736	-0.011343	-0.0975513	-0.0505018	0.090126	0.00932503	-0.104916	0.0519571	0.0245585	0.0490537	-0.0377358	-0.0379926	-0.0694407	NS	0.0249305	0.0657229	-0.0615087	-0.00228071	-0.0244889	0.0532093	0.0416698	-0.0380192	0.0512657	-0.0230942	0.0736828	0.0388222	-0.00932503	-0.0550003	-0.0294189	0.0506075	0.0487383	-0.0362843	-0.0020051	-0.0256673	-0.087904	0.0379667	-0.00094986	-0.00456142	0.138239	0.0418663
O00102	ubc7	Ubiquitin-conjugating enzyme E2-18 kDa	0.119016	0.0903492	-0.00467587	-0.053525	-0.122344	-0.0991273	0.094399	0.00214529	0.00642729	-0.00214529	-0.21802	0.0529652	-0.00978661	-0.0202255	0.0802641	-0.066044	0.0792378	-0.00410573	-0.0224411	-0.0147417	NS	0.00467587	0.131185	0.0193338	-0.00829697	-0.0050993	-0.0855966	-0.0766797	0.116781	0.0534911	-0.069943	0.147114	0.00978661	0.0787086	-0.0322819	-0.178148	0.0220644	0.0214305	0.0716077	0.00430409	-0.0843968	-0.11434	0.0408354	0.0240097	0.045228	0.117245	0.0135307
O13282	taf5	Transcription initiation factor TFIID subunit 5	-1.16301	-0.424213	-0.118134	0.284528	0.491004	-0.696051	-0.207187	-0.156288	0.304907	0.261581	-0.341338	-0.158422	0.0346422	0.265054	0.521027	-0.733466	-0.263274	-0.0799268	0.284829	0.424537	0.000101674	-0.948883	-0.279721	0.118134	0.575928	0.16805	-0.619204	-0.245041	0.156288	0.488941	0.351343	-0.303634	-0.115923	-0.0346422	0.345498	0.904328	-0.623907	-0.213562	0.0799268	0.470122	0.474574	0.214126	0.144492	0.236269	0.2914	-0.322954	0.0768471
O13326	SPBC428.11	O-acetylhomoserine (thiol)-lyase	0.166478	0.0692196	-0.0982523	0.0648756	-0.167291	0.0337591	0.0867138	-0.0228624	0.0275335	-0.337697	0.0181417	0.0363064	0.00497055	-0.157665	-0.128066	0.072793	0.0640799	-0.0387147	-0.021752	-0.211018	0.00219493	0.0954218	0.0165529	-0.0165529	-0.045248	-0.0974874	0.0228624	0.0706625	-0.0635023	-0.178372	-0.183208	0.0814457	0.0565758	-0.00497055	-0.0653477	-0.212395	0.0665766	0.0479304	-0.0283419	-0.0963227	-0.164363	-0.0710564	-0.0526667	0.0816994	-0.110124	0.0698032	-0.0108967
O13351	pmt3	Ubiquitin-like protein pmt3/smt3	0.30919	0.0229344	-0.150814	0.0174623	-0.373771	0.112626	-0.0404038	0.058125	0.0404038	-0.153251	-0.03232	0.0262041	0.0796919	0.107697	-0.148048	0.129832	0.00291157	-0.00433222	0.0551879	-0.225024	0.0173235	0.20522	0.138512	-0.153297	-0.0174623	-0.357103	0.0807824	0.0614247	-0.20371	-0.124206	-0.248365	0.0750723	-0.0262041	0.0629835	-0.0646563	-0.210237	0.120358	0.0579109	-0.0980078	-0.0687749	-0.271901	-0.103971	0.115578	-0.00248337	-0.0349245	0.0166683	-0.0318432
O13370	ded1	ATP-dependent RNA helicase ded1	0.240382	0.124502	-0.0221267	-0.0227351	-0.177301	0.1702	0.0891485	-0.00431252	-0.0389271	-0.138762	0.17194	0.149875	0.00851727	-0.0994215	-0.0443687	0.194174	0.121175	-0.00597397	-0.0536946	-0.120144	1.49098e-07	0.121686	0.181283	-0.0154414	0.0154414	-0.0614581	0.194328	0.122974	-0.0143547	0.00431252	-0.0686264	0.186637	0.124387	-0.00851727	-0.0271978	-0.0616026	0.16755	0.142881	-0.0127711	-0.0024813	-0.0638957	-0.118696	0.0567808	0.00668526	0.0381765	0.115843	0.024128
O13602	mrps28	Probable 37S ribosomal protein S28, mitochondrial	-0.0405846	-0.0376158	0.0144558	0.048933	0.0748444	-0.188852	0.0523162	-0.0765748	0.0590129	0.0110383	-0.0190754	-0.0291204	-0.00737286	0.120164	0.00754166	-0.0828373	-0.00480668	-0.023164	0.0760366	0.0311414	NS	-0.0144558	0.177231	-0.141411	0.075614	-0.282703	-0.128378	0.0791268	-0.11501	0.0422597	-0.0110383	-0.123696	0.00737286	-0.0615969	0.0368128	0.0753889	-0.0888435	0.0879102	-0.106006	0.0515622	-0.0727843	0.0261288	0.214847	-0.155867	0.0266809	-0.357548	0.0604734
O13614	rps10b	40S ribosomal protein S10-B	0.313243	0.219054	0.0119834	0.0478091	-0.143204	0.216475	0.138353	0.0251341	-0.0788012	-0.107627	0.207055	0.197229	-0.0101247	-0.162886	0.0101247	0.245591	0.184879	0.0089976	-0.0646261	-0.0802355	0.00124124	0.134788	-0.179377	-0.21848	-0.0119834	-0.17628	0.212899	0.180642	-0.0251341	-0.0682516	-0.1743	0.185241	0.110149	-0.0758901	-0.136538	-0.124121	0.177643	0.037138	-0.106501	-0.0722577	-0.158234	-0.178455	-0.398431	-0.230463	-0.0597925	-0.0330753	-0.00357628
O13615	prp5	Pre-mRNA-splicing factor prp5	#N/A	#N/A	#N/A	#N/A	#N/A	0.0541301	0.0545058	-0.21993	0.404836	-0.664219	0.0703745	-0.0215816	0.171886	-0.0341129	-0.0876589	0.0622523	0.0164621	-0.0240219	0.185362	-0.375939	NS	#N/A	#N/A	#N/A	#N/A	#N/A	-0.0194249	0.167881	0.0194249	-0.0608993	-0.131185	0.0943508	0.0430374	-0.00125504	0.00125504	-0.0474834	0.0374629	0.105459	0.00908494	-0.0298221	-0.0893342	#N/A	#N/A	#N/A	#N/A	#N/A	-0.073555
O13620	mrd1	Multiple RNA-binding domain-containing protein 1	0.172824	0.122533	0.170436	0.106981	-0.0227976	-0.0680537	0.357585	0.315486	-0.0608039	-0.158585	0.0830746	0.0950956	-0.0844755	-0.026475	-0.0567245	0.0626149	0.191738	0.133816	0.00656748	-0.0793691	NS	0.0149088	-0.0149088	-0.0737724	-0.0742474	-0.0603371	0.00795889	0.0924439	-0.00795889	-0.0219016	0.0605025	0.110681	0.104007	0.026475	-0.0573168	-0.222589	0.0445161	0.060514	-0.0184188	-0.0511552	-0.074141	-0.157915	-0.137442	-0.244208	-0.181229	-0.0375395	0.0760126
O13621		Uncharacterized protein C691.05c	0.0694537	0.0125051	-0.0420556	-0.0125051	-0.104243	-0.0930204	-0.0239639	0.0210752	0.05165	-0.049552	0.00332785	-0.0958514	-0.00555182	-0.00332785	0.0229735	-0.00674629	-0.0357701	-0.00884406	0.011939	-0.0436071	NS	-0.112484	-0.0558686	0.0391212	0.0523496	0.132829	-0.0678549	0.0664587	-0.00747585	0.00747585	0.191035	-0.0776458	0.0469728	-0.00669813	0.119822	0.100028	-0.085995	0.0191876	0.00831572	0.0598825	0.141297	-0.181938	-0.0683737	0.0811768	0.0648546	0.237072	0.0251656
O13622	mss116	ATP-dependent RNA helicase mss116, mitochondrial	0.005476	-0.0514326	0.000459671	-0.0140934	-0.0129223	-0.0770226	-0.0511255	-0.0517368	-0.0153027	0.0153027	-0.0108609	0.00947428	-0.0054965	0.00934076	0.00310659	-0.0274692	-0.031028	-0.0189246	-0.0066851	0.00182899	NS	-0.175005	-0.000459671	0.015789	0.0427961	0.128597	-0.101711	0.0420094	0.0541153	0.114647	0.119202	-0.0557113	-0.030683	0.00556993	-0.00310659	0.0499673	-0.110809	0.00362221	0.0251581	0.0514455	0.0992554	-0.180481	0.0509729	0.0153294	0.0568895	0.14152	-0.0246887
O13629	aim22	Putative lipoate-protein ligase A	-0.0242128	-0.144315	0.0422401	-0.000662804	0.107093	-0.230611	0.0622048	0.331417	-0.102664	0.198841	-0.0171089	0.00970745	-0.0639343	0.197462	0.112285	-0.0906444	-0.0241342	0.103241	0.0313783	0.139406	NS	-0.209081	0.000662804	0.0744629	-0.00578499	0.0420027	-0.114596	0.113831	-0.034862	0.034862	-0.424695	-0.00970745	-0.146382	-0.0919867	0.229957	0.0559645	-0.111128	-0.0106295	-0.0174619	0.0863446	-0.108909	-0.184868	0.144978	0.0322227	-0.00512218	-0.0650902	0.116015
O13633		Uncharacterized J domain-containing protein C17A3.05c	0.100856	0.0535035	0.172845	-0.0489526	-0.0845933	0.093791	0.0175533	-0.0395994	-0.15458	-0.0461721	0.0321789	0.0741453	-0.00565624	-0.0628405	-0.0940342	0.0756087	0.0484007	0.0425299	-0.0887911	-0.0749332	0.00637497	-0.0562043	0.017755	0.0497031	-0.017755	-0.0733056	-0.0069952	0.0069952	0.119687	0.0285292	-0.103618	0.0218592	-0.0245924	0.00871372	0.00565624	-0.111121	-0.0137801	5.2611e-05	0.059368	0.00547679	-0.0960148	-0.157061	-0.0357485	-0.123142	0.0311975	0.0112877	-0.100786
O13636	tim50	Mitochondrial import inner membrane translocase subunit tim50	0.000642776	0.0169191	-0.00257492	-0.00905418	0.0692768	-0.0481186	0.00218105	-0.0148754	0.104382	-0.0143223	-0.00780678	0.0165625	0.0124178	0.0228624	-0.0491753	-0.0184275	0.0118876	-0.00167751	0.0393966	0.00192642	NS	-0.0634556	-0.0506363	-0.000642776	0.00873089	0.0440826	-0.053812	0.000789642	-0.000789642	0.0523987	0.0388088	-0.00659275	0.00249577	-0.00249577	0.0971479	-0.0520735	-0.0412868	-0.0157836	-0.00130939	0.0527592	0.0102727	-0.0640984	-0.0675554	0.00193214	0.0177851	-0.0251942	-0.00569344
O13637	sec31	Protein transport protein sec31	0.0331082	-0.00170565	-0.0265021	0.00170565	-0.0162787	-0.0355868	-0.0181851	-0.02424	0.0181851	-0.0282016	-0.0171981	0.0112739	-0.0274777	-0.0476365	-0.00205183	-0.0065589	-0.00287231	-0.0260733	-0.00924857	-0.0155107	NS	-0.0478835	0.0420613	-0.0141673	0.0523143	0.0595918	-0.0289912	0.0210919	0.0629678	0.103137	0.12085	-0.00850534	0.0111976	0.00205183	0.0316348	0.0247416	-0.02846	0.0247836	0.0169508	0.0623619	0.0683945	-0.0809917	0.043767	0.0123348	0.0506086	0.0758705	0.00659561
O13639		Adenosylhomocysteinase	0.296061	0.078969	0.0437393	-0.0437393	-0.34639	0.149134	0.0930452	-0.015564	0.015564	-0.0898304	0.105319	0.184251	0.0113616	-0.19649	-0.0113616	0.183504	0.118755	0.013179	-0.0748884	-0.149194	0.00294288	0.226154	0.0968609	-0.217939	-0.12169	-0.208338	0.226645	0.116405	-0.0527592	-0.0503216	-0.0781975	0.21264	0.0823779	-0.0400167	-0.137831	-0.214581	0.221813	0.0985481	-0.103572	-0.103281	-0.167039	-0.0699062	0.0178919	-0.261679	-0.0779505	0.138052	0.0775108
O13640		Uncharacterized alpha-1,2-galactosyltransferase C8D2.17	-0.0805769	-0.0284042	-0.102324	0.0275564	-0.0275564	-0.0379014	-0.0350127	-0.0721517	-0.0364175	-0.238432	0.00423479	0.0148082	-0.048142	-0.0405736	-0.0861239	-0.0380812	-0.0162029	-0.074206	-0.0164782	-0.117371	NS	0.037406	0.0389509	-0.0608912	0.119461	0.539777	0.0350127	0.0390449	0.0554824	0.100807	0.400152	-0.00423479	-0.014071	0.067636	0.156627	0.240669	0.022728	0.0213083	0.0207424	0.125632	0.393532	0.117983	0.0673552	0.0414333	0.0919046	0.567333	0.0729141
O13642	lip5	Lipoyl synthase, mitochondrial	0.173812	0.0711727	-0.0132685	-0.0224771	-0.0847883	0.062089	-0.0209274	0.0470018	-0.0183134	-0.100202	-0.010488	-0.0163407	0.010488	-0.0265546	-0.038734	0.0751376	0.0113015	0.0147405	-0.0224484	-0.0745746	0.0442053	0.0503111	0.0123072	-0.0123072	-0.0719585	0.0378656	0.0773687	0.00280285	0.02596	-0.0729895	-0.00280285	0.0186439	0.0155597	0.0218387	0.0155444	-0.075171	0.0487746	0.0102232	0.0118305	-0.0431345	-0.0133694	-0.123501	-0.0588655	0.000961304	-0.0494814	0.122654	0.0152798
O13644	sed5	Integral membrane protein sed5	-0.0891848	0.0422316	-0.187001	0.150835	-0.03613	-0.160834	0.00268221	-0.0651307	-0.00268221	-0.00969553	-0.0565786	-0.00761414	-0.00589561	0.0161991	-0.0689631	-0.102199	0.0124332	-0.0860092	0.054784	-0.0382628	NS	-0.352415	-0.0640259	0.174985	0.03613	0.225301	-0.106297	0.0639224	0.0265613	0.0105987	0.0836749	0.00128746	-0.00128746	0.14679	0.0717392	0.0423965	-0.152475	-0.000463645	0.116112	0.0394893	0.117124	-0.26323	-0.106257	0.361986	-0.114705	0.261431	0.0545368
O13648	rmt3	Ribosomal protein arginine N-methyltransferase rmt3	0.160138	0.063446	0.247506	-0.0377951	-0.0263205	0.00929451	0.0138712	0.0256729	-0.00929451	0.00969505	-0.161644	0.0646353	-0.0082674	-0.0498304	0.0291519	0.00259622	0.0473175	0.0883039	-0.0323067	0.0041755	NS	0.0263205	-0.189984	-0.0372744	-0.266579	0.413108	0.0172577	-0.0678482	-0.112427	-0.148394	-0.146402	0.166936	0.0082674	0.0883436	-0.0960646	-0.148223	0.0701714	-0.0831884	-0.0204525	-0.170346	0.0394942	-0.133818	-0.25343	-0.284781	-0.228784	0.439428	0.00796318
O13651	irs1	Isoleucine--tRNA ligase, cytoplasmic	0.163536	0.104081	0.00235939	-0.00235939	-0.0957737	0.0955248	0.079071	0.0107908	-0.00494671	-0.105731	0.0826778	0.0447111	0.0172148	-0.057971	-0.0734863	0.113913	0.0759544	0.0101217	-0.021759	-0.0916637	6.54285e-06	0.0714283	0.0247726	-0.0480938	-0.0636339	-0.119551	0.102292	0.00494671	-0.0339499	-0.0754499	-0.129701	0.0883608	0.0573034	-0.0172148	-0.0172701	-0.154939	0.0873604	0.0290076	-0.0330861	-0.052118	-0.13473	-0.0921078	-0.0793085	-0.0504532	-0.0612745	-0.023777	0.00676727
O13656	tom40	Probable mitochondrial import receptor subunit tom40	0.00848627	0.00240088	-0.0921874	-0.00240088	-0.028091	0.00216961	-0.03578	-0.0517588	0.017417	-0.0984316	-0.0234737	-0.00835133	-0.0521383	-0.0629702	0.0810509	-0.00427262	-0.0139101	-0.0653615	-0.0159847	-0.0151572	NS	-0.0351958	-0.0407081	0.0453401	0.0714793	0.0600438	-0.00320339	0.0135469	-0.00216961	0.091855	0.0353365	0.00835133	0.0674448	-0.0329199	0.0896158	0.0128679	-0.010016	0.0134279	0.00341686	0.0843167	0.0360827	-0.0436821	-0.0431089	0.137527	0.0738802	0.0881348	-0.005373
O13657		Putative metal ion transporter C27B12.12c	0.160119	0.233538	0.0738096	-0.224557	0.0143557	0.333405	0.0772548	0.238574	-0.377157	-0.246875	0.22552	-0.058527	-0.027668	0.059166	-0.0941896	0.239681	0.0840885	0.0949051	-0.180849	-0.108903	0.0145538	-0.0143557	0.170339	-0.0611753	-0.225723	-0.0607748	0.159012	0.144112	-0.0772548	-0.359027	-0.305065	0.106588	0.0781212	0.027668	-0.0289688	-0.204697	0.0837483	0.130857	-0.0369207	-0.204573	-0.190179	-0.174475	-0.063199	-0.134985	-0.00116634	-0.0751305	-0.174393
O13666	erg32	C-5 sterol desaturase erg32	0.391501	0.22414	-0.0280905	-0.0743666	-0.0759382	0.289289	0.202783	0.0234814	-0.110847	-0.0787735	0.441042	0.0931101	-0.0140562	-0.0438261	-0.182861	0.373944	0.173344	-0.00622177	-0.0763467	-0.112524	2.60821e-07	0.198022	0.153975	0.0280905	-0.143276	-0.359857	0.18083	0.0436649	-0.0234814	-0.193295	-0.266943	0.374751	0.162303	0.0140562	-0.078229	-0.350747	0.251201	0.119981	0.00622177	-0.138267	-0.325849	-0.19348	-0.0701647	0.056181	-0.0689096	-0.283918	-0.108459
O13671	kap109	Importin-alpha re-exporter	-0.0157905	0.0473361	-0.0250049	0.0501485	0.0787854	-0.000172615	0.0240555	0.0349779	-0.0582209	0.0288553	0.0610142	0.0706224	0.00835705	-0.00225735	-0.00988579	0.015017	0.047338	0.00611003	-0.00344324	0.032585	NS	-0.0389743	-0.0426688	-0.0167975	0.0157905	0.0469441	-0.0354948	-0.08566	0.016223	-0.00511265	0.000172615	0.0605059	0.00225735	-0.0373487	-0.0570154	-0.0359259	-0.00465441	-0.0420238	-0.0126411	-0.0154459	0.0037303	-0.0231838	-0.0900049	0.00820732	-0.034358	-0.0318413	-0.0353222
O13672	rpl8	60S ribosomal protein L8	0.262537	0.183856	-0.0169463	-0.0101733	-0.146282	0.100365	0.0291414	-0.0227356	-0.0546513	-0.155548	0.207187	0.210637	0.0252366	-0.19244	-0.0252366	0.19003	0.141212	-0.0048151	-0.0857547	-0.109022	0.000203721	0.2696	0.177338	-0.0877509	0.0101733	-0.21033	0.170809	0.0862045	-0.0502625	0.0227356	-0.166859	0.251822	0.118536	-0.0573115	-0.126676	-0.194271	0.230744	0.12736	-0.0651083	-0.0312557	-0.190487	0.00706291	-0.00651836	-0.0708046	0.0203466	-0.0640488	0.0704441
O13683	SPAC11E3.02c	Uncharacterized protein C11E3.02c	-0.580571	0.0282445	0.311371	0.0418439	-0.261892	-0.719557	0.283156	-0.0698934	0.243062	0.258269	#N/A	#N/A	#N/A	#N/A	#N/A	-0.650064	0.1557	0.120739	0.142453	-0.0018115	NS	0.272457	-0.3838	-0.56302	-0.0282445	0.270202	-0.600488	0.0589223	-0.0589223	0.331477	-0.412283	#N/A	#N/A	#N/A	#N/A	#N/A	-0.164016	-0.162439	-0.310971	0.151616	-0.0710406	0.853027	-0.412045	-0.874392	-0.0700884	0.532094	0.119069
O13685	ubc13	Ubiquitin-conjugating enzyme E2 13	0.0648232	0.012805	-0.00145531	-0.0162029	-0.0719929	0.0776901	-0.0216169	0.0486202	-0.055378	-0.0914249	-0.0344467	0.0306406	0.0240335	-0.0245028	0.0475998	0.0360222	0.00727622	0.0237328	-0.0320279	-0.038606	NS	0.0278893	0.0821819	-0.0773964	-0.0456381	0.00145531	0.0380688	0.0533524	-0.0483036	0.0175724	-0.0175724	0.0371542	-0.0237341	0.0197115	-0.0211	-0.0197115	0.0343707	0.0372667	-0.0353295	-0.0163886	-0.0119429	-0.0369339	0.0693769	-0.0759411	-0.0294352	0.0734482	-0.0396214
O13687	vma4	V-type proton ATPase subunit E	0.0980954	0.0026145	-0.0429358	0.0238442	-0.0701861	0.0142365	-0.0104094	-0.00988197	-0.00075531	-0.0263901	0.0572138	0.0175209	0.00620461	0.00530624	0.0247717	0.0565152	0.00324202	-0.0155377	0.00946506	-0.0239348	NS	-0.036243	0.0796533	-0.0486693	0.00767469	-0.0026145	0.0396061	0.0453072	0.00075531	-0.0398483	0.0360546	-0.0306549	-0.00530624	-0.0364456	-0.0253887	-0.0083847	-0.00909726	0.0398847	-0.0281199	-0.0191875	0.0083518	-0.134338	0.0770388	-0.00573349	-0.0161695	0.0675716	0.0253696
O13691	SPAC11E3.12	NADH-ubiquinone oxidoreductase 24 kDa subunit homolog C11E3.12, mitochondrial	-0.110535	-0.274909	0.0776062	0.576768	0.683866	-0.752728	-0.055995	0.0438547	0.427398	-0.197332	#N/A	#N/A	#N/A	#N/A	#N/A	-0.431631	-0.165452	0.0607305	0.502083	0.243267	NS	-0.370356	0.00326729	-0.00326729	0.312764	-0.10036	-0.0438547	0.370567	0.364408	-0.286517	0.0529633	#N/A	#N/A	#N/A	#N/A	#N/A	-0.207105	0.186917	0.180571	0.0131235	-0.0236983	-0.259821	0.278176	-0.0808735	-0.264004	-0.784225	0.708873
O13692	gas5	1,3-beta-glucanosyltransferase gas5	-0.00946426	-0.045577	0.0194912	-0.00765038	-0.0790539	-0.0277658	-0.016542	-0.0533071	0.0170741	-0.106459	-0.0737548	-0.0747437	-0.0898976	0.00715971	-0.00715971	-0.0369949	-0.0456209	-0.0412378	0.00552781	-0.0642242	NS	-0.0480423	0.00765038	0.00838661	0.165465	0.50922	-0.0495286	0.016542	0.0722156	0.342193	0.531274	-0.0647569	0.0429683	0.123397	0.291334	0.265546	-0.0541093	0.0223869	0.0679998	0.266331	0.435347	-0.038578	0.0532274	-0.0111046	0.173116	0.588274	-0.0217628
O13693	SPAC11E3.14	Uncharacterized protein C11E3.14	-0.305657	-0.0271602	0.0709949	0.294498	0.243034	-0.195558	-0.0369821	0.195143	0.242186	0.294922	-0.0628729	0.127485	0.00509262	-0.0245132	-0.10579	-0.188029	0.0211143	0.0904102	0.170724	0.144055	NS	-0.289608	-0.0536218	0.0271602	0.0946069	-0.192107	-0.38772	-0.114347	-0.159344	0.0369821	0.144793	0.160686	0.290459	-0.00509262	0.108557	-0.165209	-0.172214	0.04083	-0.0457589	0.0800486	-0.0708408	0.0160484	-0.0264616	-0.0438347	-0.199891	-0.435141	-0.192162
O13695	SPAC11G7.01	Uncharacterized serine-rich protein C11G7.01	-0.239652	-0.436912	0.0496731	0.0484467	-0.0484467	#N/A	#N/A	#N/A	#N/A	#N/A	-0.0693908	-0.17647	-0.165349	-0.0112405	-0.276157	-0.154521	-0.306691	-0.0578377	0.0186031	-0.162302	NS	-0.255726	-0.0546913	0.087925	0.190554	0.302055	#N/A	#N/A	#N/A	#N/A	#N/A	0.0112405	0.0332665	0.178798	0.109741	0.0823646	-0.122243	-0.0107124	0.133362	0.150147	0.19221	-0.0160742	0.38222	0.0382519	0.142107	0.350502	#N/A
O13696	idh1	Isocitrate dehydrogenase [NAD] subunit 1, mitochondrial	-0.29972	-0.193068	-0.0209532	0.219026	0.252398	-0.371248	-0.171931	-0.0741749	0.213568	0.19363	-0.359535	-0.13683	0.000605583	0.129174	0.369322	-0.343501	-0.167276	-0.0315075	0.187256	0.271784	1.70736e-10	-0.320065	-0.106296	0.0209532	0.291607	0.407826	-0.331251	-0.1504	0.0741749	0.292843	0.403151	-0.295947	-0.195107	-0.000605583	0.161359	0.341374	-0.315755	-0.150601	0.0315075	0.248603	0.384117	-0.0203457	0.086772	0.0419064	0.0725813	0.155428	0.0399971
O13701	taf7	Transcription initiation factor TFIID subunit 7	-0.00199366	-0.0929875	-0.0716662	0.114841	-0.154673	-0.0381198	0.262984	-0.13573	0.00262403	0.0175586	-0.0310602	-0.0475178	-0.159191	0.266823	0.0192976	-0.0237246	0.0408262	-0.122196	0.128096	-0.0392723	NS	0.0275111	-0.136721	0.00199366	0.0943551	0.472324	-0.00262403	0.029922	0.169984	-0.126885	-0.328507	-0.285447	0.100924	-0.0192976	0.214202	0.192607	-0.0868533	-0.00195821	0.0508935	0.0605574	0.112141	0.0295048	-0.0437336	0.0736599	-0.0204859	0.626997	0.0354958
O13702	gld1	Glycerol dehydrogenase 1	-1.79145	-0.382986	0.18729	0.310777	0.403369	-1.35545	-0.0956697	0.285093	0.403164	0.413597	-1.52599	-0.317515	-0.0155668	0.0155668	0.242725	-1.55763	-0.26539	0.152272	0.243169	0.353231	1.8897e-10	-1.94546	-0.45459	-0.0636697	0.0636697	0.358865	-1.26389	-0.488123	-0.0819473	0.0819473	0.29175	-1.76747	-0.33826	0.0536947	0.0977831	0.381898	-1.65894	-0.426991	-0.0306408	0.0811334	0.344171	-0.154003	-0.0716047	-0.250959	-0.247108	-0.0445042	0.0915642
O13703	vts1	Vacuolar protein sorting-associated protein vts1	-0.072823	-0.0777507	-0.0465932	0.0159192	0.121872	-0.0460911	-0.0953789	0.0463028	-0.0280876	-0.00871563	#N/A	#N/A	#N/A	#N/A	#N/A	-0.0594571	-0.0865648	-0.000145197	-0.0060842	0.0565784	NS	0.0732331	-0.0159192	0.0606666	-0.111976	0.34071	0.00871563	-0.187171	0.0602188	0.212185	0.0820875	#N/A	#N/A	#N/A	#N/A	#N/A	0.0409744	-0.101545	0.0604427	0.0501044	0.211399	0.146056	0.0618315	0.10726	-0.127895	0.218838	0.0548067
O13704	SPAC13F5.05	Thioredoxin domain-containing protein C13F5.05, mitochondrial	-0.0240989	-0.00306177	0.00960207	0.0876241	0.00306177	-0.0169454	-0.0164714	0.112424	-0.0683579	-0.124566	-0.0194297	0.0119243	0.0165477	-0.0288167	-0.0119243	-0.020158	-0.0025363	0.0461914	-0.00318352	-0.044476	NS	-0.0170627	-0.0657935	-0.00862646	0.067697	0.154046	-0.0858846	0.0164714	0.108747	0.112321	0.22587	-0.0502439	-0.0199819	0.133724	0.0527263	0.2031	-0.0510637	-0.0231013	0.0779481	0.0775816	0.194338	0.00703621	-0.0627317	-0.0182285	-0.019927	0.150984	-0.0689392
O13705	sec10	Exocyst complex component sec10	-0.295969	-0.181742	0.133234	0.196056	0.095468	-0.0359612	-0.100793	0.137705	-0.11272	-0.0358448	0.00400734	0.00373936	-0.00373936	0.0674925	-0.0937042	-0.109307	-0.0929319	0.0890663	0.050276	-0.0113603	NS	-0.0749002	-0.0825667	0.266257	-0.11955	0.0749002	0.0358448	0.0559235	-0.0499916	0.102482	0.0529861	-0.0342932	-0.0135508	0.128436	0.051837	-0.0309362	-0.0244495	-0.013398	0.1149	0.0115895	0.0323167	0.221068	0.0991755	0.133023	-0.315606	-0.0205679	0.071806
O13709		Uncharacterized protein C14C4.01c	-0.108961	-0.212782	-0.287766	0.0438099	0.0796347	-0.358219	-0.0025444	-0.197873	-0.155047	0.203999	-0.0946608	-0.159645	0.0764656	0.0528793	0.138619	-0.18728	-0.12499	-0.136391	-0.0194527	0.140751	0.0413683	-0.0300617	-0.120696	0.0300617	0.270789	0.280378	-0.327888	0.0858545	0.0025444	0.273681	0.329864	-0.178299	-0.0770454	-0.0528793	0.128305	0.266285	-0.17875	-0.0372957	-0.00675774	0.224258	0.292176	0.0788994	0.0920858	0.317827	0.226979	0.200744	0.0303307
O13711	SPAC14C4.04	Uncharacterized protein C14C4.04	0.0314717	-0.0188737	-0.121383	-0.00907278	-0.106267	-0.0497684	-0.0922995	-0.116482	-0.00598907	-0.166321	0.0406818	0.00620556	-0.0095396	-0.0495806	-0.0507717	0.00746171	-0.0349892	-0.0824682	-0.0215475	-0.107787	NS	0.0175996	-0.0509505	0.047791	0.00907278	0.206515	0.00598907	0.0529633	0.0274639	0.0348034	0.0596046	0.0492487	0.0278158	-0.00620556	0.0472307	-0.0253878	0.0242791	0.00994285	0.0230165	0.030369	0.0802439	-0.0138721	-0.0320768	0.169174	0.0181456	0.312782	0.0557575
O13714	SPAC14C4.07	Uncharacterized membrane protein C14C4.07	0.0106134	0.0093441	-0.152996	0.0434484	0.0418358	#N/A	#N/A	#N/A	#N/A	#N/A	-0.0320377	-0.0473223	-0.00455189	-0.0526266	0.049221	-0.0107121	-0.0189891	-0.078774	-0.00458908	0.0455284	NS	-0.296682	-0.130495	-0.0093441	-0.285247	0.0527048	#N/A	#N/A	#N/A	#N/A	#N/A	0.00455189	0.0517454	0.0300016	0.0340071	-0.0792608	-0.146065	-0.0393748	0.0103288	-0.12562	-0.013278	-0.307296	-0.139839	0.143652	-0.328695	0.010869	#N/A
O13718	vtc2	Vacuolar transporter chaperone 2	0.04003	0.0386882	-0.0553851	0.0232682	-0.0137973	0.0692558	0.00984097	0.00119781	0.00730705	-0.00119781	0.00735664	0.0486345	-0.00440693	-0.0652056	0.0561543	0.0388808	0.0323879	-0.0195314	-0.0115434	0.0137197	NS	0.0118775	0.0185494	-0.0414672	-0.0118775	-0.0753074	0.0176125	-0.0099926	-0.0181484	-0.0663185	-0.0733185	0.00820255	0.00440693	-0.0425959	-0.0952654	-0.0204325	0.0125642	0.00432126	-0.0340705	-0.0578205	-0.0563528	-0.0281525	-0.0201387	0.0139179	-0.0351458	-0.0615101	-0.0516434
O13724	zpr1	Zinc finger protein zpr1	0.19238	0.0896301	0.0196466	0.0121737	-0.0460138	0.0905886	0.0962563	0.0524282	-0.0343466	-0.0410566	0.0867629	0.0936341	-0.00508451	-0.0158496	0.00508451	0.123244	0.0931735	0.0223301	-0.0126742	-0.0273287	0.023933	-0.0121737	0.0386229	-0.0505266	-0.111919	-0.188319	0.0785418	-0.021615	0.021615	-0.135545	-0.191237	0.0904431	0.103276	-0.0353236	-0.0233016	-0.0356116	0.0522704	0.0400945	-0.0214117	-0.0902553	-0.138389	-0.204554	-0.0510073	-0.0701733	-0.124093	-0.142305	-0.0120468
O13725	mug182	NAD(P)H-hydrate epimerase	-0.594337	-0.391874	-0.0108175	0.34905	0.563758	-0.714289	-0.406473	0.0811434	0.303802	0.628149	-0.346436	-0.180306	0.00363255	0.26677	0.36957	-0.551687	-0.326218	0.0246528	0.30654	0.520492	3.43507e-08	-0.824623	-0.331979	0.0108175	0.371758	0.466842	-0.487593	-0.470134	-0.0811434	0.250001	0.415467	-0.369861	-0.278749	-0.00363255	0.16529	0.3304	-0.560692	-0.360287	-0.0246528	0.262349	0.404236	-0.230287	0.0598955	0.0216351	0.0227079	-0.0969162	0.226696
O13726	SPAC15A10.06	Uncharacterized Na(+)/H(+) antiporter C15A10.06	-0.145855	0.0706549	0.105244	0.0662651	0.242249	-0.0241351	-0.00391436	-0.105632	0.00448275	-0.034534	0.00836897	-0.0759349	-0.0375247	0.011044	0.0198874	-0.0538737	-0.00306479	-0.0126378	0.027264	0.0758673	NS	-0.200739	0.0183601	-0.0235348	-0.0329351	-0.0183601	-0.0826545	0.0322671	0.0497632	0.00391436	0.055306	-0.0741286	-0.10124	0.0400434	0.0509343	-0.00836897	-0.119174	-0.0168708	0.0220906	0.00730451	0.00952562	-0.054884	-0.0522947	-0.128778	-0.0992002	-0.260609	-0.0585194
O13727	SPAC15A10.07	Uncharacterized protein C15A10.07	-0.0850296	-0.0121317	0.0515957	0.0771542	-0.0188103	-0.0512571	0.088625	0.0116205	-0.0116205	-0.0746288	-0.00453711	-0.0255151	0.0595031	0.192438	-0.0420165	-0.0469413	0.0169927	0.0409064	0.0859904	-0.0451519	NS	-0.198951	-0.00873375	0.0825005	0.0631723	0.00873375	-0.023284	-0.101832	0.0366621	0.156825	0.078145	-0.0468373	0.0909648	-0.00658083	0.124951	0.00453711	-0.0896907	-0.00653378	0.0375272	0.114983	0.030472	-0.113921	0.00339794	0.0309048	-0.0139818	0.027544	0.0279732
O13728	ain1	Alpha-actinin-like protein 1	-0.13984	0.0597348	0.152577	-0.194906	0.0128446	0.348279	0.239275	-0.239317	0.0134654	-0.145993	-0.0287657	0.166779	-0.0147867	0.0147867	0.147635	0.0598911	0.155263	-0.0338424	-0.0555512	0.00482877	NS	-0.568136	-0.242278	0.285207	0.0332227	-0.0128446	0.17208	-0.0367074	-0.0134654	-0.157552	0.305727	0.165244	-0.0420408	0.175586	-0.138209	-0.0494719	-0.0769374	-0.107009	0.149109	-0.087513	0.0811367	-0.428296	-0.302012	0.13263	0.228128	-0.0256891	-0.176199
O13731	ubr11	E3 ubiquitin-protein ligase ubr11	0.109073	0.0731125	-0.030736	0.0148401	-0.0838003	0.0874505	0.0136771	-0.0136771	0.0316854	-0.116441	0.180132	0.168178	0.0167036	-0.0957518	-0.0185165	0.125552	0.0849891	-0.00923649	-0.0164088	-0.0729194	0.0170107	-0.00363255	0.0889177	0.00363255	-0.0453281	-0.0542345	0.117222	0.0598683	-0.0720954	-0.130609	-0.185852	0.163377	0.13004	-0.0856142	-0.0793257	-0.0167036	0.0923222	0.0929421	-0.051359	-0.0850876	-0.0855966	-0.112705	0.0158052	0.0343685	-0.0601683	0.0295658	0.0297718
O13733	ppk3	Protein kinase domain-containing protein ppk3	-0.0902381	0.000766277	-0.000766277	-0.0344424	0.152634	0.0061965	-0.000344753	0.0171371	-0.0796475	0.0739474	-0.0306964	0.0519404	0.0203519	0.202893	0.0384917	-0.038246	0.017454	0.0122409	0.0296009	0.0883578	NS	-0.0535445	-0.016582	0.0727906	0.110832	0.0238309	-0.0859933	0.000344753	-0.00209856	-0.0471349	0.0471854	-0.0531955	-0.133236	-0.0203519	0.0531096	-0.0712247	-0.0642444	-0.0498246	0.0167801	0.0389355	-6.94593e-05	0.0366936	-0.0173483	0.0735569	0.145274	-0.128803	-0.0921898
O13735	fat1	Actin-interacting protein 3 homolog	-0.055284	0.00900412	-0.00900412	-0.0604548	0.123597	-0.0413766	0.0144868	-0.0150056	-0.0144868	-0.0209146	-0.0628963	-0.0540929	-0.0625768	0.0432086	0.00302553	-0.0531856	-0.0102007	-0.0288622	-0.0105777	0.0352359	NS	0.0289254	-0.0409942	-0.0423732	0.0479217	0.13943	-0.138842	0.0885634	0.1208	0.0873256	0.122434	-0.0511918	0.00396109	-0.00302553	0.0974269	0.0504127	-0.0537028	0.0171768	0.0251336	0.077558	0.104092	0.0842094	-0.0499983	-0.0333691	0.108377	0.0158329	-0.0974655
O13736	sla1	Actin cytoskeleton-regulatory complex protein sla1	0.0355983	0.0147614	0.018682	-0.032805	0.0152049	-0.00440979	-0.0143251	0.0890617	-0.0334034	0.00440979	0.0163918	-0.00752735	0.00244427	0.0134897	-0.0476589	0.0158601	-0.00236368	0.0367293	-0.0175729	-0.00934807	NS	0.0321212	-0.016829	-0.078341	-0.0319896	-0.0147614	-0.0608215	0.00585365	0.0541172	-0.0352993	0.00476837	0.00708103	-0.0471869	-0.00244427	0.0142584	-0.0751581	-0.00720644	-0.0193874	-0.00888936	-0.0176768	-0.0283837	-0.0034771	-0.0315905	-0.097023	0.000815392	-0.0299664	-0.0564117
O13738	gna1	Glucosamine 6-phosphate N-acetyltransferase	-0.448633	-0.280615	-0.23222	0.23222	0.283527	#N/A	#N/A	#N/A	#N/A	#N/A	0.0939002	-0.222883	-0.141654	0.100792	0.174251	-0.177366	-0.251749	-0.186937	0.166506	0.228889	NS	-0.578123	-0.258369	0.287931	0.309799	0.462295	#N/A	#N/A	#N/A	#N/A	#N/A	-0.36119	-0.210334	-0.0939002	0.244181	0.155106	-0.469656	-0.234352	0.0970154	0.27699	0.308701	-0.12949	0.0222464	0.520151	0.0775785	0.178768	#N/A
O13739	SPAC16E8.04c	Probable chorismate mutase	0.0792155	-0.00284529	0.0682082	0.0134273	0.00284529	0.0850816	-0.0118051	0.0554242	-0.113306	-0.0724349	0.00532007	0.0101466	0.0174766	0.00935888	-0.0910068	0.0565391	-0.00150124	0.0470363	-0.0301731	-0.0535321	NS	-0.0415463	-0.0769048	-0.0324426	-0.133703	0.0305266	0.0212045	0.0604234	0.0118051	-0.118034	-0.18054	0.0545974	-0.0170541	-0.00532007	-0.035336	-0.143727	0.0114185	-0.0111785	-0.00865253	-0.0956909	-0.0979133	-0.120762	-0.0740595	-0.100651	-0.14713	0.0276814	-0.0638771
O13741	nop12	Nucleolar protein 12	0.225948	0.10517	0.0709076	-0.0660992	-0.122715	0.129576	0.0623178	0.0811291	0.012825	-0.0441742	0.124184	0.0172968	0.00807285	-0.0577192	-0.127106	0.159903	0.061595	0.0533698	-0.0369978	-0.0979983	0.000101169	0.143661	0.0579166	-0.0579166	-0.126876	-0.259583	0.0576401	-0.0466003	-0.012825	-0.080307	-0.205057	0.0758619	0.0566206	-0.00807285	-0.0832529	-0.183446	0.0923878	0.0226456	-0.0262715	-0.0968119	-0.216029	-0.0822868	-0.0472536	-0.128824	-0.0607767	-0.136868	-0.0719357
O13742	vph1	V-type proton ATPase subunit a	-0.00156879	0.0101051	-0.0268755	0.00156879	-0.00405216	-0.0254898	0.0106859	-0.0626068	0.00238419	-0.0867004	0.00843096	0.00741529	-0.000916004	-0.0356317	0.000916004	-0.00620921	0.00940212	-0.0301328	-0.0105596	-0.0299455	NS	-0.0563211	0.0591822	-0.00565052	0.0647583	0.0462618	-0.0487232	0.0318165	-0.00238419	0.034956	0.043766	-0.041163	0.015882	-0.0463529	0.00815916	-0.0134263	-0.0487358	0.0356269	-0.0181292	0.0359578	0.0255338	-0.0547523	0.049077	0.021225	0.0631895	0.0503139	-0.0232334
O13743	SPAC16E8.08	Uncharacterized protein C16E8.08	0.05616	0.0591097	0.125035	-0.0704794	0.182482	0.0319648	0.249334	-0.199648	0.13582	-0.146057	-0.113102	0.0544739	-0.0568199	0.138562	-0.0922766	-0.00832574	0.120972	-0.043811	0.0679676	-0.0186172	NS	-0.0233078	-0.0324745	0.0233078	-0.229273	-0.139846	0.024323	-0.155578	-0.024323	0.12543	-0.114416	0.234119	-0.0830021	0.0433931	0.0171366	-0.0171366	0.0783782	-0.0903516	0.014126	-0.0289022	-0.090466	-0.0794678	-0.0915842	-0.101727	-0.158793	-0.322328	-0.00764179
O13744	SPAC16E8.10c	37S ribosomal protein S7, mitochondrial	0.00710869	0.0246706	-0.031599	-0.00710869	-0.0447826	-0.166659	0.0641527	-0.203732	0.0473337	0.153229	0.0303311	-0.0369	-0.21784	0.350197	0.212408	-0.0430732	0.0173078	-0.151057	0.130141	0.106951	NS	0.0791788	0.100536	-0.0196667	0.167649	-0.0726852	-0.0473337	-0.166763	-0.16972	0.0474844	0.0857553	-0.0475116	-0.107168	-0.0303311	0.391925	0.526183	-0.00522216	-0.0577982	-0.0732392	0.202353	0.179751	0.0720701	0.0758657	0.0119324	0.174758	-0.0279026	0.119326
O13747	SPAC16E8.13	RING finger protein ETP1 homolog	0.363556	0.088048	-0.745157	0.442593	-0.498274	0.254165	-0.00105238	-0.589461	0.200208	-0.986096	#N/A	#N/A	#N/A	#N/A	#N/A	0.308861	0.0434978	-0.667309	0.3214	-0.742185	0.00207964	-0.088048	-0.453255	0.62381	-0.466962	0.105112	0.00105238	-0.0152955	0.0408988	-0.0812955	0.00875425	#N/A	#N/A	#N/A	#N/A	#N/A	-0.0434978	-0.234275	0.332354	-0.274129	0.0569332	-0.451604	-0.541303	1.36897	-0.909554	0.603386	-0.253113
O13748	tae1	Alpha N-terminal protein methyltransferase 1	0.0345764	-0.111095	0.0313082	0.0725012	0.00248337	-0.0241623	0.032836	-0.00575829	-0.129078	0.181124	-0.0274096	0.0288315	0.0021286	0.0365276	-0.0857859	-0.00566514	-0.016476	0.00922616	-0.00668303	0.0326071	NS	-0.12097	-0.087945	0.0627871	-0.0294943	-0.00248337	-0.20577	0.00575829	0.00738716	0.0462723	-0.0473366	-0.0241814	0.0571518	0.00180817	-0.00180817	-0.0224533	-0.116974	-0.00834497	0.0239941	0.00498994	-0.0240911	-0.155546	0.0231504	0.0314789	-0.101995	-0.00496674	-0.181608
O13749	sua7	Transcription initiation factor IIB	-0.170635	0.0207586	0.00300217	0.00448799	0.0761833	-0.154724	0.0641928	-6.29425e-05	6.29425e-05	-0.0441303	0.023262	-0.0457354	0.0897398	0.140286	-0.0686512	-0.100699	0.013072	0.030893	0.0482791	-0.0121994	NS	-0.136492	-0.030447	-0.00300217	-0.0511713	0.0960693	-0.107014	-0.0280151	0.0328579	0.107904	0.00321198	-0.00977802	-0.0657091	0.0607004	0.00977802	-0.0154696	-0.0844278	-0.0413904	0.0301854	0.0221704	0.0279373	0.0341434	-0.0512056	-0.00600433	-0.0556593	0.019886	0.0477104
O13750	SPAC16E8.17c	Probable succinyl-CoA ligase [ADP-forming] subunit alpha, mitochondrial	-0.00346565	-0.0716963	-0.0697632	0.00346565	0.0145836	-0.0172262	-0.0221977	-0.000256538	-0.0012598	-0.0374517	0.00900412	-0.0107932	0.0440431	0.0824342	0.0662894	-0.00389592	-0.0348957	-0.00865889	0.0282133	0.0144738	NS	-0.068079	0.0298634	-0.00554276	0.0672941	0.073494	0.00162601	0.000256538	0.0451002	0.166203	0.163732	-0.0328898	-0.00900412	-0.0201182	-0.0192008	0.0904965	-0.0331143	0.00703859	0.00647974	0.0714323	0.109241	-0.0646133	0.10156	0.0642204	0.0638285	0.0589104	0.0188522
O13752	SPAC17A2.02c	Uncharacterized TLC domain-containing protein C17A2.02c	0.0834727	0.068707	-0.204215	-0.00928545	-0.233239	0.00932312	0.0147829	-0.0912781	-0.05373	0.167419	0.0236192	0.0287299	-0.045197	-0.130873	0.0381894	0.038805	0.0374066	-0.113563	-0.0646296	-0.00920995	NS	-0.162207	0.0417132	0.0307174	0.00928545	-0.0145726	-0.118839	-0.0501213	0.0650177	0.0196018	-0.00932312	-0.073029	0.0536494	-0.0916753	0.161571	-0.0236192	-0.118025	0.0150805	0.00135326	0.0634861	-0.0158383	-0.24568	-0.0269938	0.234932	0.0185709	0.218666	-0.128162
O13753	vma6	V-type proton ATPase subunit d	0.0714903	-0.0359116	-0.00798512	-0.000378609	-0.164344	-0.0354586	-0.0354557	-0.0037775	0.0137472	-0.0665674	-0.0374479	0.0182209	-0.0031662	0.0031662	-0.00335217	-0.000472069	-0.0177155	-0.00497627	0.0055116	-0.0780878	NS	0.000378609	0.0414629	-0.0300474	0.0246277	0.0771914	0.0444689	0.0037775	0.0430784	0.0519495	-0.010663	-0.0165119	0.0156002	0.00777817	0.0118599	-0.0170994	0.00944519	0.0202802	0.00693639	0.029479	0.0164763	-0.0711117	0.0773745	-0.0220623	0.0250063	0.241535	0.0799274
O13754	cns1	Hsp70/Hsp90 co-chaperone cns1	0.0380583	0.120394	-0.0380583	0.221027	-0.146834	0.0241122	-0.0904145	-0.0983748	0.377567	-0.0241122	#N/A	#N/A	#N/A	#N/A	#N/A	0.0310853	0.0149896	-0.0682166	0.299297	-0.0854733	NS	-0.194378	-0.0799742	0.138588	-0.0559959	0.162993	-0.0472836	0.271259	0.0871158	-0.1452	0.110954	#N/A	#N/A	#N/A	#N/A	#N/A	-0.120831	0.0956423	0.112852	-0.100598	0.136974	-0.232436	-0.200368	0.176646	-0.277023	0.309828	-0.0713959
O13755	osm1	Fumarate reductase	0.13524	0.10285	0.00039196	-0.000519753	-0.0566263	0.0341654	0.0149841	-0.0365114	0.00978565	-0.0780783	0.10793	0.00803757	0.0176601	-0.00803757	-0.0568819	0.0924451	0.0419572	-0.00615311	0.000409444	-0.0638622	0.00197088	0.0715475	0.083457	-0.00039196	-0.037405	-0.0370245	0.0461378	0.0765715	-0.00978565	-0.0346136	-0.118482	0.0572395	0.0399513	-0.0268917	-0.0141029	-0.102444	0.0583083	0.0666599	-0.0123564	-0.0287072	-0.0859833	-0.0636921	-0.019393	-0.00078392	-0.0368853	0.0196018	0.0119724
O13759	csx1	RNA-binding post-transcriptional regulator csx1	0.405245	0.522438	0.00803709	-0.00803709	-0.0540318	0.0464988	0.22083	-0.0712371	0.016048	0.0857844	0.07973	0.0491562	-0.121328	-0.0588741	-0.117305	0.177158	0.264141	-0.0615095	-0.0169544	-0.0285174	NS	0.196301	0.387173	-0.0479951	-0.101976	-0.350635	0.0119185	-0.0119185	-0.038775	-0.41931	-0.275259	0.00225067	0.154663	0.00160217	-0.00160217	-0.0962601	0.0701567	0.176639	-0.0283893	-0.174296	-0.240718	-0.208944	-0.135264	-0.0560322	-0.0939388	-0.296603	-0.0345802
O13770	SPAC17A5.08	Uncharacterized membrane protein C17A5.08	-0.0519886	0.124887	-0.121294	-0.147612	0.090641	-0.0241098	0.0241098	-0.324615	0.090477	-0.0976419	-0.00384665	-0.356766	-0.149216	0.0936007	0.162571	-0.0266484	-0.0692566	-0.198375	0.0121554	0.0518568	NS	-0.498338	-0.222951	0.0519886	0.265802	0.381678	-0.280073	-0.145888	0.198479	0.121135	0.151233	-0.163359	0.00384665	-0.189473	0.350021	0.384447	-0.313923	-0.121664	0.0203315	0.245653	0.305786	-0.446349	-0.347837	0.173283	0.413414	0.291037	-0.255963
O13771	SPAC17A5.09c	Uncharacterized protein C17A5.09c	0.001616	-0.001616	0.0422654	-0.0710635	-0.0517669	-0.0568695	-0.0269613	-0.055994	0.0329208	-0.00880241	-0.0332394	-0.0875959	-0.0387812	-0.0657091	0.0716438	-0.0294976	-0.0387244	-0.0175033	-0.0346173	0.00369151	NS	-0.0474696	0.00873041	-0.056457	0.0857177	0.197003	-0.0476913	0.053896	0.0554886	0.00880241	0.0745201	-0.00568485	0.058362	0.00568485	0.0312185	0.261823	-0.0336153	0.0403295	0.00157213	0.0419129	0.177782	-0.0490856	0.0103464	-0.0987225	0.156781	0.24877	0.00917816
O13773	ucp7	UBA domain-containing protein 7	0.0147123	-0.0548782	0.123368	0.022254	-0.0147123	0.0823383	0.0433197	0.171586	-0.00317287	-0.062006	-0.346803	-0.0368176	0.0382423	-0.014225	0.0320349	-0.0832507	-0.0161254	0.111066	0.0016187	-0.0148945	NS	0.137948	0.0257444	-0.130054	-0.0281334	-0.13935	-0.0249243	0.00317287	-0.100485	0.0843744	-0.03825	-0.0686016	0.0396099	0.122292	-0.0329781	0.014225	0.0148074	0.0228424	-0.0360823	0.00775433	-0.0544583	0.123236	0.0806227	-0.253422	-0.0503874	-0.124638	-0.107263
O13774	SPAC17A5.13	GTP cyclohydrolase 1	0.196585	0.0638857	0.118538	-0.0214348	-0.0311699	0.0864067	0.0986586	0.147926	-0.0795975	-0.0730038	0.033884	0.0329752	0.00835705	-0.0528078	-0.0740776	0.105625	0.0651731	0.0916071	-0.05128	-0.0594171	0.0171971	0.0214348	-0.0569401	-0.0370255	-0.146876	0.0711727	0.0425415	0.0476341	-0.0425415	-0.110895	-0.0570087	0.0616198	0.032239	-0.00835705	-0.0198927	-0.155061	0.0418653	0.00764434	-0.029308	-0.0925547	-0.0469656	-0.17515	-0.120826	-0.155563	-0.125442	0.102343	-0.0438652
O13775	gus1	Probable glutamate--tRNA ligase, cytoplasmic	0.162551	0.102655	-0.0067625	0.0067625	-0.0466528	0.0558262	0.0866442	-0.0504475	-0.000955582	-0.109919	0.11864	0.0628572	-0.00409842	-0.0722442	0.00409842	0.112339	0.0840522	-0.0204361	-0.0221457	-0.0508243	0.000920734	0.153422	0.066083	-0.0158529	-0.0113144	-0.135381	0.0700073	0.00274086	0.000955582	-0.0271645	-0.117792	0.084168	0.0676503	-0.0437484	-0.00457907	-0.0727592	0.102533	0.0454914	-0.0195486	-0.0143526	-0.108644	-0.00912857	-0.0365725	-0.00909042	-0.0180769	-0.088728	0.0141811
O13776	ftp105	Ubp5-interacting protein ftp105	-0.00355148	0.0651951	0.14445	-0.0298443	0.0810232	-0.114742	0.270172	-0.510698	0.308589	-0.0746503	-0.115972	0.116115	0.123755	-0.116345	0.0757256	-0.0780883	0.150494	-0.0808307	0.0541329	0.0273662	NS	-0.0290556	0.00355148	-0.0920582	-0.104081	0.0547152	0.153582	-0.475747	0.277762	-0.414687	0.0746503	-0.0654354	0.0117664	-0.0177479	0.011591	-0.011591	0.019697	-0.153476	0.0559853	-0.169059	0.0392582	-0.0255041	-0.0616436	-0.236508	-0.0742369	-0.0263081	0.268324
O13779		Putative metal ion transporter C17A12.14	-0.0696883	0.272509	0.175539	0.266449	0.0427594	0.0520205	-0.0131812	-0.0831409	0.214094	0.220706	0.201047	-0.0760794	-0.230659	-0.015481	0.209292	0.0611264	0.0610828	-0.0460869	0.155021	0.157586	NS	-0.064631	0.0936093	-0.0427594	-0.270356	-0.084475	-0.0968938	-0.176891	0.0692639	-0.0518975	0.0131812	0.015481	-0.0394974	-0.0785179	0.131806	0.087513	-0.0486813	-0.0409263	-0.0173378	-0.0634823	0.00540638	0.00505733	-0.1789	-0.218298	-0.536805	-0.127234	-0.148914
O13780	SPAC17G6.02c	Uncharacterized protein C17G6.02c	-0.0296149	0.018682	-0.128242	-0.22698	-0.216236	#N/A	#N/A	#N/A	#N/A	#N/A	-0.037818	0.165878	0.0228138	-0.325392	0.0276117	-0.0337164	0.0922801	-0.0527141	-0.276186	-0.094312	NS	-0.018682	0.100779	0.0383019	0.123548	0.0944638	#N/A	#N/A	#N/A	#N/A	#N/A	0.119949	0.0331154	-0.0228138	-0.198532	-0.0590363	0.0506337	0.0669472	0.00774407	-0.037492	0.0177138	0.0109329	0.0820971	0.166544	0.350528	0.310699	#N/A
O13782	cpp1	Protein farnesyltransferase subunit beta	-0.0170832	-0.387234	-0.0678453	0.0170832	0.101071	-0.314523	-0.284536	0.0793486	0.0861015	0.171869	0.079988	-0.0122657	-0.0482993	-0.106575	0.00488615	-0.0838726	-0.228012	-0.0122654	-0.00112995	0.0926089	NS	-0.192203	-0.0190325	0.017972	0.11762	0.202466	-0.246922	-0.166862	-0.0421696	0.0421696	0.271739	-0.0633407	-0.00488615	0.0680528	0.037291	0.140227	-0.167489	-0.0635937	0.0146184	0.0656937	0.204811	-0.175119	0.368201	0.0858173	0.100537	0.101395	0.0676003
O13783	bro1	Vacuolar protein-sorting protein bro1	0.0445428	-0.0535417	0.0322652	0.00569773	-0.00877142	0.0475173	-0.0253425	0.0326953	0.0701823	-0.0299973	0.0486813	-0.0355864	0.00142384	-0.0137091	-0.0336437	0.0469138	-0.0381568	0.0221281	0.0207237	-0.0241375	NS	-0.117683	0.0240102	-0.0130763	-0.00569773	0.0736413	-0.0591741	-0.048533	-0.0471444	0.035419	0.0253425	0.0446424	-0.0202303	0.026288	0.00521374	-0.00142384	-0.0440715	-0.0149177	-0.0113109	0.011645	0.03252	-0.162226	0.0775518	-0.0453415	-0.0113955	0.0824127	-0.106691
O13784	rps24a	40S ribosomal protein S24-A	0.091116	0.0645342	-0.00506592	0.00506592	-0.168196	0.154589	0.0324874	0.092814	-0.0720534	-0.183324	0.0519514	0.144083	0.0157108	-0.257877	-0.0736818	0.0992188	0.0803682	0.0344863	-0.108288	-0.141734	0.0201531	0.130587	-0.0518551	-0.138157	-0.103183	0.0410004	0.221156	0.226143	-0.0964351	-0.0324874	-0.181854	0.1931	0.0672493	-0.0157108	-0.163752	-0.175652	0.181614	0.0805125	-0.0834343	-0.0998073	-0.105502	0.0394707	-0.116389	-0.133091	-0.108249	0.209196	0.0665665
O13785	use1	Protein transport protein use1	-0.119266	-0.0593147	0.0522633	0.0857038	0.00247478	-0.159052	0.247376	-0.0256419	0.0343356	-0.404315	#N/A	#N/A	#N/A	#N/A	#N/A	-0.139159	0.0940306	0.0133107	0.0600197	-0.20092	NS	-0.439696	-0.26877	-0.00247478	0.128407	0.0484934	-0.193693	0.174201	0.0256419	0.0664802	-0.0823827	#N/A	#N/A	#N/A	#N/A	#N/A	-0.316694	-0.0472844	0.0115836	0.0974433	-0.0169446	-0.320431	-0.209455	-0.054738	0.0427027	0.0460186	-0.0346403
O13786	pep7	Vacuolar segregation protein pep7	-0.236521	-0.206739	-0.000617027	-0.183709	0.335839	0.0270705	0.0484252	-0.0270705	0.0747714	-0.492763	0.0942106	-0.160523	-0.15459	0.128151	-0.0262671	-0.0384132	-0.106279	-0.0607591	0.0064044	-0.0610636	NS	0.188694	-0.0571871	0.126426	0.292273	0.000617027	-0.185418	0.341894	-0.0289979	0.134262	-0.0929675	-0.202808	-0.0756254	0.0425987	0.0262671	0.327408	-0.0665107	0.0696937	0.0466755	0.150934	0.0783525	0.425215	0.149552	0.127043	0.475982	-0.335222	-0.212488
O13787	sec62	Translocation protein sec62	0.0121765	-0.030324	-0.0906601	-0.0121765	-0.11635	0.00544167	-0.019269	-0.0246944	-0.0793781	-0.0690727	0.0636501	-0.00330067	-0.0210962	-0.0277014	-0.0553493	0.0270894	-0.0176312	-0.0454836	-0.039752	-0.0802574	NS	-0.104918	0.0242901	0.0334206	0.126906	0.123642	0.0254364	-0.00544167	0.00628281	0.0174885	0.0149899	0.0509081	0.000784874	-0.000784874	0.0206079	0.0194025	-0.00952435	0.00654443	0.0129728	0.0550009	0.0526781	-0.117094	0.0546141	0.124081	0.139083	0.239992	0.0199947
O13788	ssr1	SWI/SNF and RSC complexes subunit ssr1	-0.00242901	0.0365639	0.066226	-0.00186253	0.0317049	0.0910869	0.0116506	0.0682025	0.0552306	-0.0747914	0.0219364	0.0306902	0.017642	-0.017642	-0.0280552	0.0368648	0.0263015	0.0506902	0.0119087	-0.0237139	NS	-0.0702257	0.0629091	-0.124421	-0.100016	0.00186253	-0.0179315	0.0854545	-0.0169568	-0.0116506	-0.0386491	0.05235	-0.0194426	0.0259314	-0.0694265	-0.0266218	-0.0119357	0.0429737	-0.0384822	-0.0603642	-0.0211361	-0.0677967	0.0263453	-0.190647	-0.0981531	-0.0298424	-0.109018
O13789	SPAC17G6.11c	Uncharacterized beta-glucan synthesis-associated protein C17G6.11c	0.106214	0.00248814	-0.128028	-0.0707283	-0.204302	0.172768	-0.00116491	-0.463353	-0.0439153	-0.102693	-0.184219	0.0252061	-0.307064	0.140707	-0.180845	0.0315876	0.0088431	-0.299481	0.00868797	-0.162613	0.00811856	-0.0169163	0.117041	0.0554295	0.149991	-0.00248814	-0.0750613	0.22714	0.0407844	0.0994983	0.00116491	-0.0510745	0.0107007	-0.0107007	0.230973	0.148538	-0.047684	0.118294	0.0285044	0.160154	0.0490716	-0.12313	0.114552	0.183457	0.220719	0.201814	-0.247829
O13790	cul1	Cullin-1	0.151505	-0.0600209	0.226737	0.00969744	-0.129547	-0.0562043	-0.00516081	0.108148	-0.0733895	0.136394	-0.131159	-0.0228701	0.0612745	0.106069	0.0253754	-0.0119527	-0.0293506	0.132053	0.0141255	0.0107409	NS	-0.120069	0.0863538	-0.0439601	-0.00969744	0.0309777	-0.0800862	0.00874472	-0.0887914	0.00516081	0.00671339	-0.150132	-0.251655	0.0228701	-0.237435	0.0777922	-0.116762	-0.0521854	-0.0366271	-0.0806573	0.0384944	-0.271574	0.146375	-0.270697	-0.0193949	0.160524	-0.0238819
O13791	slt1	Protein slt1	-0.016149	0.119424	0.0836091	0.0900693	0.0830102	0.00380707	0.0522757	-0.0103989	0.129114	0.0546494	-0.0771046	-0.00555897	0.0470285	0.00555897	0.0305996	-0.0298155	0.0553803	0.0400796	0.0749141	0.0560864	NS	-0.0208468	0.015553	-0.0326648	-0.015553	-0.100727	-0.112314	-0.116695	-0.00380707	0.00793839	-0.0685101	-0.0232782	0.131558	-0.0226965	-0.0113211	0.0496168	-0.0521464	0.0101387	-0.0197228	-0.00631189	-0.0398733	-0.0046978	-0.103871	-0.116274	-0.105622	-0.183737	-0.116121
O13792	uap56	ATP-dependent RNA helicase uap56	0.0382943	0.0124621	-0.0361762	-0.0124621	-0.0771766	0.0130267	0.00726175	-0.0316091	-0.0205636	-0.0318303	0.0584927	0.0640783	-0.0130396	-0.0882635	0.0521355	0.0366046	0.0279341	-0.0269416	-0.0404298	-0.0189571	NS	0.032536	0.0598226	-0.0611377	0.0714011	-0.0898604	0.0378222	-0.00726175	0.016273	0.0380187	-0.0142694	0.0605116	-0.00515079	0.00515079	-0.0402765	-0.0580969	0.0436233	0.0158033	-0.013238	0.0230478	-0.0540756	-0.00575829	0.0473604	-0.0249615	0.0838633	-0.0126839	0.0247955
O13793	fsf1	Probable mitochondrial transport protein fsf1	0.100343	0.0181446	-0.0242739	0.00529957	-0.00529957	0.0041275	0.0074358	0.0496883	0.0371475	-0.0333557	0.0063405	0.0183883	-0.031878	-0.0338292	0.0125394	0.0369369	0.0146562	-0.00215451	0.00287263	-0.0087053	NS	-0.0948706	-0.0199633	0.0308905	-0.0658855	0.027318	-0.0708618	-0.025465	-0.000221252	-0.087162	0.000221252	-0.0063405	0.0303378	-0.0460248	-0.0426698	0.0103736	-0.0573576	-0.00503016	-0.00511853	-0.0652391	0.0126376	-0.195213	-0.0381079	0.0551643	-0.0711851	0.0326176	-0.0749893
O13794	ysh1	Endoribonuclease ysh1	-0.101986	-0.0104413	-0.0283551	0.0232596	0.0104413	-0.0108333	0.0475554	0.108348	-0.115695	-0.925161	0.0450377	0.210259	0.107163	-0.11021	-0.0461068	-0.022594	0.0824577	0.0623854	-0.0675486	-0.320275	NS	-0.458752	-0.187249	0.0841517	0.0353179	0.110693	0.0108333	-0.0185151	0.306558	0.339014	-0.0284486	0.241461	-0.0450377	0.202652	-0.253391	-0.307477	-0.0688192	-0.0836005	0.197787	0.0403136	-0.0750779	-0.356766	-0.176807	0.112507	0.0120583	0.100251	0.0216665
O13796	rqc1	Ribosome quality control complex subunit 1	0.273279	0.11351	-0.101942	0.0794716	-0.457358	0.00645638	0.102011	-0.00645638	-0.227757	-0.276393	-0.00133419	-0.140815	-0.0152693	-0.00511837	0.00133419	0.0928005	0.024902	-0.0412226	-0.0511344	-0.244139	NS	-0.322462	-0.43548	-0.0794716	0.240435	0.196928	0.00804615	-0.0960016	0.0919905	0.0982962	-0.227904	-0.293818	0.0331869	0.0770359	0.0259628	0.0147552	-0.202744	-0.166098	0.0298516	0.121565	-0.00540702	-0.595741	-0.54899	0.0224705	0.160963	0.654286	0.00158978
O13797	sgt2	Small glutamine-rich tetratricopeptide repeat-containing protein 2	0.263117	-0.0271463	0.0100937	0.148586	-0.324736	-0.0828662	0.00178099	-0.0156398	0.224524	-0.0724139	-0.147041	0.238133	-0.00179768	-0.0175791	-0.0122852	0.0110698	0.0709227	-0.00244792	0.11851	-0.136478	NS	0.12986	0.0121651	-0.0450153	-0.0641203	-0.0100937	-0.00178099	0.0139508	0.206093	0.0425706	-0.0980468	0.0279398	0.0754442	0.00179768	0.134292	-0.0950251	0.0520062	0.0338534	0.0542919	0.0375806	-0.0677218	-0.133257	0.0393114	-0.055109	-0.212707	0.314642	0.0810852
O13801	SPAC17H9.04c	Uncharacterized RNA-binding protein C17H9.04c	0.0706449	-0.047029	-0.0413909	0.059772	0.0256143	0.0553708	0.0609403	0.0341134	-0.0650182	-0.0613666	0.0819578	0.0912285	0.0842466	0.00890541	-0.280318	0.0693245	0.0350466	0.0256564	0.00121975	-0.105357	NS	-0.0256143	0.0539498	0.108984	-0.141355	-0.18266	0.0482125	-0.0222907	0.0222907	-0.0879397	-0.0450978	-0.0359278	-0.00890541	0.07267	-0.133815	-0.0946884	-0.00444317	0.00758457	0.0679814	-0.121037	-0.107482	-0.0962591	0.100979	0.150374	-0.201127	-0.208274	-0.00715828
O13802	ebp2	Probable rRNA-processing protein ebp2	0.221848	0.136328	-0.00826168	0.00826168	-0.0319242	0.0975189	0.0769987	-0.0235233	-0.107327	-0.156836	0.132399	0.0528536	0.0127211	-0.0772257	-0.124533	0.150589	0.0887267	-0.00635465	-0.0587635	-0.104431	0.00060305	0.213174	0.100129	-0.0297499	-0.0695686	-0.12296	0.0758171	0.040453	0.0235233	-0.114256	-0.193972	0.118548	0.0685549	-0.0127211	-0.0372534	-0.311315	0.135846	0.0697123	-0.00631587	-0.0736926	-0.209415	-0.00867462	-0.0361986	-0.0214882	-0.0778303	-0.0910358	-0.0217018
O13804	SPAC17H9.07	Uncharacterized protein C17H9.07	0.0964503	-0.0556884	-0.0964513	0.399318	0.204559	-0.00850153	0.00708628	-0.044003	0.0968795	0.0302501	0.110465	0.0766525	-0.0981026	-0.0729866	-0.0568743	0.0661379	0.00935014	-0.079519	0.14107	0.0593115	NS	0.0508037	0.0293326	-0.0786347	-0.0293326	-0.106041	0.0363116	0.0274386	-0.0835996	-0.00708628	-0.152045	0.0802727	0.0542831	-0.11936	0.001194	-0.001194	0.055796	0.0370181	-0.0938648	-0.0117416	-0.0864267	-0.0456467	0.085021	0.0178165	-0.428651	-0.3106	0.0448132
O13808	gmf1	Actin-depolymerizing factor gmf1	0.111557	0.0201821	-0.203516	0.00488615	-0.12267	0.00854301	0.0653181	-0.099884	-0.00828552	-0.248604	0.0805779	-0.016715	-0.0630007	-0.0601053	0.0273361	0.0668925	0.0229284	-0.122134	-0.0211682	-0.114646	0.0361153	-0.067328	-0.024796	0.033422	-0.00488615	0.0520701	0.0385723	0.0580482	-0.000917435	0.000917435	-0.108267	0.00673771	0.0500231	-0.0711222	0.118077	-0.00673771	-0.00733932	0.0277584	-0.0128725	0.0380362	-0.0209781	-0.178885	-0.0449781	0.236938	-0.0097723	0.17474	0.0300293
O13809	SPAC17H9.12c	Uncharacterized FAD-binding protein C17H9.12c	0.0749602	0.000948429	-0.000948429	0.0315928	0.0109096	0.0197878	-0.0456791	0.00983715	0.0133486	0.00698185	-0.00760603	0.0232234	0.00760603	0.0279727	0.0703683	0.0290473	-0.00716909	0.00549825	0.0243047	0.0294199	NS	-0.0116525	0.0174079	-0.0390172	-0.0340247	-0.0475736	-0.00698185	0.0236292	-0.0478239	-0.045331	-0.0507345	0.017652	-0.0157876	-0.026669	-0.0147347	-0.0266995	-0.000327428	0.00841649	-0.0378367	-0.0313635	-0.0416692	-0.0866127	0.0164595	-0.0380688	-0.0656176	-0.0584831	-0.0267696
O13810	SPAC17H9.13c	Probable glutamate 5-kinase	0.0438609	-0.0457778	0.158391	0.000356197	0.00711203	0.0880985	0.197793	0.0283375	0.0225334	-0.0826321	0.0476542	0.0577011	-0.00823975	-0.0656967	-0.0641241	0.0598712	0.0699054	0.0594964	-0.014269	-0.046548	NS	-0.0141969	-0.104674	-0.0196214	-0.000356197	0.0872207	-0.0870686	0.026083	-0.0457325	-0.0225334	-0.0992088	0.0761127	0.0567398	0.00823975	-0.0957832	-0.0927677	-0.00838423	-0.00728369	-0.019038	-0.0395576	-0.0349186	-0.0580578	-0.0588961	-0.178013	-0.000712395	0.0801086	-0.175167
O13811	SPAC17H9.14c	Protein disulfide-isomerase C17H9.14c	0.0406075	-0.0132093	-0.0551548	-0.00496864	-0.0562115	-0.0343394	-0.00448084	0.0144067	-0.0292087	-0.054893	0.00977659	0.0326028	-0.00837278	-0.0246387	0.00837278	0.00534821	0.00497087	-0.0163736	-0.0196053	-0.0342439	NS	-0.0404243	0.0117741	0.00496864	0.0615187	0.0487976	-0.00504446	0.0458989	0.0119653	0.0258946	0.00448084	-0.0143256	0.0381684	-0.0137668	0.0225358	-0.0361114	-0.0199315	0.0319471	0.00105572	0.0366497	0.00572236	-0.0810318	0.0249834	0.0601234	0.0664873	0.105009	0.029295
O13813	tom22	Mitochondrial import receptor subunit tom22	0.0401521	0.0354323	-0.0371623	-0.0620875	-0.023231	-0.00226927	0.00226927	0.0157304	-0.0902152	-0.04565	0.120122	0.11713	-0.0200081	-0.0819588	0.0635729	0.0526683	0.0516106	-0.0138133	-0.0780872	-0.00176938	NS	0.10377	0.0877271	-0.0982432	0.023231	-0.140619	0.0105348	-0.00259733	0.0271249	0.00979853	-0.0524917	0.0641441	0.0200081	-0.0515232	-0.0855465	-0.0235367	0.0594829	0.0350459	-0.0408805	-0.0175056	-0.0722157	0.0636177	0.0522947	-0.0610809	0.0853186	-0.117388	0.012804
O13816	psc3	Cohesin subunit psc3	-0.0307479	0.0955262	0.0466409	0.0867629	-0.217215	-0.0332627	-0.00884295	-0.0769906	-0.0389371	0.0386691	-0.1139	-0.0804725	0.0892158	-0.0321822	-0.00341272	-0.0593034	0.00207027	0.019622	0.00521453	-0.0606529	NS	0.0307479	0.133233	-0.26629	-0.0889869	-0.233437	-0.0603843	0.0194697	0.00884295	0.0272613	0.0159135	-0.0464511	0.00341272	0.0211101	0.11689	0.0387435	-0.0253625	0.0520384	-0.0787791	0.0183883	-0.0595934	0.0614958	0.0377064	-0.312931	-0.17575	-0.016222	-0.0271215
O13818	SPAC19A8.02	Uncharacterized PH domain-containing protein C19A8.02	-0.459979	-0.252469	0.0802126	0.250064	0.0922947	-0.22758	-0.0209146	0.0841241	0.3979	-0.0223413	0.331061	0.0195842	0.0496306	0.376384	-0.0195842	-0.118833	-0.0845998	0.0713224	0.341449	0.0167898	NS	-0.241556	-0.221988	0.0358887	0.072463	-0.0358887	0.0597224	-0.407676	-0.233958	0.0209146	0.144356	-0.227406	-0.336011	-0.124262	-0.436284	0.102341	-0.136413	-0.321892	-0.107444	-0.114302	0.0702696	0.218423	0.0304813	-0.0443239	-0.177601	-0.128183	0.287302
O13819	SPAC19A8.03	Phosphoinositide 3-phosphatase	-0.306451	0.00347471	-0.0131297	0.0317168	0.262916	#N/A	#N/A	#N/A	#N/A	#N/A	0.302203	-0.399239	-0.0768728	0.198373	0.0559874	-0.00212407	-0.197882	-0.0450013	0.115045	0.159452	NS	-0.464689	-0.161988	0.20412	0.415213	-0.00347471	#N/A	#N/A	#N/A	#N/A	#N/A	-0.249393	-0.0868092	-0.0559874	0.1491	0.105222	-0.357041	-0.124398	0.0740664	0.282157	0.0508735	-0.158237	-0.165462	0.21725	0.383496	-0.266391	#N/A
O13820	erg5	Cytochrome P450 61	0.0470843	-0.013103	0.00752401	0.0470576	0.0229087	0.00102091	-0.00102091	0.0311513	-0.0146098	-0.0697646	-0.0461102	0.0557108	-0.00187778	-0.0521421	0.0392227	0.000665029	0.0138623	0.0122658	-0.00656478	-0.0025444	NS	-0.0840554	-0.0499806	-0.0264421	-0.00752401	0.111215	0.035027	0.0502172	-0.0307345	-0.0158439	0.00367785	0.0299635	0.0197592	0.00187778	-0.0493174	-0.100728	-0.00635497	0.00666523	-0.0184329	-0.0242284	0.00472164	-0.13114	-0.0368776	-0.0339661	-0.0545816	0.0883064	0.0340061
O13821	sst4	Vacuolar protein sorting-associated protein 27	-0.161165	-0.078618	-0.0230541	0.0230541	0.0886173	-0.135357	-0.0528479	0.0138874	-0.0631962	0.0610352	0.0014472	-0.0460219	-0.01366	-0.0014472	0.0379558	-0.0983583	-0.0591626	-0.00760889	-0.0138631	0.0625361	0.041624	-0.144426	-0.0500488	0.0415478	0.0418711	0.224342	-0.153662	-0.0138874	0.124763	0.0917492	0.209501	-0.0642734	-0.0279231	0.00868464	0.0231919	0.0760674	-0.120787	-0.0306198	0.058332	0.0522707	0.16997	0.0167389	0.0285692	0.0646019	0.0188169	0.135725	-0.0183048
O13822	SPAC19A8.06	Uncharacterized oxidoreductase C19A8.06	-0.0573745	0.0573745	-0.217616	0.426397	0.150572	-0.0576396	0.0152183	-0.10344	0.0272841	-0.349568	0.0718331	0.0931029	-0.12593	-0.323472	0.0956845	-0.0143936	0.0552319	-0.148995	0.0434031	-0.034437	NS	-0.312356	-0.293183	0.489451	-0.294698	0.504282	0.144963	0.34595	-0.0152183	-0.166196	0.213488	0.0209556	-0.0589776	-0.0222297	0.217068	-0.0209556	-0.0488124	-0.00207027	0.150668	-0.0812755	0.232271	-0.254981	-0.350557	0.707067	-0.721095	0.353709	0.202602
O13823	imp4	U3 small nucleolar ribonucleoprotein protein imp4	-0.00824928	0.123066	-0.0718718	0.161583	-0.00623512	0.207553	0.892464	-0.0439768	0.0439768	-0.517747	0.00460196	0.0375829	-0.0160422	-0.00460196	0.0120025	0.0679685	0.351038	-0.0439636	0.0669859	-0.17066	NS	-0.170189	0.0410585	0.248278	0.00623512	-0.0557852	-1.07815	0.627288	0.600654	-0.565499	-0.433718	0.00891352	0.0145383	-0.0689216	-0.164482	-0.256047	-0.413142	0.227628	0.260003	-0.241249	-0.248517	-0.16194	-0.0820074	0.320149	-0.155348	-0.0495501	-1.2857
O13824	upf2	Nonsense-mediated mRNA decay protein 2	0.0450468	-0.0870323	-0.148412	0.0254087	-0.0355358	#N/A	#N/A	#N/A	#N/A	#N/A	-0.151163	-0.00430441	0.0425935	0.138167	-0.0313601	-0.0530579	-0.0456684	-0.0529091	0.0817878	-0.033448	NS	-0.423735	-0.0254087	0.0936871	0.108284	0.344213	#N/A	#N/A	#N/A	#N/A	#N/A	0.0142961	0.0686498	-0.105774	-0.0415568	0.00430441	-0.204719	0.0216205	-0.00604367	0.0333636	0.174259	-0.468781	0.0616236	0.242099	0.0828753	0.379749	#N/A
O13828	dcp2	mRNA decapping complex subunit 2	-0.0285506	-0.109484	-0.0902629	0.0984015	0.135052	-0.0823803	0.0333319	0.0537624	0.0762672	0.0120773	0.0274944	0.0693102	0.0517492	0.00366879	-0.0182304	-0.0278122	-0.00228071	0.00508293	0.0594459	0.0429664	NS	-0.329327	-0.018826	0.0496526	0.018826	0.111856	-0.124548	0.0474911	-0.0645714	-0.0120773	-0.0301552	-0.0103464	-0.00366879	-0.0525427	-0.110177	0.0741739	-0.15474	0.00833209	-0.0224872	-0.0344761	0.0519582	-0.300776	0.0906582	0.139915	-0.0795755	-0.0231962	-0.0421677
O13830	SPAC19A8.14	Probable peptidyl-tRNA hydrolase 2	-0.000329018	0.0721092	0.0249166	-0.0157156	-0.00256443	-0.0414495	-0.0390263	0.0590773	-0.0394354	0.0814867	-0.0027709	-0.057385	-0.0142674	0.0236392	-0.00484419	-0.0148498	-0.00810067	0.0232422	-0.0105039	0.0246927	NS	-0.146598	0.0577707	0.000329018	-0.073082	0.0469923	-0.0284948	-0.0889597	0.0389624	0.0830336	0.0284948	0.0602565	0.0027709	0.0426574	0.0680575	-0.0238805	-0.0382787	-0.00947269	0.0273163	0.026003	0.0172022	-0.146269	-0.0143385	-0.0245876	-0.0573664	0.0495567	0.0129547
O13831	trp2	Tryptophan synthase	0.132285	0.0849419	0.0259275	-0.0259275	-0.0934362	0.116249	0.0598345	-0.0194893	0.00605011	-0.0720139	0.0680299	0.109062	-0.00345087	-0.0719724	0.00345087	0.105521	0.0846127	0.000995795	-0.0306166	-0.0539997	0.00016889	0.120095	0.0768137	-0.0590925	-0.0562305	-0.143823	0.152466	0.0481834	-0.00605011	-0.0258923	-0.13776	0.107769	0.0645919	-0.0175271	-0.0693173	-0.101105	0.126777	0.0631963	-0.0275566	-0.05048	-0.127563	-0.0121899	-0.00812817	-0.0850201	-0.030303	-0.0503864	0.0362167
O13834	ptr1	E3 ubiquitin-protein ligase ptr1	0.0654125	-0.0276098	0.00595474	0.0472469	0.0418243	0.033504	-0.00220442	0.0691066	-0.198843	0.00220442	0.0570116	-0.0285568	0.0519199	-0.0614414	-0.0799055	0.051976	-0.019457	0.0423271	-0.0710127	-0.0119589	NS	-0.0669231	-0.0442772	-0.00595474	-0.0144949	0.0753784	-0.0364156	0.0733161	0.0233588	-0.0850472	-0.0384412	0.0194321	-0.00165939	0.00465393	0.00165939	-0.0509262	-0.0279689	0.0091265	0.00735267	-0.0326276	-0.00466299	-0.132336	-0.0166674	-0.0119095	-0.0617418	0.0335541	-0.0699196
O13835	imp3	U3 small nucleolar ribonucleoprotein protein imp3	-0.0192842	0.0904675	0.0422106	0.0686045	0.095006	0.170562	0.0135875	0.0473104	-0.231644	-0.0931096	0.0302205	0.138837	0.012691	-0.0275216	-0.0630918	0.0604995	0.0809641	0.0340707	-0.0635204	-0.0203985	NS	-0.157221	-0.0618105	0.0139551	-0.0540028	-0.0139551	-0.0135875	0.150102	-0.076715	-0.124671	0.263044	0.00396585	0.161757	-0.00396585	-0.188296	-0.195603	-0.0556142	0.0833495	-0.0222419	-0.122323	0.0178286	-0.137937	-0.152278	-0.0282555	-0.122607	-0.108961	-0.18415
O13837	uga1	4-aminobutyrate aminotransferase	0.0209627	-0.233414	-0.0209627	0.143606	0.193123	0.0352826	0.201046	0.351213	-0.329597	0.0732999	#N/A	#N/A	#N/A	#N/A	#N/A	0.0281227	-0.0161841	0.165125	-0.0929954	0.133211	NS	-0.188131	0.0528927	0.157834	-0.273284	-0.187842	0.170412	-0.0352826	-0.391595	-0.263352	-0.514203	#N/A	#N/A	#N/A	#N/A	#N/A	-0.00885987	0.00880504	-0.116881	-0.268318	-0.351022	-0.209094	0.286306	0.178797	-0.41689	-0.380965	0.135129
O13838	nup40	Nucleoporin nup40	-0.0474753	0.369588	-0.0746169	0.193635	-0.0319514	-0.223919	0.244166	0.114249	-0.0137682	-0.0427465	0.0221729	-0.104048	-0.119751	-0.0221729	0.0548258	-0.0830738	0.169902	-0.0267062	0.0525645	-0.00662406	NS	-0.35773	0.00985384	0.10617	0.211078	-0.00985384	0.0832987	-0.0818052	0.0137682	0.103753	-0.1408	-0.254713	0.120669	-0.164824	0.322727	0.0757809	-0.176382	0.0162393	-0.0149617	0.212519	-0.0249575	-0.310255	-0.359735	0.180787	0.0174437	0.0220976	0.307218
O13842	cda1	Chitin deacetylase 1	-0.0127497	0.024826	0.0488291	0.0830088	0.118592	-0.023644	0.00121737	0.00341368	0.0844703	0.022222	-0.0393238	0.0466642	0.0381784	0.0273542	0.151169	-0.0252391	0.0242359	0.0301404	0.0649444	0.0973277	0.0237413	0.000279427	-0.0530844	-0.0535822	-0.0315075	-0.000279427	-0.0317559	-0.0155396	0.0376945	-0.00121737	-0.0207582	-0.00980473	0.00140667	-0.0242414	-0.00140667	-0.0238256	-0.0137604	-0.0224058	-0.0133764	-0.0113772	-0.0149544	0.0130291	-0.0779104	-0.102411	-0.114516	-0.118872	-0.00811195
O13843	SPAC19G12.04	Ureidoglycolate lyase	-0.219547	-0.004601	-0.0673985	0.194012	0.183912	-0.0526094	-0.0707836	-0.0682116	0.0726385	0.0934868	-0.134679	0.163399	-0.0653143	0.155756	0.235115	-0.135612	0.029338	-0.0669748	0.140802	0.170838	0.00368668	-0.201425	-0.114299	0.004601	0.167604	0.145144	-0.219063	0.0323267	0.000526428	0.0103321	-0.000526428	-0.0982656	0.124604	-0.132478	0.0623016	-0.0623016	-0.172918	0.0142105	-0.0424501	0.0800792	0.0274386	0.0181217	-0.109698	0.0719995	-0.0264082	-0.0387678	-0.166453
O13844	SPAC19G12.05	Uncharacterized mitochondrial carrier C19G12.05	0.0469675	-0.0126915	-0.00231266	0.0230665	0.00231266	0.0766559	0.00205851	-0.0022912	-0.0278573	-0.0207276	0.0362577	0.0787144	0.00610352	-0.0740814	-0.00688267	0.0532937	0.0226938	0.000499884	-0.0262907	-0.00843255	NS	-0.0305986	0.0233908	-0.0917654	0.0415134	-0.0871058	0.0739722	0.0112815	0.0222144	-0.00205851	-0.00790262	0.0882168	0.000478745	-0.000478745	-0.0843468	-0.091959	0.0438635	0.011717	-0.0233432	-0.0149639	-0.0623225	-0.0775661	0.0360823	-0.0894527	0.0184469	-0.0894184	-0.00268364
O13845	rsd1	RNA-binding protein rsd1	0.0606222	0.250934	-0.150639	0.0986204	-0.286754	-0.0315371	0.0610085	-0.0717354	-0.060709	-0.318519	0.129347	-0.16916	-0.130323	-0.198219	-0.0114737	0.0528107	0.0475941	-0.117566	-0.053436	-0.205582	NS	0.0229988	-0.11561	-0.0229988	-0.0433178	0.107599	0.235874	0.0386534	-0.171924	0.0761337	0.0315371	0.130987	0.0932426	-0.20341	0.0114737	0.0676451	0.129953	0.00542863	-0.132778	0.0147632	0.0689271	-0.0376234	-0.366544	0.12764	-0.141938	0.394353	0.267411
O13846	SPAC19G12.08	Ceramide very long chain fatty acid hydroxylase-like protein C19G12.08	0.0277176	-0.0923872	-0.176172	-0.249218	-0.296349	-0.033484	0.00145197	-0.110642	-0.209395	-0.239487	0.0633421	0.0304108	-0.100252	-0.274933	-0.304431	0.0191919	-0.0201748	-0.129022	-0.244515	-0.280089	5.27318e-05	-0.0277176	0.111536	0.0768185	0.0729666	0.239817	-0.00145197	0.196281	0.122938	0.180503	0.202819	-0.0304108	0.0483112	-0.0454044	0.118525	0.0800972	-0.0198601	0.118709	0.0514506	0.123998	0.174244	-0.0554352	0.203923	0.252991	0.322185	0.536165	0.032032
O13848	SPAC19G12.09	NAD/NADP-dependent indole-3-acetaldehyde reductase	-0.27756	-0.176115	-0.0426855	0.262153	0.317203	-0.508837	-0.242652	-0.104483	0.190189	0.31382	-0.283252	-0.0744114	0.0637493	0.150387	0.505221	-0.35655	-0.164393	-0.0278063	0.20091	0.378748	1.53428e-06	-0.383964	-0.0532694	0.0426855	0.380074	0.529471	-0.430365	-0.191067	0.104483	0.426571	0.506487	-0.336519	-0.192915	-0.0627766	0.0627766	0.394695	-0.383616	-0.14575	0.0281305	0.289807	0.476885	-0.106403	0.122846	0.085371	0.117921	0.212269	0.0784721
O13849	cpy1	Carboxypeptidase Y	0.0291233	-0.0431662	-0.174963	-0.0291233	-0.221718	-0.188383	-0.0942621	-0.132906	0.144783	-0.0102921	-0.111323	0.0906582	0.0156784	-0.0308628	0.0344381	-0.0901944	-0.01559	-0.0973969	0.0282656	-0.0658573	NS	-0.091423	0.0928345	0.0448074	0.116025	0.0690079	-0.0938454	0.0102921	0.0448952	0.0972614	0.223375	-0.0165215	-0.00325584	-0.0478745	0.0464706	0.00325584	-0.0672633	0.0332902	0.0139427	0.0865857	0.0985463	-0.120546	0.136001	0.21977	0.145148	0.290726	0.0945377
O13850	coq9	Ubiquinone biosynthesis protein coq9, mitochondrial	-0.170752	-0.257752	0.000881195	0.0567398	0.23077	-0.117245	-0.0840178	-0.0231304	0.0278358	0.345764	-0.117662	-0.0441599	-0.00279903	0.0300798	0.285494	-0.13522	-0.128643	-0.00834942	0.0382185	0.287343	7.62656e-05	-0.327744	-0.184126	-0.000881195	0.0538263	0.307213	-0.0957031	-0.0413246	0.0231304	0.246061	0.338015	-0.138274	-0.144237	0.0113535	0.00279903	0.163434	-0.18724	-0.123229	0.0112009	0.100896	0.269554	-0.156992	0.0736265	-0.00176239	-0.00291348	0.0764427	0.0215416
O13851	dlp1	Decaprenyl-diphosphate synthase subunit 2	-0.113604	-0.336405	0.0922542	0.0948291	0.0794578	-0.0573535	-0.0144982	0.0144982	-0.126444	0.258585	0.0550451	-0.1023	0.055521	0.00204277	0.0756674	-0.0386375	-0.151068	0.0540911	-0.0098575	0.137904	NS	-1.41456	0.400517	-0.194275	-0.0723357	0.0723357	-0.144866	0.0847917	0.212361	-0.150442	0.206746	-0.206173	-0.141346	-0.100422	-0.00204277	0.202447	-0.588532	0.114654	-0.0274455	-0.07494	0.160509	-1.30095	0.736922	-0.28653	-0.167165	-0.00712204	-0.087512
O13853	its3	Phosphatidylinositol 4-phosphate 5-kinase its3	-0.108176	0.0922093	0.0919213	0.0303226	0.226312	0.122646	0.163333	0.0295811	-0.343939	-0.0295811	-0.029314	0.0512419	0.141456	-0.0465918	-0.0229425	-0.00494782	0.102261	0.0876527	-0.120069	0.0579295	NS	-0.0910592	-0.0566907	-0.0303226	-0.0682502	0.0911813	-0.150292	-0.0868244	0.177596	-0.123177	0.227737	0.0687437	0.0229425	-0.13282	-0.0576153	0.177636	-0.057536	-0.0401909	0.0048178	-0.083014	0.165518	0.0171165	-0.1489	-0.122244	-0.0985727	-0.135131	-0.272939
O13856		Uncharacterized WD repeat-containing protein C1A6.02	#N/A	#N/A	#N/A	#N/A	#N/A	0.0521364	-0.0297508	-0.0318909	0.357544	-0.234175	-0.234231	0.222149	0.201236	-0.146997	0.022265	-0.091047	0.0961993	0.0846727	0.105273	-0.105955	NS	#N/A	#N/A	#N/A	#N/A	#N/A	0.0923338	-0.124705	0.0297508	0.175272	-0.109934	-0.022265	0.0590873	0.047133	-0.0661874	-0.203709	0.0350344	-0.032809	0.0384419	0.0545423	-0.156821	#N/A	#N/A	#N/A	#N/A	#N/A	0.0401974
O13857	SPAC1A6.03c	Putative lysophospholipase C1A6.03c	-0.0983992	-0.060791	-0.0443811	0.0822992	0.0721807	-0.161009	-0.0468874	0.142128	0.0699062	0.0892162	-0.0867653	0.0110731	-0.00470257	-0.0332422	0.0520878	-0.115391	-0.0322018	0.0310148	0.0396544	0.0711616	NS	-0.257283	-0.0559454	0.0443811	0.0660801	0.349103	-0.0719814	-0.00143814	-0.0365219	0.00143814	0.151159	-0.0429602	-0.0911226	0.0172949	0.0198183	0.00470257	-0.124075	-0.0495021	0.0083847	0.0291122	0.168322	-0.158884	0.00484562	0.0887623	-0.0162191	0.276922	0.0890274
O13858	sle1	Eisosome protein sle1	-0.0053401	0.0053401	0.159441	-0.0106673	0.126624	-0.0649014	0.00901508	0.0470352	0.0573978	-0.0044632	#N/A	#N/A	#N/A	#N/A	#N/A	-0.0351207	0.00717759	0.103238	0.0233653	0.0610802	NS	-0.0206428	-0.10506	-0.0726237	0.0770259	0.278519	-0.165068	-0.123007	0.0191536	0.0044632	-0.032156	#N/A	#N/A	#N/A	#N/A	#N/A	-0.0928552	-0.114033	-0.0267351	0.0407445	0.123182	-0.0153027	-0.1104	-0.232065	0.0876932	0.151896	-0.100166
O13861		tRNA threonylcarbamoyladenosine dehydratase	0.0252328	-0.00558329	-0.0831027	0.0249982	-0.0164714	0.00410843	0.0130949	0.00174713	0.0319061	-0.0371933	-0.00390148	-0.0393715	-0.00385094	0.0320263	0.0441122	0.00847991	-0.01062	-0.0284022	0.0296435	-0.00318416	NS	-0.0385127	0.0159993	-0.0301127	0.022264	0.00558329	-0.0300674	-0.0146313	-0.00174713	0.0617771	-0.0474091	-0.0152111	-0.000574112	0.000574112	0.0528545	0.0910969	-0.0279304	0.000264645	-0.0104286	0.0456319	0.0164237	-0.0637455	0.0215826	0.05299	-0.00273418	0.0220547	-0.0341759
O13863	SPAC1B1.02c	Uncharacterized kinase C1B1.02c	-0.288851	-0.0474148	0.000423431	0.226217	0.19251	0.163657	0.0772572	-0.039053	-0.216166	-0.00893116	0.125429	-0.0977097	0.14995	-0.0514126	0.0514126	7.85192e-05	-0.0226224	0.0371068	-0.013787	0.0783304	NS	-0.000423431	-0.0324335	-0.0259581	0.449897	0.342117	-0.0720205	0.00893116	-0.273348	0.0293512	0.178488	-0.068532	0.153603	-0.0896025	0.137386	-0.0849447	-0.046992	0.0433668	-0.129636	0.205545	0.14522	0.288427	0.0149813	-0.0263815	0.22368	0.149608	-0.235678
O13864	kap95	Importin subunit beta-1	0.0169582	0.0359087	0.0779324	-0.0180168	0.0313225	0.0483646	0.0334196	0.0526352	-0.0299358	-0.109442	0.00155306	0.0327773	-0.00867319	0.0253558	-0.0279269	0.022292	0.0340352	0.0406315	-0.00753228	-0.0353487	NS	0.0529404	-0.0169582	-0.107708	-0.0613756	-0.0362091	0.0451584	0.0217228	-0.0217228	-0.0594711	-0.10215	0.0303111	0.0449481	-0.00366449	-0.00155306	-0.0182576	0.0428033	0.0165709	-0.0443651	-0.0407999	-0.0522056	0.0359821	-0.0528669	-0.18564	-0.0433588	-0.0675316	-0.00320625
O13865	SPAC1B1.04c	PAB-dependent poly(A)-specific ribonuclease subunit pan3-like	0.50747	-0.423452	0.131997	-0.0496521	0.187914	#N/A	#N/A	#N/A	#N/A	#N/A	-0.0862656	-0.403456	-0.0867205	0.290656	0.00278759	0.210602	-0.413454	0.0226383	0.120502	0.0953507	NS	-0.326408	0.0255384	-0.195551	0.409328	-0.0255384	#N/A	#N/A	#N/A	#N/A	#N/A	0.0292301	0.207908	-0.00278759	-0.390326	0.190794	-0.148589	0.116723	-0.0991693	0.00950098	0.0826278	-0.833879	0.448991	-0.327548	0.458981	-0.213452	#N/A
O13867	SPAC1B3.01c	Uracil phosphoribosyltransferase 1	0.12676	0.0737782	0.00180721	-0.00180721	-0.0165815	0.0439777	0.021533	-0.00199699	-0.0872917	-0.155006	-0.0278988	0.0442781	-0.0420847	-0.0569391	0.0109596	0.0476128	0.0465298	-0.0140915	-0.0486794	-0.0535428	NS	0.0249529	-0.0166197	-0.0308561	-0.0246429	0.128207	0.0367565	0.00199699	0.0552769	-0.016943	-0.0449867	0.0852251	0.02987	0.0093565	-0.0093565	-0.072299	0.0489782	0.00508245	0.0112591	-0.0169808	0.00364049	-0.101807	-0.0903978	-0.0326633	-0.0228357	0.144789	-0.00722122
O13870	not3	General negative regulator of transcription subunit 3	0.0588336	0.0499082	0.000758648	-0.0256028	-0.00641108	0.0448322	0.033927	-0.00705338	-0.0775661	0.0100956	-0.0548639	-0.0103683	0.0391636	0.0246677	-0.0193186	0.0162673	0.0244889	0.0109563	-0.0261671	-0.00521135	NS	0.0973277	0.0396628	-0.0620751	-0.000758648	-0.0509305	-0.0224915	-0.0124283	0.0244846	-0.0449715	0.00705338	0.0103683	-0.0671635	0.0253372	-0.0198402	0.0715141	0.0284015	-0.0133096	-0.00408443	-0.0218568	0.00921233	0.0384941	-0.0102453	-0.0628338	0.0248442	-0.0445194	-0.0673237
O13871	SPAC1B3.06c	Uncharacterized methyltransferase C1B3.06c	0.0655794	0.130959	-0.0294962	-0.0359812	-0.0220346	0.0112724	-0.0618925	0.143171	-0.147022	-0.0927467	-0.32828	-0.0293961	-0.0302563	-0.00245667	-0.00607777	-0.0838095	0.0132233	0.0278063	-0.06182	-0.0402864	NS	-0.00516415	0.194488	0.00516415	0.0720387	-0.108829	-0.00599289	0.103827	0.00599289	-0.0707626	0.0762653	0.00245667	0.0308228	0.0403271	0.0542717	0.0392666	-0.00290012	0.109712	0.0171614	0.0185159	0.00223446	-0.0707436	0.063529	0.0346603	0.10802	-0.0867939	-0.0172653
O13872	vps28	Vacuolar protein sorting-associated protein 28 homolog	#N/A	#N/A	#N/A	#N/A	#N/A	-0.267388	0.129472	-0.0239449	-0.140599	0.0239449	-0.149964	0.00481987	-1.27916	0.067626	0.426177	-0.208676	0.0671458	-0.65155	-0.0364866	0.225061	NS	#N/A	#N/A	#N/A	#N/A	#N/A	-0.714854	0.136877	0.28961	-1.19859	0.529959	0.0863028	0.0709314	-0.580938	-0.00481987	-0.0702276	-0.314276	0.103904	-0.145664	-0.601705	0.229866	#N/A	#N/A	#N/A	#N/A	#N/A	-0.447466
O13873	csn12	Protein CSN12 homolog	-0.0413899	0.0451741	0.0243297	-0.0163102	0.0046134	-0.285528	0.164481	0.114097	0.300246	0.337685	0.372929	0.340043	0.642772	-0.356874	-0.271722	0.015337	0.183233	0.2604	-0.0243127	0.0235252	NS	0.0416198	0.065639	-0.0680585	-0.0046134	-0.0665746	-0.0647631	-0.401846	0.0647631	-0.127953	-0.510056	-0.187016	-0.00700903	-1.70078	0.0704761	0.00700903	-0.0700531	-0.114405	-0.568026	-0.0206966	-0.189874	0.0830097	0.0204649	-0.0923882	0.0116968	-0.071188	0.220765
O13874	SPAC1B3.09c	Uncharacterized NOC2 family protein C1B3.09c	0.291171	-0.047236	0.33018	0.0658383	-0.121341	0.0444398	0.100276	0.0862308	-0.112466	0.027451	-0.0537958	0.294873	-0.131926	0.0783482	0.0546198	0.0939382	0.115971	0.0948283	0.0105734	-0.0130901	NS	0.207695	-0.168149	0.047236	-0.0623107	-0.203501	0.201086	-0.027451	-0.0676389	-0.246021	-0.443599	0.0805569	0.0456228	-0.046176	-0.267484	-0.0456228	0.163112	-0.0499922	-0.022193	-0.191938	-0.230908	-0.0834761	-0.120913	-0.282944	-0.128149	-0.08216	0.156646
O13877	rpb10	DNA-directed RNA polymerases I, II, and III subunit RPABC5	#N/A	#N/A	#N/A	#N/A	#N/A	-0.272509	0.259354	0.508296	-0.0820804	-0.771585	-0.67616	0.140001	0.0471611	-0.272141	-0.323174	-0.474334	0.199678	0.277728	-0.177111	-0.547379	0.0206742	#N/A	#N/A	#N/A	#N/A	#N/A	0.120913	0.444121	0.0820804	-0.257457	-0.465978	0.0140991	0.102076	-0.0140991	-0.124609	0.0380812	0.0675061	0.273098	0.0339906	-0.191033	-0.213948	#N/A	#N/A	#N/A	#N/A	#N/A	0.393422
O13878	utp17	U3 small nucleolar RNA-associated protein 17	0.126966	0.120852	-0.0394468	-0.0283594	-0.0105753	-0.00461912	0.00461912	0.219883	0.302903	0.299466	0.0929108	0.0564489	-0.0862627	-0.0316458	-0.102718	0.0717524	0.0606399	0.0313913	0.0809658	0.0620573	NS	0.054738	0.0105753	-0.0166178	-0.0598812	0.0126429	-0.0456138	-0.0603843	-0.0484309	0.0248914	-0.123949	0.107469	0.0874109	0.0131578	-0.0131578	-0.194415	0.0388643	0.012534	-0.017297	-0.0160492	-0.101907	-0.0722275	-0.110276	0.0228291	-0.0315218	0.0232182	-0.0409946
O13880	vht1	Vitamin H transporter 1	0.203522	0.131181	-0.158672	-0.0121346	-0.230686	0.15526	0.053359	-0.0703926	-0.00309753	-0.277601	-0.0938578	-0.0705585	0.00695992	0.0701561	0.107118	0.088308	0.0379937	-0.074035	0.018308	-0.133723	NS	0.0787945	0.160646	0.0121346	-0.0355673	-0.110895	0.146338	0.0674763	-0.042635	0.00309753	-0.177603	-0.0482712	0.0629082	-0.00695992	0.0959415	-0.0389519	0.0589536	0.0970103	-0.0124868	0.0211573	-0.10915	-0.124727	0.0294657	0.170807	-0.0234327	0.119791	-0.00892258
O13892		Uncharacterized protein C20G4.08	-0.039782	0.00370455	-0.0399728	-0.00370455	0.0691772	-0.0119438	-0.0130339	-0.00841713	0.00517082	0.03228	-0.00573254	-0.0247154	-0.0166283	0.00156403	0.0202074	-0.0191528	-0.0113482	-0.0216727	0.0010101	0.0405548	NS	-0.112057	0.031301	-0.00415087	0.0966916	0.0766215	-0.0813904	0.010828	-0.00517082	0.0639725	0.0632687	-0.0577374	0.0106277	-0.00156403	0.0478725	0.0272026	-0.0837283	0.0175856	-0.00362857	0.0695122	0.0556976	-0.0722752	0.0275965	0.0358219	0.100396	0.00744438	-0.0694466
O13898	ogm1	Dolichyl-phosphate-mannose--protein mannosyltransferase 1	0.0525436	-0.000926018	-0.0271187	0.0305061	-0.0399323	0.0119867	0.0134373	-0.0644026	-0.00408649	-0.0602751	0.0614395	0.0229883	0.0331469	-0.0104666	0.0461788	0.04199	0.0118332	-0.0194581	0.00531769	-0.0180095	NS	-0.0659199	0.0473652	-0.0125637	0.000926018	0.0443172	-0.00318813	0.00318813	-0.00993252	0.103665	0.0449152	-0.0261068	0.00511646	-0.0506582	-0.00511646	-0.00944424	-0.0317383	0.0185566	-0.0243848	0.0331583	0.0265961	-0.118464	0.0482912	0.014555	-0.0295801	0.0842495	-0.0151749
O13899	SPAC22A12.08c	Uncharacterized CDP-alcohol phosphatidyltransferase class-I family protein C22A12.08c	-0.0751781	-0.0535383	-0.0893536	0.0329037	0.0545311	-0.198677	-0.108558	-0.0620003	0.0274239	0.0284824	-0.0714855	-0.0033083	-0.0109873	-0.00483036	0.128412	-0.115114	-0.0551348	-0.0541137	0.0184991	0.0704753	0.0105695	-0.113728	-0.0115986	0.0115986	0.182109	0.290396	-0.150867	-0.0274239	0.0822105	0.20294	0.251921	-0.0640173	0.0033083	0.0156965	0.0991621	0.142316	-0.109537	-0.0119047	0.0365019	0.161404	0.228211	-0.0385494	0.0419397	0.100952	0.149205	0.235865	0.0478096
O13900	sap114	Pre-mRNA-splicing factor sap114	0.29915	0.0799713	0.00361443	-0.0315723	-0.0531778	#N/A	#N/A	#N/A	#N/A	#N/A	0.103343	0.0912561	0.00912189	-0.421842	-0.00912189	0.201246	0.0856137	0.00636816	-0.226707	-0.0311499	NS	0.263251	-0.0341721	-0.00361443	0.0203457	-0.0428753	#N/A	#N/A	#N/A	#N/A	#N/A	-0.233261	-0.022089	-0.176919	0.0389156	0.373673	0.0149951	-0.0281305	-0.0902667	0.0296307	0.165399	-0.0358982	-0.114143	-0.00722885	0.051918	0.0103025	#N/A
O13901	SPAC22A12.10	Uncharacterized CDP-alcohol phosphatidyltransferase class-I family protein C22A12.10	0.0612988	0.0152221	-0.1448	-0.0507197	-0.0429358	0.0256901	0.0535936	-0.127115	-0.121702	-0.223898	0.124391	-0.00471306	-0.0386372	-0.0712433	0.0245008	0.0704598	0.0213675	-0.103517	-0.0812217	-0.0807776	NS	0.217305	0.044518	-0.0152221	0.152313	-0.187723	0.0634556	-0.00386047	0.00386047	0.0841789	-0.225708	-0.00564766	0.00471306	-0.0637074	0.0131836	0.103046	0.0917042	0.0151235	-0.025023	0.0832251	-0.103461	0.156006	0.0292959	0.129578	0.203032	-0.144787	0.0377655
O13902	dak1	Dihydroxyacetone kinase 1	-0.652714	-0.194163	0.00462151	0.253155	0.299488	-0.688294	-0.215858	0.00301647	0.274562	0.34266	-0.554815	-0.13239	0.0739679	0.147531	0.411055	-0.631941	-0.180804	0.027202	0.225082	0.351068	5.90671e-13	-0.652527	-0.13339	-0.00462151	0.167233	0.226858	-0.592072	-0.239064	-0.00301647	0.237382	0.174123	-0.628875	-0.255467	-0.0513296	0.0513296	0.138907	-0.624491	-0.209307	-0.0196559	0.151982	0.179963	0.00018692	0.0607729	-0.00924301	-0.0859213	-0.0726299	0.0962219
O13903	rrp40	Exosome complex component rrp40	0.130471	-0.130047	-0.00940466	0.0948091	0.0550027	#N/A	#N/A	#N/A	#N/A	#N/A	0.0153437	-0.0227489	-0.0349178	-0.0117207	0.0155439	0.0729072	-0.0763981	-0.0221612	0.0415442	0.0352733	NS	-0.218318	0.00940466	-0.0392919	-0.144514	0.0531173	#N/A	#N/A	#N/A	#N/A	#N/A	0.0117207	-0.110105	0.114542	0.0190983	-0.0539551	-0.103299	-0.05035	0.0376251	-0.0627077	-0.000418901	-0.348789	0.139452	-0.0298872	-0.239323	-0.00188541	#N/A
O13905	SPAC22A12.14c	BSD domain-containing protein C22A12.14c	0.103824	0.0844383	-0.0253668	0.0216265	-0.00767612	0.082901	0.155629	0.0792313	-0.0285416	0.0622635	0.0277367	-0.0277367	0.0988131	-0.0551319	-0.425977	0.0714871	0.0707769	0.0508925	-0.0206823	-0.123796	NS	0.00767612	0.0563745	-0.0728846	-0.139072	-0.3583	0.0285416	-0.0523167	-0.070612	-0.0637932	-0.16968	0.153732	-0.17247	0.0451689	0.144286	-0.420535	0.0633167	-0.0561374	-0.0327759	-0.0195265	-0.316172	-0.0961475	-0.0280638	-0.0475178	-0.160699	-0.350624	-0.0543594
O13907	SPAC22A12.16	Probable ATP-citrate synthase subunit 2	0.183468	0.0688219	0.0365238	-0.0365238	-0.120672	0.139909	0.0640297	0.0409822	-0.0409822	-0.181685	0.116326	0.126751	0.0179482	-0.108055	-0.0627089	0.146568	0.0865342	0.0318181	-0.0618537	-0.121689	3.22349e-05	0.0393791	0.046957	-0.0468903	-0.124608	-0.0499744	0.142526	0.0929823	-0.058219	-0.124478	-0.198377	0.150381	0.0801582	-0.0179482	-0.083147	-0.183313	0.110762	0.0733658	-0.0410191	-0.110744	-0.143888	-0.144089	-0.0218649	-0.0834141	-0.0880842	0.0706978	0.00261688
O13910	mpp10	U3 small nucleolar ribonucleoprotein protein mpp10	0.00872707	0.272532	-0.00661373	-0.00973606	-0.000361443	0.161858	-0.263131	0.132195	0.403642	0.117346	0.00853968	0.122955	-0.131405	-0.0743394	0.0252748	0.0597083	0.0441186	-0.00194136	0.106522	0.0474199	NS	0.182826	0.000361443	0.0102892	-0.0585346	-0.459044	-0.00257826	0.00257826	-0.0641437	-0.458464	-0.097446	-0.00853968	0.00879431	0.0575995	-0.0950074	-0.10537	0.057236	0.00391134	0.00124836	-0.204002	-0.22062	0.174099	-0.27217	0.0169029	-0.0487986	-0.458683	-0.164436
O13912	SPAC23C11.06c	Uncharacterized protein C23C11.06c	-0.630218	-0.265997	0.0257521	0.236512	0.347444	-0.659004	-0.190381	0.0958958	0.415869	0.544769	-0.640085	-0.344375	0.0694742	0.337098	0.459442	-0.643102	-0.266918	0.0637074	0.329826	0.450552	3.14044e-12	-0.736131	-0.283483	-0.0257521	0.182314	0.130239	-0.684536	-0.452503	-0.0958958	0.215265	0.274578	-0.773488	-0.371934	-0.0162802	0.0162802	0.297933	-0.731385	-0.369307	-0.045976	0.137953	0.23425	-0.105913	-0.0174856	-0.0515041	-0.0541983	-0.217205	-0.0255318
O13914	ala1	Alanine--tRNA ligase	0.128238	0.0700588	0.0128164	-0.0128164	-0.0414419	0.107889	0.030921	-0.00899696	-0.0324421	-0.0865002	0.119454	0.041944	-0.0265393	-0.0383649	-0.0176616	0.118527	0.0476413	-0.00757329	-0.0278745	-0.0485346	5.5029e-05	0.0694532	0.0701742	-0.0557032	-0.0212975	-0.0756941	0.099926	0.0262241	0.00899696	-0.0222149	-0.0981121	0.0929694	0.0446277	-0.02492	0.0176616	-0.0278649	0.0874496	0.0470087	-0.0238754	-0.00861692	-0.0672237	-0.0587845	0.000115395	-0.0685196	-0.00848103	-0.0342522	-0.00796318
O13917	hpt1	Hypoxanthine-guanine phosphoribosyltransferase	0.247117	0.0969925	0.105941	-0.0410376	-0.0172567	0.149576	0.0668435	0.12972	-0.0945287	-0.115838	0.067174	0.0807095	-0.00539398	-0.0503788	0.0119162	0.154622	0.0815152	0.0767557	-0.0619817	-0.0403927	0.00333707	0.140365	0.0172567	-0.120885	-0.205511	-0.0910368	0.139406	0.106157	-0.0668435	-0.189476	-0.203768	0.019392	0.00539398	-0.11944	-0.135958	-0.140018	0.0997208	0.0429358	-0.102389	-0.176982	-0.144941	-0.106752	-0.0797358	-0.226826	-0.164474	-0.0737801	-0.01017
O13918	zhf1	Zinc homeostasis factor 1	0.0652409	0.212024	-0.0958614	-0.0224895	-0.0389118	-0.0228558	0.0610361	-0.0745468	-0.00115395	0.00255203	-0.48946	0.0409799	-0.0697484	-0.168597	0.0645881	-0.149025	0.10468	-0.0800522	-0.0640801	0.00940943	NS	0.030735	-0.0338783	0.159027	-0.0687494	0.0224895	-0.0787506	-0.0319576	0.0793533	0.00115395	0.0627022	0.134159	0.0625272	-0.247056	0.0500207	-0.0409799	0.0287143	-0.00110292	-0.00289202	-0.00585826	0.0147373	-0.0345058	-0.245902	0.254889	-0.0462599	0.0614014	-0.0558949
O13919	pst2	Paired amphipathic helix protein pst2	0.14669	0.00180101	-0.00180101	0.0266795	-0.0684228	0.0444326	0.171516	0.00809765	-0.153596	-0.00218868	0.0103402	0.196908	-0.0103402	-0.0541921	-0.0249648	0.0671542	0.123409	-0.00134786	-0.0603695	-0.0318588	NS	0.104579	0.169683	-0.0936685	-0.039537	-0.311427	-0.0175581	-0.152678	0.0754957	-0.131284	0.00218868	0.111707	0.0590644	0.0782962	-0.0332913	-0.0981679	0.0662429	0.0253563	0.0200411	-0.0680374	-0.135802	-0.0421104	0.167882	-0.0918674	-0.0662165	-0.243004	-0.0619907
O13920	mdm28	LETM1 domain-containing protein mdm28, mitochondrial	-0.0464864	-0.0109916	0.0345931	0.0109916	0.0913119	-0.0431318	-0.0536842	0.013011	0.0148783	0.087779	-0.0167842	-0.0274377	0.0167842	0.0692496	0.112664	-0.0354675	-0.0307045	0.0214628	0.0317065	0.0972516	0.000667674	-0.0615964	-0.055491	-0.0858846	0.0241189	0.0232806	-0.0584879	-0.0416479	-0.000634193	0.0125208	0.000634193	-0.0748029	-0.0282025	-0.0407834	0.0726504	0.0371165	-0.0649624	-0.0417805	-0.0424341	0.03643	0.0203438	-0.01511	-0.0444994	-0.120478	0.0131273	-0.0680313	-0.0153561
O13923	crn1	Coronin-like protein crn1	0.0564508	0.0830021	-0.00340176	0.0183382	-0.04074	0.00221634	0.0532675	0.0453415	-0.00221634	-0.037571	0.000749111	0.104727	0.0106759	-0.0294242	0.0107512	0.0198054	0.0803323	0.0175385	-0.00443411	-0.0225199	NS	0.00340176	0.0401545	-0.0444975	-0.0253124	-0.00452328	0.0193233	0.0155582	-0.054842	-0.0200005	-0.108246	0.065762	-0.000749111	-0.00202703	-0.0556273	-0.0832553	0.0294957	0.0183212	-0.0337888	-0.0336467	-0.0653415	-0.0530491	-0.0428476	-0.0410957	-0.0436506	0.0362167	0.017107
O13928	rho3	GTP-binding protein rho3	0.0437422	-0.0294304	-0.0074892	-0.00156498	-0.0517645	-0.0385666	-0.077796	0.0112724	0.00459671	-0.00459671	-0.0016284	0.0448852	-0.0178838	-0.0437779	0.0384049	0.0011824	-0.0207804	-0.00470018	-0.0135821	-0.00598542	NS	-0.0922689	0.0740309	0.00156498	0.0855274	0.115441	-0.0836315	-0.0332336	0.0325184	0.0319672	0.114252	-0.00764132	-0.00311708	0.0016284	0.0109076	0.00685835	-0.0611806	0.01256	0.0119039	0.0428007	0.0788506	-0.136011	0.103461	0.00905418	0.0870924	0.167206	-0.0450649
O13929	SPAC23C4.09c	Uncharacterized protein C23C4.09c	0.0027771	0.121896	-0.0217457	0.0106449	-0.0958519	0.149429	0.0223775	0.042377	-0.187356	-0.194165	-0.0975122	0.0592575	0.0279999	-0.0590439	-0.0667639	0.0182312	0.0678436	0.0162104	-0.0785848	-0.118927	NS	0.129606	-0.0027771	-0.0377464	0.00810146	-0.246622	0.100385	0.0850997	-0.187367	-0.0223775	-0.255843	-0.0279999	0.0894699	0.0927048	0.0979652	-0.120708	0.0673305	0.0572642	-0.0441362	0.0278964	-0.207724	0.126829	-0.124673	-0.0160007	-0.00254345	-0.15077	-0.0490437
O13931	atp18	ATP synthase subunit J, mitochondrial	-0.00611401	-0.0949345	0.00440121	0.145261	0.0573606	-0.0320091	-0.173356	-0.0843048	0.214182	0.154882	-0.197413	-0.12394	-0.0478916	0.0338993	0.191211	-0.0785122	-0.130743	-0.0425984	0.131114	0.134485	0.000849777	-0.0686102	-0.0555334	-0.00440121	0.11944	0.278306	-0.143322	-0.142891	0.0320091	0.299826	0.343842	-0.0259094	-0.0551395	0.0259094	0.160736	0.209593	-0.0792805	-0.0845213	0.0178391	0.193334	0.277247	-0.0624962	0.0394011	-0.00880241	-0.0258207	0.220945	-0.111313
O13932	bet1	Protein transport protein bet1	0.0108194	-0.00393867	-0.184005	-0.156693	-0.0652494	0.0286298	-0.0992122	-0.164041	0.0266719	-0.0992112	#N/A	#N/A	#N/A	#N/A	#N/A	0.0197246	-0.0515754	-0.174023	-0.0650108	-0.0822303	NS	-0.172116	0.0115671	0.107507	0.00393867	0.0624876	-0.0266719	0.061583	-0.0323367	0.0763116	0.105502	#N/A	#N/A	#N/A	#N/A	#N/A	-0.0993941	0.0365751	0.037585	0.0401251	0.0839946	-0.182936	0.0155058	0.291512	0.160632	0.127737	-0.0553017
O13933	alg1	Chitobiosyldiphosphodolichol beta-mannosyltransferase	-0.0851307	0.0870056	-0.145947	0.076417	-0.076417	-0.0983119	0.167524	-0.112142	0.0701795	-0.168985	0.0225811	0.0817766	-0.233516	-0.0362062	0.065239	-0.0536205	0.112102	-0.163868	0.0367967	-0.0600543	NS	-0.241325	-0.092783	0.215227	0.0816689	0.100923	-0.04285	0.04285	0.0671105	-0.117254	0.129171	0.1115	0.0501118	-0.164445	-0.0225811	-0.241709	-0.0575585	5.96046e-05	0.0392976	-0.0193887	-0.00387176	-0.156195	-0.179789	0.361175	0.00525188	0.17734	0.0554619
O13935	trm4b	Multisite-specific tRNA:(cytosine-C(5))-methyltransferase trm4b	0.0117416	0.0496073	0.0169315	0.0501499	-0.0117416	0.0152202	0.0180526	-0.117777	-0.116521	0.0332961	0.0228148	0.00890732	-0.013422	0.149717	-0.0800543	0.0165922	0.0255224	-0.0380893	0.027782	-0.0194999	NS	-0.090416	0.0747833	-0.0437374	-0.0536013	-0.057291	0.0155635	-0.242701	0.0636115	-0.0719666	-0.0152202	-0.0249615	0.0996475	-0.0905972	0.0953083	-0.00890732	-0.0332713	-0.0227567	-0.0235744	-0.0100865	-0.0271395	-0.102158	0.025176	-0.0606689	-0.103751	-0.0455494	0.000343323
O13936	spt5	Transcription elongation factor spt5	0.0815496	0.0259266	-0.00581264	-0.00236607	-0.0453577	-0.0561309	0.0371833	-0.133417	0.223624	0.277197	0.0307436	0.0333939	-0.011631	0.0320473	-0.0402479	0.0187208	0.0321679	-0.0502868	0.084435	0.0638639	NS	-0.0313501	0.0150919	0.00236607	-0.01087	0.010726	-0.0473323	-0.260795	0.0656266	0.104075	-0.0371833	-0.00766182	0.00766182	-0.0307636	0.058979	-0.106485	-0.0287814	-0.0793471	0.0124097	0.050728	-0.0443142	-0.1129	-0.0108347	0.00817871	-0.00850391	0.0560837	0.0087986
O13939	apl6	AP-3 complex subunit beta	#N/A	#N/A	#N/A	#N/A	#N/A	-0.0301781	0.014123	0.0817471	-0.141324	0.139264	-0.576396	-0.15703	-0.257966	0.146195	-0.0411296	-0.303287	-0.0714533	-0.0881093	0.00243545	0.0490673	NS	#N/A	#N/A	#N/A	#N/A	#N/A	-0.0654955	0.0343876	0.0202541	-0.0654211	-0.014123	0.000859737	0.183254	0.0756555	0.0843186	-0.000859737	-0.0323179	0.108821	0.0479548	0.00944877	-0.00749135	#N/A	#N/A	#N/A	#N/A	#N/A	-0.0353174
O13940	gly1	Probable low-specificity L-threonine aldolase	0.228789	0.131256	0.0416021	-0.0416021	-0.174136	0.0591793	0.109351	0.00411606	-0.00549698	-0.0590839	0.134989	0.0843325	0.0020895	-0.0426607	-0.169142	0.140986	0.108313	0.0159359	-0.0299199	-0.134121	0.000301346	0.192988	0.130202	-0.0435209	-0.08004	-0.179086	0.020443	0.0207825	-0.00411606	-0.215359	-0.166336	0.136239	0.100469	-0.0020895	-0.0798502	-0.182532	0.116557	0.0838178	-0.0165755	-0.125083	-0.175985	-0.0358009	-0.00105381	-0.0851231	-0.0384378	-0.00494957	-0.0387363
O13942	SPAC23H3.12c	Uncharacterized protein C23H3.12c	-0.470297	-0.488983	-0.278812	0.174424	0.0721703	-0.0647583	0.289317	0.153523	0.0443239	0.0125694	#N/A	#N/A	#N/A	#N/A	#N/A	-0.267528	-0.099833	-0.0626445	0.109374	0.0423698	NS	-0.553668	-0.0505314	0.0505314	0.306939	0.401231	-0.137683	-0.0500078	-0.164956	0.0432024	-0.0125694	#N/A	#N/A	#N/A	#N/A	#N/A	-0.345675	-0.0502696	-0.0572124	0.175071	0.194331	-0.0833712	0.438452	0.329344	0.132515	0.329061	-0.0729246
O13943	avl9	Late secretory pathway protein avl9	0.048347	-0.129034	0.268745	-0.17829	0.0339541	-0.130121	0.175968	0.0108309	-0.125014	0.128941	-0.00452852	0.00761461	0.01965	-0.115425	-0.14379	-0.0287676	0.0181831	0.0997419	-0.139576	0.00636832	NS	-0.298763	-0.350673	-0.0310159	0.0310159	0.447926	-0.170402	0.106259	0.248008	-0.0108309	-0.03654	0.0687966	-0.0414805	0.00635767	-0.0392356	0.00452852	-0.133456	-0.0952981	0.0744499	-0.0063502	0.138638	-0.34711	-0.22164	-0.299761	0.209306	0.413972	-0.0402803
O13944		Oxysterol-binding protein homolog C23H4.01c	0.0308008	0.101	-0.0308962	0.0023241	0.0578623	-0.0920067	-0.130471	-0.0205383	0.200167	0.0205383	-0.0718694	-0.0248523	-0.0286574	0.182606	-0.00546122	-0.0443584	-0.0181079	-0.0266973	0.128366	0.0243131	NS	-0.00995731	-0.0023241	-0.00665188	-0.00294113	0.0417757	-0.273647	-0.113867	0.096096	0.121069	0.111521	-0.048244	0.00546122	0.0998731	0.173731	0.179831	-0.110616	-0.0369099	0.0631057	0.0972864	0.111042	-0.0407581	-0.103324	0.0242443	-0.00526524	-0.0160866	-0.181641
O13946	erv25	Endoplasmic reticulum vesicle protein 25	0.0423703	-0.0423703	-0.177301	-0.0545478	-0.158226	-0.000587463	0.00802135	-0.109838	-0.00607491	-0.0189304	0.0567799	-0.0156775	-0.034812	-0.0514441	-0.0230198	0.0328542	-0.0166755	-0.107317	-0.0373556	-0.0667253	NS	-0.0654941	0.0823026	0.0452542	0.0986972	0.0642152	-0.0389271	0.000587463	0.060751	0.137123	0.174507	-0.0395002	0.0668497	0.0156775	0.169145	0.0970087	-0.0479738	0.0499132	0.0405609	0.134988	0.11191	-0.107864	0.124673	0.222555	0.153245	0.222441	-0.0383396
O13950	srp102	Signal recognition particle receptor subunit beta	0.0710897	0.0309925	-0.0547876	0.00155926	0.043786	0.000956535	0.0543575	-0.0168943	-0.0683737	-0.0350447	0.034564	0.0266762	-0.0276146	-0.0264511	0.0451574	0.0355368	0.0373421	-0.0330989	-0.0310885	0.0179663	NS	-0.0674696	0.0761042	-0.00155926	-0.059269	-0.137618	-0.000956535	-0.0127344	0.0113344	0.0470476	0.0294962	0.0451927	-0.0216064	-0.0273247	-0.0109482	0.0109482	-0.00774447	0.0139211	-0.00584984	-0.00772317	-0.0323912	-0.138559	0.0451117	0.0532284	-0.0608282	-0.181404	-0.00191307
O13951	iwr1	RNA polymerase II nuclear localization protein iwr1	0.22125	0.0871191	-0.832915	0.0497608	0.133804	0.0973821	-0.0821004	-0.11522	-0.445774	0.128217	#N/A	#N/A	#N/A	#N/A	#N/A	0.159316	0.00250936	-0.474067	-0.198006	0.131011	NS	0.00519562	-0.00519562	-0.122307	-0.0239105	-0.304512	0.0018487	0.0974488	-0.330122	-0.0018487	0.140931	#N/A	#N/A	#N/A	#N/A	#N/A	0.00352216	0.0461266	-0.226215	-0.0128796	-0.0817907	-0.216054	-0.0923147	0.710608	-0.0736713	-0.438316	-0.0955334
O13953	alp13	Chromatin modification-related protein eaf3	0.0132871	0.0212893	-0.120437	0.0564332	-0.0667014	0.0354972	0.00738382	-0.00738382	-0.134312	0.0601516	0.0233831	0.0281658	-0.0489235	0.0618458	0.0317945	0.0240558	0.0189463	-0.0589148	-0.00534439	0.0084149	NS	-0.161697	0.000452518	-0.0615153	-0.000452518	0.0617356	-0.040585	-0.0467935	0.151584	0.0611663	-0.0140004	-0.021822	0.0144482	-0.0371304	-0.0144482	-0.0364151	-0.0747013	-0.0106309	0.0176462	0.0154219	0.00377337	-0.174984	-0.0208368	0.0589218	-0.0568857	0.128437	-0.0760822
O13955	vam6	Vacuolar morphogenesis protein 6	-0.0604115	-0.0930662	0.196365	-0.0123386	-0.00634956	-0.0228891	-0.120544	0.115842	-0.123197	-0.123979	0.0382862	-0.181541	-0.0701666	-0.02003	-0.0269604	-0.0150048	-0.131717	0.0806802	-0.0518551	-0.0524295	NS	-0.127218	0.00634956	0.0917177	0.0587177	0.27984	0.0163612	-0.0163612	0.119245	0.0518208	0.336974	-0.162778	0.0831375	0.02003	0.0312881	0.0805264	-0.0912116	0.0243753	0.0769974	0.0472755	0.232447	-0.0668068	0.0994158	-0.104648	0.0710564	0.286189	0.0392504
O13956	SPAC23H4.15	Ribosome biogenesis protein tsr1 homolog	0.0745974	0.110918	-0.00921726	0.0113459	-0.0808783	0.207116	-0.00865364	-0.0553436	0.124232	-0.226636	0.120977	-0.00562572	0.010911	-0.0708895	-0.0887337	0.13423	0.0322129	-0.0178833	0.0215629	-0.132083	0.0198446	0.0886564	-0.0810938	0.00921726	-0.0849667	-0.233079	0.0270662	0.00865364	0.096817	-0.169453	-0.216344	0.0509348	0.00562572	-0.0692072	0.0727243	-0.114095	0.0555525	-0.0222715	0.0122757	-0.060565	-0.187839	0.0140591	-0.192012	0.0184345	-0.0963125	-0.152201	-0.18005
O13959	pip1	RING-box protein pip1	0.0556574	-0.0372219	0.0531187	-0.156722	-0.0349646	-0.000393391	0.000393391	-0.0469594	0.0763412	-0.130405	0.0350819	0.0315533	0.0294523	-0.133646	-0.0294523	0.0301153	-0.00175842	0.0118705	-0.0713423	-0.0649406	NS	0.0565329	-0.0744028	-0.135945	0.0793018	0.0349646	-0.112774	-0.0395398	0.153746	0.120567	0.0305972	0.121941	-0.0663204	0.185832	-0.0412216	-0.165477	0.0218997	-0.0600877	0.0678776	0.0528824	-0.033305	0.000875473	-0.0371809	-0.189064	0.236024	0.0699291	-0.112381
O13960	ecm33	Cell wall protein ecm33	0.0236707	-0.0236707	-0.112342	-0.134054	-0.187204	0.0521808	-0.0311713	-0.0596642	-0.136847	-0.139344	0.136832	0.0878239	-0.0438156	-0.149071	0.0182238	0.0708946	0.010994	-0.0719407	-0.13999	-0.102775	0.00668788	0.0945992	0.110175	-0.091661	0.0843272	0.107438	0.103006	0.0311713	-0.0427747	0.0610805	0.105838	0.0608158	-0.00981522	-0.0697041	-0.0466938	0.00981522	0.0861403	0.0438436	-0.0680466	0.0329046	0.0743637	0.0709286	0.133845	0.0206814	0.218381	0.294641	0.0508251
O13961	cut11	Nuclear envelope protein ndc1	0.124168	0.0214543	-0.0214543	-0.0535264	-0.0474172	0.053628	-0.13447	0.0985479	-0.0357256	-0.0864954	0.00409746	0.0238166	-0.151789	-0.0290532	-0.120351	0.0606311	-0.029733	-0.0248985	-0.0394351	-0.0847546	NS	-0.0406022	0.0341315	0.0301871	-0.045589	0.189867	-0.0152197	-0.0327196	0.0152197	0.0395441	0.182521	0.0829387	-0.0762	0.0684733	0.0243297	-0.00409746	0.00903893	-0.0249294	0.0379601	0.00609493	0.122763	-0.16477	0.0126772	0.0516415	0.00793743	0.237284	-0.0688477
O13962	SPAC24C9.02c	Putative cytochrome c1 heme lyase	-0.105756	-0.0318379	0.0318379	0.26335	0.169951	-0.104012	-0.00577354	0.00884342	0.0449371	0.00577354	-0.21157	-0.22587	0.000404358	0.0558701	0.078269	-0.140446	-0.0878272	0.0136952	0.121386	0.0846645	0.0271787	-0.353137	-0.093473	0.131638	-0.0828977	0.173689	-0.174245	-0.0737982	0.0235691	0.0275803	-0.0739336	-0.193594	-0.136251	-0.000404358	0.0296249	0.206966	-0.240325	-0.101174	0.0516009	-0.00856415	0.102241	-0.24738	-0.061635	0.0998001	-0.346248	0.0037384	-0.0702324
O13963	mvd1	Diphosphomevalonate decarboxylase	0.10244	0.0674071	-0.0231853	-0.0194983	-0.0796218	0.0505047	0.0316248	0.0276089	-0.0661831	-0.0339928	0.0992765	0.064127	-0.00354385	-0.0157146	0.0215425	0.0840739	0.0543863	0.000293255	-0.0337987	-0.0306907	0.0116969	0.0517583	0.110737	-0.0283999	0.0194983	-0.156549	0.0630913	0.0150013	-0.0150013	-0.0377884	-0.128042	0.078516	0.00354385	-0.0195122	-0.0448322	-0.0766163	0.0644552	0.0430942	-0.0209711	-0.0210408	-0.120402	-0.0506821	0.0433302	-0.00521469	0.0389967	-0.0769272	0.0125866
O13965	mug70	Meiotically up-regulated gene 70 protein	-0.0522599	-0.0423102	-0.0609708	0.0681033	0.0423102	-0.0139508	0.148156	-0.146464	0.151516	0.0139508	-0.000759602	-0.0259967	-0.0297198	0.0351148	0.0780425	-0.0223234	0.0266163	-0.0790515	0.0849115	0.0447679	NS	-0.108008	0.0506988	-0.0438161	0.0628266	0.136009	-0.0422978	-0.118733	-0.0522113	0.209728	0.0953307	-0.0573916	-0.0765014	0.000759602	0.0167603	0.072165	-0.0692325	-0.0481785	-0.0317559	0.0964382	0.101168	-0.055748	0.093009	0.0171547	-0.00527668	0.0936985	-0.028347
O13966	SPAC24C9.06c	Aconitate hydratase, mitochondrial	-0.232545	-0.138512	-0.0176077	0.241227	0.266751	-0.347569	-0.182347	-0.021265	0.246759	0.278502	-0.237933	-0.0557499	0.0482254	0.139208	0.417329	-0.272682	-0.125536	0.00311756	0.209065	0.320861	6.15615e-09	-0.310176	-0.0607786	0.0176077	0.27009	0.37218	-0.3109	-0.132187	0.021265	0.290745	0.368137	-0.282396	-0.130829	-0.0482254	0.106041	0.29804	-0.301157	-0.107931	-0.00311756	0.222292	0.346119	-0.077631	0.077733	0.0352154	0.028863	0.105429	0.0366688
O13968	SPAC24C9.08	Uncharacterized carboxypeptidase C24C9.08	0.0700374	-0.00305319	-0.01508	0.0843444	0.0395942	-0.0536327	0.0262423	0.0159893	0.0847282	0.0462151	0.0383282	0.052392	0.00313282	0.0768442	0.143456	0.0182443	0.0251937	0.00134738	0.0819723	0.0764216	NS	-0.0755429	0.00305319	-0.039145	-0.0407023	0.0233951	-0.016346	0.0256882	-0.0292702	-0.0159893	-0.0638657	-0.00826359	-0.00313282	-0.0165129	-0.0106287	-0.0388384	-0.0333842	0.00853618	-0.0283093	-0.0224401	-0.0264363	-0.14558	0.00610638	-0.024065	-0.125047	-0.0161991	0.0372868
O13969	SPAC24C9.09	Probable threonine--tRNA ligase, mitochondrial	#N/A	#N/A	#N/A	#N/A	#N/A	-0.277657	0.0408196	-0.0734363	0.619985	0.641634	-0.0192218	-0.0556483	0.0192218	0.0872731	-0.10212	-0.148439	-0.00741434	-0.0271072	0.353629	0.269757	NS	#N/A	#N/A	#N/A	#N/A	#N/A	0.028852	-0.028852	0.294757	-0.308867	-0.145902	-0.164818	0.0210233	-0.141428	0.33378	0.209029	-0.0679832	-0.00391436	0.0766644	0.0124564	0.0315633	#N/A	#N/A	#N/A	#N/A	#N/A	0.306509
O13970	mrp4	37S ribosomal protein mrp4, mitochondrial	-0.350424	-0.143553	-0.203343	0.0592599	0.326889	-0.00468349	-0.0756998	-0.0834665	0.214567	0.00468349	-0.226613	0.100336	0.103078	0.100359	-0.248292	-0.193907	-0.0396392	-0.0612437	0.124729	0.0277599	NS	-0.391085	0.198651	0.0164399	0.0969472	-0.0164399	-0.106385	-0.107684	0.12754	0.0310125	0.0852776	-0.100336	-0.576628	0.180943	0.239356	-0.176451	-0.199269	-0.161887	0.108308	0.122438	-0.0358712	-0.0406609	0.342204	0.219783	0.0376873	-0.343328	-0.101702
O13972	SPAC24C9.12c	Probable serine hydroxymethyltransferase, cytosolic	0.222213	0.097393	0.00181103	-0.00181103	-0.21568	0.133277	0.029675	-0.029675	0.0836596	-0.0853906	0.122908	0.143636	0.00155735	-0.174586	-0.039444	0.159466	0.0902346	-0.00876888	-0.0309126	-0.113505	0.00700785	0.195731	0.0254011	-0.129323	-0.147879	-0.220967	0.19831	0.114677	-0.0593648	-0.0755467	-0.0519223	0.28419	0.0663023	-0.00155735	-0.0962534	-0.259706	0.226077	0.0687935	-0.0634151	-0.10656	-0.177532	-0.0264816	-0.0719919	-0.131134	-0.146068	-0.00528717	0.065033
O13974	otu1	Putative ubiquitin thioesterase otu1	-0.224472	-0.152633	-0.147618	0.126347	0.225197	-0.42344	0.316719	-0.024447	0.111691	-0.547466	0.0663552	-0.0123324	0.0147939	0.0123324	-0.0943341	-0.193852	0.0505845	-0.0524238	0.0834567	-0.138868	NS	-0.284465	-0.107512	0.11519	0.252511	0.107512	-0.164361	0.024447	-0.0712276	0.150105	0.387541	-0.0744328	0.161961	-0.0402074	0.119833	-0.0635324	-0.174419	0.0262988	0.00125154	0.17415	0.14384	-0.0599928	0.0451212	0.262808	0.126164	-0.117685	0.259079
O13981	emc1	ER membrane protein complex subunit 1	0.0274119	-0.00292921	-0.054667	-0.0289407	-0.0214829	-0.0117464	0.0332928	0.0311804	-0.000697136	-0.0672979	-0.0700817	-0.0233412	0.00480366	0.0364656	-0.0993633	-0.0181387	0.00234079	-0.00622765	0.00227594	-0.0627147	NS	-0.103535	0.00292921	0.00872183	0.011065	0.0427985	-0.030467	0.0162954	-0.0203638	0.000697136	0.0339861	-0.00912571	0.0501719	0.0102587	0.0334826	-0.00480366	-0.0477093	0.0231322	-0.000461102	0.0150816	0.0239937	-0.130947	0.00585842	0.0633888	0.0400057	0.0642815	-0.0187206
O13982	SPAC25H1.08c	Uncharacterized WD repeat-containing protein C25H1.08c	-0.00635147	0.09198	0.024189	0.163302	-0.00496769	0.365918	-0.459462	0.0664148	-0.671328	-0.348974	-0.104851	-0.00363111	-0.00184584	0.131329	0.00184584	0.0849051	-0.123704	0.029586	-0.125565	-0.117365	NS	-0.350897	-0.0491447	-0.105886	0.00496769	0.157343	0.310693	0.848459	-0.255446	-0.0664148	0.364175	0.00802088	-0.0993762	0.0887723	0.00511026	-0.0514407	-0.0107277	0.233313	-0.0908532	-0.018779	0.156692	-0.344545	-0.141125	-0.130075	-0.158335	0.162311	-0.0552254
O13986	SPAC26H5.04	Uncharacterized protein C26H5.04	#N/A	#N/A	#N/A	#N/A	#N/A	0.0140967	0.259271	0.0761523	-0.0935683	-0.0700545	-0.125616	-0.0290885	-0.0127301	-0.103179	0.262733	-0.0557594	0.115091	0.0317111	-0.0983739	0.0963392	NS	#N/A	#N/A	#N/A	#N/A	#N/A	0.0151505	-0.159045	-0.16078	0.0363955	-0.0140967	0.0127301	0.204335	-0.0823331	0.178666	0.136643	0.0139403	0.022645	-0.121557	0.107531	0.0612731	#N/A	#N/A	#N/A	#N/A	#N/A	0.00105381
O13989	SPAC26H5.07c	Uncharacterized protein C26H5.07c	0.00905991	-0.0643301	-0.157608	0.00245476	-0.0387344	0.0555344	0.0570517	-0.0624866	-0.0247955	-0.189695	0.0844045	0.0771136	-0.0297418	-0.111908	0.00206614	0.0496662	0.0232784	-0.0832788	-0.0447497	-0.0754546	NS	-0.0436649	-0.00245476	0.0664463	0.0415163	0.0656452	0.0122814	0.038908	-0.0230751	0.0155525	-0.0122814	0.0516562	0.0549273	-0.0346894	-0.00206614	-0.0492425	0.00675758	0.0304602	0.00289392	0.0183342	0.00137377	-0.0527248	0.0618753	0.224054	0.0390615	0.10438	-0.0432529
O13990	bgl2	Glucan 1,3-beta-glucosidase	-0.607682	-0.299604	-0.225841	-0.0593042	0.0593042	-0.415599	-0.280432	-0.107173	-0.0296679	0.0296679	-0.463839	-0.181355	-0.034276	-0.0626287	0.0950203	-0.495707	-0.253797	-0.12243	-0.0505336	0.0613308	4.93816e-05	-0.513204	0.166915	0.39943	0.598331	0.953784	-0.159627	0.313693	0.425849	0.614825	0.755946	-0.427178	0.034276	0.302587	0.655351	0.808406	-0.36667	0.171628	0.375955	0.622836	0.839379	0.0944786	0.466519	0.625271	0.657636	0.89448	0.255972
O13991	SPAC26H5.09c	Uncharacterized oxidoreductase C26H5.09c	-0.0691481	-0.105536	-0.0711832	0.0645819	-0.0331945	-0.18382	-0.0682621	-0.0813818	0.0467463	-0.0358076	-0.0143175	-0.0257168	-0.00398636	-0.0105572	0.126832	-0.0890951	-0.0665048	-0.0521838	0.0335903	0.0192766	NS	-0.0923433	0.0747671	0.0331945	0.210432	0.180438	-0.120337	0.0358076	0.107379	0.258721	0.184428	-0.0639153	0.00398636	0.0170498	0.0857677	0.078146	-0.0921987	0.038187	0.0525411	0.184974	0.147671	-0.0231953	0.180303	0.104378	0.14585	0.213633	0.0634823
O13995	dap1	Cytochrome P450 regulator dap1	-0.0212326	-0.0277033	0.00643539	-0.00643539	0.0656586	-0.0637341	-0.0517244	0.0511208	-0.0198307	0.0783787	0.0366931	-0.0239196	-0.0341582	0.00595903	0.00549841	-0.0160912	-0.0344491	0.00779931	-0.00676902	0.0498452	NS	-0.0762367	0.0462666	-0.0279274	0.0429735	0.0739651	-0.0565548	-0.0142288	0.0142288	0.0689697	0.118179	-0.0496726	-0.0381141	-0.00549841	0.0294194	0.0335221	-0.0608214	-0.00202545	-0.006399	0.0471209	0.0752222	-0.0550041	0.0739698	-0.0343628	0.0494089	0.0083065	0.00717926
O13998	SPAC27E2.03c	Obg-like ATPase 1	0.155036	0.0690861	-0.00380993	0.00380993	-0.0639009	0.13405	0.0672636	-0.0111599	0.0111599	-0.0851498	0.00771904	-0.00145626	-0.0421419	-0.0711317	0.0168419	0.0989351	0.0449645	-0.0190372	-0.0187206	-0.0440696	0.0229916	0.0651827	0.0695944	-0.0442076	-0.0460453	-0.110797	0.110224	0.0242004	-0.0330296	-0.0516911	-0.0764465	0.00145626	0.0155573	-0.0673037	0.00257206	-0.0557566	0.0589542	0.0364507	-0.0481803	-0.0317214	-0.081	-0.0898533	0.000508308	-0.0403976	-0.0498552	-0.046896	-0.0238266
O14000	SPAC27E2.06c	Probable methionine--tRNA ligase, mitochondrial	-0.30111	-0.0279341	0.144569	0.458683	0.468767	0.158866	-0.232048	-0.0441546	-0.00497007	0.102931	-0.252193	0.0453219	0.162978	-0.116662	-0.0689168	-0.131479	-0.0715532	0.0877975	0.11235	0.167594	NS	-0.276374	-0.328807	-0.0515223	0.0279341	0.43692	-0.0300756	0.124462	0.00497007	-0.0121102	0.0289531	-0.0453219	0.0582566	-0.0952907	0.0721726	0.21914	-0.117257	-0.0486962	-0.0472809	0.0293322	0.228338	0.0247364	-0.300873	-0.196092	-0.430749	-0.031847	-0.188942
O14003	rfc3	Replication factor C subunit 3	0.0719037	-0.0461297	0.072329	-0.00630903	-0.026195	-0.0125155	0.0318246	0.10313	-0.174763	-0.0894723	0.0656557	0.00226212	-0.0117626	0.0713749	-0.0553503	0.0416813	-0.00401433	0.0545654	-0.0365658	-0.0570059	NS	-0.101482	0.100668	-0.00197172	0.00197172	0.0348706	0.0125155	-0.0132155	0.0332713	-0.0880685	0.0601192	-0.0285053	0.00689125	-0.0240402	0.0199318	-0.00226212	-0.0391572	0.031448	0.00241979	-0.022055	0.0309092	-0.173386	0.146798	-0.0743008	0.00828075	0.0610657	0.0250311
O14006	mrps9	37S ribosomal protein S9, mitochondrial	-0.198725	0.0249691	0.0402546	0.0111523	0.0188541	-0.102078	-0.0849476	-0.0313969	-0.00350475	0.00350475	0.00602674	0.0194116	-0.00602674	-0.0340819	-0.0500455	-0.0982588	-0.0135223	0.000943661	-0.00881147	-0.00922887	NS	-0.0111523	-0.0273628	-0.0181198	-0.0729351	0.165934	-0.207704	0.0667791	0.0267725	0.127266	0.0318012	-0.0463119	-0.118413	0.0471139	0.0613523	0.256936	-0.0883892	-0.0263324	0.0185889	0.038561	0.151557	0.187572	-0.0523319	-0.0583744	-0.0840874	0.147079	-0.105625
O14007	cbf5	H/ACA ribonucleoprotein complex subunit 4	0.342246	-0.012814	0.0198331	0.012814	-0.0524478	0.0254745	0.0955343	0.0250969	-0.257427	-0.0292225	0.0616932	0.0640364	-0.0195627	0.0168505	-0.197792	0.143138	0.0489189	0.00845575	-0.0759209	-0.0931541	NS	0.241471	-0.0308185	-0.0807872	0.150861	-0.185667	0.148256	0.0808125	-0.0250969	-0.0441513	-0.259161	0.0271597	0.0181189	-0.0855341	-0.0168505	-0.646804	0.138962	0.0227043	-0.0638061	0.0299532	-0.363877	-0.100775	-0.0180044	-0.10062	0.138047	-0.133219	0.122782
O14008	cam2	Myosin 1 light chain cam2	-0.0252948	0.0252948	-0.141243	-0.193508	-0.190979	0.212646	-0.265807	0.103014	-0.0127182	-0.370852	-0.116132	0.175252	0.121122	-0.10966	-0.0162005	0.0237398	-0.0217533	0.0276311	-0.105295	-0.192677	NS	0.159209	0.133858	0.237483	0.0576091	-0.328487	0.124245	0.165602	-0.123491	0.0127182	-0.160374	0.0162005	0.115283	0.132316	-0.0677381	-0.0901608	0.0998847	0.138248	0.0821025	0.000863075	-0.193007	0.184504	0.108563	0.378725	0.251117	-0.137508	-0.0884018
O14011	prp19	Pre-mRNA-processing factor 19	0.112297	0.0780668	-0.00593185	0.00593185	-0.0177174	0.0680637	-0.0334005	0.0113926	0.0257854	-0.0275803	0.0448408	-0.0475349	-0.00429153	8.01086e-05	-0.00559711	0.0750672	-0.000956217	0.000389735	0.0105991	-0.0169649	NS	-0.00634956	-0.0102978	0.00906754	-0.0120115	0.0257168	0.0185204	-0.00416565	0.00416565	-0.0318546	-0.0504246	0.0101852	0.000997543	-8.01086e-05	0.0781555	-0.0365944	0.00745201	-0.00448863	0.00438436	0.0114298	-0.0204341	-0.118647	-0.0883646	0.0149994	-0.0179434	0.0434341	-0.0495434
O14012	rrp17	Ribosomal RNA-processing protein 17	0.440109	0.0267119	0.0831122	-0.0883164	-0.352961	0.0164409	0.109992	-0.0164409	-0.145704	0.0487027	#N/A	#N/A	#N/A	#N/A	#N/A	0.228275	0.0683517	0.0333357	-0.11701	-0.152129	NS	0.150753	-0.0267119	0.0879264	-0.22454	-0.0624804	0.0687633	0.324773	-0.167514	-0.296227	-0.307073	#N/A	#N/A	#N/A	#N/A	#N/A	0.109758	0.149031	-0.039794	-0.260384	-0.184777	-0.289355	-0.0534239	0.00481415	-0.136224	0.290481	0.0523224
O14014	rga3	Probable Rho-type GTPase-activating protein 3	0.0673423	-0.596017	-0.0763698	0.0229297	-0.0229297	#N/A	#N/A	#N/A	#N/A	#N/A	-0.00543213	-0.0243979	0.00543213	0.0387545	-0.09935	0.0309551	-0.310208	-0.0354688	0.0308421	-0.0611398	NS	0.11483	-0.457941	0.118441	-0.306086	0.319032	#N/A	#N/A	#N/A	#N/A	#N/A	-0.0748453	0.0396109	0.0848341	0.0311775	-0.088912	0.0199921	-0.209165	0.101638	-0.137454	0.11506	0.0474873	0.138077	0.194811	-0.329016	0.341962	#N/A
O14015	mug108	Meiotically up-regulated gene 108 protein	-1.97026	-1.20267	-0.304747	0.702673	0.826294	-0.908837	-0.0699697	-0.100523	1.0085	1.10216	-1.47643	-0.71911	0.079339	-0.079339	0.267782	-1.45184	-0.663916	-0.108644	0.543944	0.732078	0.000110043	-1.96666	-0.386143	0.304747	0.933251	0.441079	-0.694571	-0.461341	0.0699697	0.789885	1.06792	-1.5542	-0.29211	0.474823	0.200226	0.250719	-1.40514	-0.379865	0.28318	0.641121	0.586574	0.00359821	0.816525	0.609494	0.230577	-0.385216	0.214266
O14018	SPAC29A4.15	Serine--tRNA ligase, cytoplasmic	0.168469	0.0945854	0.0102663	-0.0102663	-0.0952559	0.112768	0.0338717	0.00665474	-0.00665474	-0.102919	0.133873	0.0773726	0.0160627	-0.0649385	-0.0345268	0.13837	0.0686099	0.0109946	-0.0272865	-0.0775671	4.8107e-06	0.0678053	0.099122	-0.0380774	-0.0184593	-0.0747709	0.132488	0.100359	-0.0256977	-0.0135555	-0.131063	0.0982981	0.06569	-0.0160627	-0.0260305	-0.0838175	0.0995305	0.0883904	-0.0266126	-0.0193485	-0.0965506	-0.100664	0.00453663	-0.0483437	-0.00819302	0.0204849	0.0197201
O14019	hal4	Serine/threonine-protein kinase hal4	0.0852785	0.159794	-0.0156355	-0.0331678	0.00749683	0.0409698	-0.0483885	0.0194702	0.0544128	-0.00465012	-0.0297294	0.0616622	0.00641012	-0.0458035	-0.00641012	0.032173	0.0576892	0.00341495	-0.00818618	-0.0011878	NS	0.038167	-0.00749683	-0.0867109	-0.12545	0.122403	0.00465012	-0.0246754	0.0877857	-0.130615	-0.0806599	-0.0252862	0.0498137	-0.0578885	0.0937133	0.0375037	0.00584364	0.00588051	-0.0189379	-0.0541174	0.0264157	-0.0471115	-0.167291	-0.0710754	-0.0922823	0.114906	-0.0363197
O14021	prw1	RbAp48-related WD40 repeat-containing protein prw1	0.044745	-0.0130258	0.0599351	0.0130258	-0.0464225	0.0754786	0.0685806	-0.100186	0.00487041	-0.103349	-0.0123677	-0.0490336	-0.0244365	0.0255609	-0.0725083	0.0359519	0.00217374	-0.0215626	0.0144857	-0.0740932	NS	-0.0269446	0.108061	-0.0478759	0.0495048	-0.098907	-0.00487041	-0.0846663	0.0487013	0.0484781	-0.0476236	0.0123677	0.0229611	0.0171285	-0.024261	0.0711675	-0.00648244	0.0154521	0.00598462	0.024574	-0.0251211	-0.0716896	0.121087	-0.107811	0.036479	-0.0524845	-0.080349
O14023	elp3	Probable elongator complex protein 3	0.0601816	0.0207863	0.0067873	0.0108328	0.0270376	0.00205421	0.0029726	-0.058424	0.126099	-0.111036	0.110996	0.00511265	0.00854015	-0.00511265	-0.0153522	0.057744	0.00962385	-0.0143655	0.0439396	-0.033117	NS	-0.184621	-0.0485201	-0.0067873	-0.125061	-0.0871897	0.0270996	0.0151215	-0.00205421	-0.100054	-0.0866089	0.0998468	-0.0339594	0.0723867	-0.0538702	-0.0387774	-0.0192248	-0.0224527	0.0211817	-0.092995	-0.0708586	-0.244802	-0.0693064	-0.0135746	-0.135894	-0.114227	0.0250454
O14027	snz1	Probable pyridoxal 5-phosphate synthase subunit PDX1	0.222264	0.0753322	-0.0441279	0.0426278	-0.181783	0.169707	0.0793819	-0.00113964	0.00113964	-0.119021	0.166256	0.142423	-0.0090661	-0.166575	0.0090661	0.186076	0.0990458	-0.0181112	-0.0409358	-0.0972462	0.000534391	0.200663	0.168904	-0.0937724	-0.0426278	-0.266689	0.208827	0.12337	-0.0204229	-0.00442028	-0.177222	0.170757	0.0596995	-0.0552697	-0.127505	-0.147768	0.193416	0.117325	-0.0564884	-0.0581843	-0.197227	-0.0216007	0.0935717	-0.0496445	-0.0852556	-0.0849056	0.0391197
O14029	sec16	COPII coat assembly protein sec16	0.0932684	0.149313	0.00794315	-0.0146437	-0.00794315	0.130059	0.0336204	0.0520539	-0.0514235	-0.0336204	0.15957	0.113163	0.0196095	-0.0254173	-0.0338564	0.127632	0.0986988	0.0265355	-0.0304948	-0.02514	0.000392738	0.0184565	0.0737219	-0.0290823	-0.076025	-0.0760393	0.0772901	0.0775685	-0.0427108	-0.0681911	-0.12524	0.124397	0.0184097	-0.0184097	-0.0300484	-0.0701714	0.0733813	0.0565667	-0.0300676	-0.0580881	-0.0904835	-0.0748119	-0.0755911	-0.0370255	-0.0613813	-0.0680962	-0.0527687
O14032	SPAC29B12.11c	UPF0664 stress-induced protein C29B12.11c	-0.119795	-0.0544519	-0.00694084	0.00694084	0.0361767	-0.167448	-0.15207	-0.0809574	-0.0167217	0.0167217	-0.505383	-0.0492496	-0.0633297	0.0384064	0.0656157	-0.264209	-0.0852572	-0.0504093	0.00954183	0.0395047	0.0120202	-0.159969	-0.00717735	0.0354481	0.105447	0.278873	-0.135815	0.0167389	0.158047	0.30666	0.24547	-0.094162	-0.0384064	0.194736	0.0743675	0.174664	-0.129982	-0.00961494	0.12941	0.162158	0.233002	-0.0401745	0.0472746	0.0423889	0.098506	0.242697	0.0316334
O14034	SPAC29B12.13	Uncharacterized lyase C29B12.13	-0.128349	-0.0222554	0.152615	0.251849	0.44398	-0.144584	-0.0642776	0.0612288	0.215388	0.428224	-0.166734	-0.0336285	0.0505238	0.308588	0.376634	-0.146555	-0.0400538	0.0881225	0.258608	0.416279	3.3463e-11	-0.176441	-0.129774	-0.014318	0.014318	0.0943627	-0.0833063	-0.0612288	-0.0730562	0.107804	0.115169	-0.144194	-0.0800457	-0.0500011	0.0336285	0.0474281	-0.134647	-0.0903494	-0.0457918	0.0519169	0.0856531	-0.0480919	-0.107518	-0.166933	-0.237531	-0.349617	0.0612774
O14035	SPAC29B12.14c	Uncharacterized permease C29B12.14c	0.343254	-0.436537	-0.418717	0.348877	0.862404	-0.579452	-0.0909262	0.122684	0.814945	0.87306	#N/A	#N/A	#N/A	#N/A	#N/A	-0.118099	-0.263732	-0.148016	0.581911	0.867732	0.0146797	-0.780657	-0.262706	0.450762	0.056848	-0.056848	-0.535729	-0.356492	0.0671892	0.0595083	-0.0595083	#N/A	#N/A	#N/A	#N/A	#N/A	-0.658193	-0.309599	0.258976	0.0581782	-0.0581782	-1.12391	0.173831	0.869479	-0.292029	-0.919252	0.0437222
O14036	smd2	Small nuclear ribonucleoprotein Sm D2	0.0251861	-0.0194526	0.0306602	-0.033896	0.0683684	0.00247002	0.088212	0.0665531	-0.0232258	-0.00697708	-0.000581264	0.0731559	0.00140905	-0.051579	-0.0635962	0.00902494	0.0473051	0.0328741	-0.0362336	-0.000734965	NS	0.0194526	-0.0246587	-0.0620236	-0.0637145	0.0522017	-0.00247002	0.0974827	0.0738125	-0.0034771	-0.057476	0.119583	0.0856891	0.000581264	-0.0799966	-0.0988107	0.0455217	0.0528377	0.00412337	-0.0490627	-0.034695	-0.00573349	-0.00520611	-0.0926838	-0.0298185	-0.0161667	-0.00494003
O14037	SPAC2C4.04c	UPF0538 protein C2C4.04c	0.137529	0.126395	0.147011	-0.0726967	-0.0221443	0.100111	-0.0016408	0.134301	0.0016408	-0.0264258	0.0365219	0.0242701	0.0823145	0.00344944	-0.0105457	0.0913876	0.0496748	0.121209	-0.0225355	-0.0197053	0.00197088	0.0612411	0.0221443	-0.0459766	-0.0909834	-0.134483	0.0872941	0.0183492	-0.00363493	-0.0432677	-0.153942	0.0684099	-0.0239649	-0.00344944	-0.0497675	-0.15096	0.0723151	0.00550954	-0.017687	-0.0613395	-0.146462	-0.0762882	-0.104251	-0.192987	-0.0182867	-0.112339	-0.0128174
O14040	dis32	DIS3-like exonuclease 2	-0.00600624	0.0503378	-0.061657	-0.0254211	0.0251026	0.311485	0.376856	0.467976	-0.0531178	-0.373795	0.131855	0.0972414	-0.0298948	-0.04498	0.054882	0.145778	0.174812	0.125475	-0.041173	-0.0979366	NS	0.120337	-0.000204086	0.000204086	0.000288963	-0.0197735	-0.149282	0.146044	-0.0603962	-0.00645351	0.00645351	0.0493135	-0.0287943	-0.0868998	-0.0389509	0.0287943	0.00678921	0.0390151	-0.0490306	-0.0150385	0.00515811	0.126343	-0.0505419	0.061861	0.0257101	-0.0448761	-0.460768
O14044	rbp28	Pre-rRNA-processing protein pno1	-0.0756798	0.0794573	0.0217724	-0.0164356	0.0164356	0.10396	0.0890722	-0.0421543	-0.00477791	-0.166384	0.231199	0.0749998	-0.0668764	-0.00121021	-0.141977	0.0864932	0.0811764	-0.0290861	-0.00747458	-0.0973085	NS	-0.228061	0.0570984	0.105167	-0.0371962	-0.0250835	0.206867	0.0911026	0.00477791	-0.0516434	-0.181141	0.153258	0.141681	-0.0674295	0.00121021	-0.0331659	0.0440216	0.0966272	0.0141719	-0.0292098	-0.0797968	-0.152381	-0.0223589	0.083395	-0.0207605	-0.0415192	0.102907
O14047	ppk11	Serine/threonine-protein kinase ppk11	0.122198	0.0982656	0.118998	-0.045517	-0.0694199	#N/A	#N/A	#N/A	#N/A	#N/A	0.302314	0.0319123	-0.0733008	-0.0621333	-0.202151	0.212256	0.065089	0.0228484	-0.0538251	-0.135785	NS	-0.0072422	-0.0228844	0.110664	-0.140727	0.0072422	#N/A	#N/A	#N/A	#N/A	#N/A	0.0757756	0.06739	0.157888	-0.0319123	-0.216953	0.0342667	0.0222528	0.134276	-0.0863197	-0.104855	-0.12944	-0.12115	-0.00833321	-0.0952101	0.0766621	#N/A
O14048	ubx2	UBX domain-containing protein 2	-0.0472975	-0.00670624	-0.12131	0.00276661	0.0762949	-0.112415	0.00178099	-0.0937705	-0.00178099	0.0350633	-0.0115275	-0.129134	-0.016892	-0.0811868	0.022778	-0.05708	-0.0446863	-0.0773242	-0.0267337	0.0447121	NS	-0.00276661	0.104682	0.0385656	0.170237	-0.012414	-0.0508037	-0.0363536	0.0369153	0.158492	0.120757	0.0115275	0.151634	-0.0704198	0.0161891	0.137968	-0.0140142	0.0733207	0.00168705	0.114972	0.0821034	0.0445309	0.111388	0.159876	0.16747	-0.0887089	0.0616112
O14049	rps8a	40S ribosomal protein S8-A	0.121978	-0.0339985	-0.0563059	0.0772123	-0.177402	0.144074	0.116329	0.0188932	-0.0356016	-0.23656	0.180618	0.125119	-0.00946522	-0.16443	-0.149185	0.14889	0.06915	-0.015626	-0.0409396	-0.187716	0.0342796	-0.0849199	-0.0147047	0.0147047	0.105434	0.0866842	0.162635	0.143149	-0.0188932	-0.0927896	-0.120963	0.255853	0.134212	0.00946522	-0.0197725	-0.316068	0.111189	0.0875521	0.00175889	-0.00237592	-0.116782	-0.206898	0.0192938	0.0710106	0.0282221	0.264086	0.0185604
O14050	SPAC2C4.17c	Uncharacterized MscS family protein C2C4.17c	-0.361197	0.151571	-0.0993042	0.0760393	-0.264387	-0.305146	0.275883	-0.0676379	-1.05108	-1.23135	#N/A	#N/A	#N/A	#N/A	#N/A	-0.333172	0.213727	-0.0834711	-0.487521	-0.74787	NS	0.197939	0.242993	-0.0760393	0.413814	-0.372363	0.0886817	0.0676379	0.0735135	0.175291	-1.00814	#N/A	#N/A	#N/A	#N/A	#N/A	0.14331	0.155316	-0.0012629	0.294552	-0.690254	0.559136	0.0914221	0.0232649	0.337774	-0.107976	0.393827
O14053	SPCC1672.07	U3 small nucleolar RNA-associated protein 21 homolog	0.0695953	-0.0593424	0.00928116	-0.00331497	-0.0659409	0.00706291	0.0530252	-0.000272751	0.000272751	0.0352745	0.182467	0.0369473	-0.0525188	-0.0507889	0.032712	0.0863752	0.01021	-0.0145035	-0.0179437	0.000681877	NS	0.00331497	0.0489712	-0.039957	0.00715733	-0.194321	0.0214005	-0.0511951	-0.0224266	-0.0541248	-0.168966	0.145321	0.00469589	-0.0292091	-0.00469589	-0.137331	0.0566788	0.000823975	-0.0305309	-0.0172211	-0.166873	-0.0662804	0.108314	-0.0492382	0.0104723	-0.12838	0.0143375
O14055	tys1	Tyrosine--tRNA ligase, cytoplasmic	0.221133	0.100189	-0.0529833	-0.000874519	-0.151393	0.111495	0.0859451	0.0066309	-0.0066309	-0.155147	0.168697	0.0666013	-0.017303	-0.080133	-0.0165143	0.167108	0.0842452	-0.0212185	-0.0292128	-0.107685	2.58073e-05	0.0384321	0.0861387	0.000874519	-0.0329151	-0.142976	0.136153	0.0852003	-0.0139246	-0.0771379	-0.172526	0.120759	0.0924344	-0.0282435	0.0165143	-0.112661	0.098448	0.0879245	-0.0137645	-0.0311796	-0.142721	-0.182701	-0.0140505	0.0538578	-0.0320406	0.00841713	0.0246582
O14057	SPCC1672.03c	Probable guanine deaminase	0.262606	0.0851946	-0.00944519	0.00944519	-0.200636	0.123968	0.0699301	0.0251656	-0.0171814	-0.0826111	0.168123	0.103587	0.0146379	-0.0898809	-0.0930729	0.184899	0.0862373	0.0101194	-0.032539	-0.12544	3.67565e-05	0.0945854	0.135139	-0.0481262	-0.0950499	-0.174976	0.0854092	0.0133839	-0.0133839	-0.153143	-0.203115	0.205207	0.0597334	-0.0146379	-0.114816	-0.269637	0.1284	0.0694189	-0.0253827	-0.121003	-0.21591	-0.16802	0.0499449	-0.038681	-0.104495	0.0256596	-0.038559
O14062	rps12a	40S ribosomal protein S12-A	0.657579	0.117486	0.34911	0.00498581	-0.237051	-0.0620885	-0.00900412	0.00900412	0.412105	0.545211	-0.641123	0.0484648	-0.00726032	-0.0176096	0.20517	-0.0152106	0.0523156	0.116951	0.13316	0.17111	NS	0.528761	-0.00498581	-0.192589	-0.20651	-0.270962	0.168832	-0.0240312	-0.0996804	-0.106852	0.0682101	0.19258	0.00726032	0.123263	-0.0802145	-0.106828	0.296724	-0.00725222	-0.0563353	-0.131192	-0.103193	-0.128819	-0.122472	-0.541698	-0.211495	-0.0339108	0.230921
O14063	cut15	Importin subunit alpha-1	-0.0713453	-0.00289154	0.0102568	0.00286198	0.0727587	0.00732231	0.0501623	-0.0380154	-0.069437	-0.0173969	0.0305557	0.0183668	-0.0266809	-0.00361347	-0.0870571	-0.0111558	0.0218792	-0.0181465	-0.0233962	-0.0105651	NS	-0.136376	-0.0584497	-0.00286198	0.0133915	0.105632	-0.00905609	0.0444069	-0.00732231	0.0284767	0.0395508	-0.00213528	0.00213528	-0.0031023	0.0123739	0.0250998	-0.0491892	-0.00396919	-0.00442886	0.0180807	0.0567608	-0.0650311	-0.0555582	-0.0131187	0.0105295	0.0328732	-0.0163784
O14065		Uncharacterized protein C962.01	-0.0710888	-0.0236406	-0.0125599	0.062912	0.0781612	-0.137673	-0.0355511	0.00567722	0.0645304	0.0374212	-0.0961246	-0.0230055	0.0126963	0.0557547	0.0927505	-0.101629	-0.0273991	0.00193787	0.0610657	0.0694443	4.63728e-05	-0.163033	-0.00739288	0.00739288	0.040349	0.0525169	-0.133241	-0.0702696	-0.00567722	0.0147676	0.0790033	-0.09587	-0.0345545	0.0177431	-0.00346088	0.00346088	-0.130714	-0.0374056	0.00648626	0.0172186	0.0449937	-0.0919437	0.0162477	0.0199528	-0.022563	-0.0256443	0.00443268
O14068	SPAC1687.07	UPF0357 protein C1687.07	-0.240432	-0.0603681	0.0970101	0.10976	0.1624	-0.347713	-0.00760126	0.00760126	0.0999017	0.037044	-0.234693	-0.0788054	0.0259061	0.110275	0.11551	-0.274279	-0.0489249	0.0435058	0.106645	0.104984	9.67644e-06	-0.103673	0.000479221	-0.123242	0.0713735	-0.000479221	-0.197726	-0.0254169	-0.0356021	0.20857	0.0408969	-0.280912	-0.180746	-0.0259061	0.0890489	0.0663543	-0.194104	-0.0685611	-0.0615834	0.122997	0.0355906	0.136759	0.0608473	-0.220252	-0.0383863	-0.162879	0.149987
O14069	rpl28e	Probable 60S ribosomal protein L28e	0.374114	0.130777	0.0387163	-0.0296087	-0.293778	0.268527	0.0851707	-0.076705	-0.0105906	-0.0781012	0.27427	-0.0345612	-0.195948	-0.0567265	0.190841	0.305637	0.0604623	-0.0779788	-0.0323086	-0.0603463	0.0323756	0.445788	0.0296087	-0.311193	-0.0599403	-0.32294	0.286193	0.0909948	-0.131728	0.0105906	-0.0823565	0.0665092	0.198784	0.0345612	-0.0704346	-0.0450802	0.266164	0.106462	-0.13612	-0.0399281	-0.150126	0.0716743	-0.101169	-0.349909	-0.0303316	-0.0291615	0.0176659
O14072	cta4	Manganese-transporting ATPase 4	0.0864677	0.0187597	-0.0537167	-0.0258083	-0.0937805	-0.0052557	0.0142975	-0.0738401	-0.0536699	-0.0788431	0.0258198	0.00349331	-0.0241766	-0.0677595	-0.0561199	0.0356773	0.0121835	-0.0505778	-0.0490793	-0.0762479	0.00397829	-0.00599861	0.0455341	0.00599861	0.0182657	-0.0228786	0.0150976	0.00800991	0.0109606	0.0052557	-0.0390482	0.0441771	0.0311136	-0.00349331	0.0144892	-0.0943556	0.0177587	0.0282192	0.00448863	0.0126702	-0.0520941	-0.0924664	0.0267744	0.0597153	0.0440741	0.0709019	0.0203533
O14073		Putative dipeptidyl aminopeptidase C2E11.08	-0.0290499	-0.0619278	-0.0253115	0.0683222	0.0253115	-0.0514812	-0.0682249	0.00268173	0.0364323	0.0441265	-0.0860295	0.00918341	-0.0132089	0.211563	-0.0957627	-0.0555202	-0.0403231	-0.0119462	0.105439	-0.00877492	NS	-0.105147	0.0855265	-0.029067	0.0295353	0.0518332	-0.0963287	-0.0359116	0.0258408	-0.00268173	0.031147	-0.231288	-0.00918341	0.0738807	0.0477567	0.139454	-0.144255	0.0134772	0.0235515	0.0248701	0.0741448	-0.0760975	0.147454	-0.00375557	-0.0387869	0.0265217	-0.0448475
O14075		Putative 2-hydroxyacid dehydrogenase UNK4.10	-0.40208	-0.189672	-0.0414762	0.13837	0.195352	-0.396078	-0.182574	-0.0755119	0.150354	0.131756	-0.385468	-0.21733	0.0196905	0.0863867	0.242527	-0.394542	-0.196526	-0.0324326	0.125037	0.189878	3.9073e-10	-0.414414	-0.152553	0.0414762	0.307701	0.354316	-0.336155	-0.115295	0.0755119	0.359447	0.383541	-0.412259	-0.215396	-0.0196905	0.161557	0.344689	-0.387609	-0.161081	0.0324326	0.276235	0.360849	-0.0123348	0.0371199	0.0829525	0.169332	0.158964	0.0599232
O14077	mug138	Putative zinc protease mug138	0.0458508	0.00604534	0.0123272	-0.00285339	0.00285339	0.0946541	0.0505304	0.13188	-0.00246239	-0.0161438	-0.0853682	0.0259399	0.00170135	0.00527954	-0.0605879	0.0183789	0.0275052	0.0486361	-1.20799e-05	-0.0246261	NS	-0.0441418	0.0173283	-0.0808582	-0.0728045	-0.0523624	0.00246239	0.0291939	-0.0576687	-0.0114059	-0.0923615	-0.000247955	-0.0363827	0.007267	0.000247955	-0.0605106	-0.0139758	0.00337982	-0.0437533	-0.0279875	-0.0684115	-0.0899925	0.0112829	-0.0931854	-0.0699511	-0.0552158	-0.0921917
O14080		Uncharacterized protein UNK4,15	-0.0456691	-0.0703321	0.077538	0.124764	0.0861115	-0.112806	-0.0870695	0.0486717	0.0902309	0.075304	-0.169828	0.00467777	0.0363111	0.00253391	0.190401	-0.109435	-0.0509079	0.0541736	0.0725096	0.117272	0.0146797	-0.202293	-0.109075	-0.0250068	0.0250068	0.235329	-0.137934	-0.089571	-0.00686264	0.00686264	0.0542011	-0.0187712	-0.00253391	0.0087328	-0.016736	-0.0581808	-0.119666	-0.06706	-0.00771221	0.00504446	0.0771165	-0.156624	-0.038743	-0.102545	-0.0997572	0.149218	-0.0251274
O14081		Putative alpha,alpha-trehalose-phosphate synthase [UDP-forming] 106 kDa subunit	0.00419331	0.028019	-0.0283384	0.0802336	0.0248957	1.23978e-05	0.0392857	0.0153627	0.0753832	-0.0379572	-0.147801	-0.0163689	0.0117626	0.0362797	0.0783644	-0.0478652	0.0169786	-0.000404358	0.0639655	0.0217676	NS	-0.0185595	-0.00419331	-0.0244112	0.0536518	-0.0613871	-1.23978e-05	-0.0168772	-0.018527	0.0178709	-0.056653	0.00309944	0.00104332	-0.0160294	-0.00104332	-0.0311947	-0.00515747	-0.00667572	-0.0196559	0.0234931	-0.0497449	-0.0227528	-0.0322123	0.00392723	-0.0265818	-0.0862827	-2.47955e-05
O14082		Uncharacterized protein UNK4.17	-0.203046	-0.178724	0.0372667	0.253919	0.23245	-0.408721	-0.262653	0.0946627	0.286458	0.292708	-0.147279	0.0322838	0.204903	0.300245	0.392053	-0.253015	-0.136365	0.112277	0.280207	0.305737	3.87268e-05	-0.312263	-0.0903273	-0.0272493	0.209587	0.0272493	-0.422299	-0.39486	-0.0946627	0.141831	0.122224	-0.168917	-0.0924435	-0.0322838	-0.0400543	0.103266	-0.30116	-0.192544	-0.0513986	0.103788	0.0842463	-0.109217	0.088397	-0.0645161	-0.0443316	-0.2052	-0.0135784
O14085	sec72	Translocation protein sec72	0.0445547	0.0208435	-0.00170803	-0.0545588	-0.0274954	-0.0456915	-0.0581398	0.123788	0.0512609	-0.0276823	0.00236368	0.0366454	-0.0624871	-0.101325	-0.0362773	0.000408967	-0.000216961	0.0198642	-0.0348741	-0.030485	NS	0.00170803	0.0141325	-0.0611315	-0.0166931	0.00571346	-0.0740633	-0.116328	0.158954	0.0522699	0.0276823	-0.00236368	-0.0351357	0.016439	0.0345988	0.0469546	-0.0249063	-0.0457772	0.0380871	0.0233919	0.0267835	-0.0428467	-0.00671101	-0.0594234	0.0378656	0.0332088	-0.0283718
O14086	rpa49	DNA-directed RNA polymerase I subunit rpa49	0.0663428	0.00724268	0.083446	0.136837	-0.0322671	0.00516129	0.0203314	0.16362	-0.128113	-0.0776901	0.000542164	0.0146422	0.0194392	-0.000542164	-0.0503325	0.0240154	0.0140721	0.0888351	0.00272719	-0.0534299	NS	-0.0104356	-0.00724268	-0.0619798	-0.0692897	0.0512023	0.0210705	0.0293255	-0.00516129	-0.034586	-0.0291615	0.00479078	-0.00294161	0.00151014	-0.0393701	-0.0785584	0.00514189	0.0063804	-0.021877	-0.0477486	-0.0188392	-0.0767784	-0.0144854	-0.145426	-0.206126	0.0834694	0.0159092
O14087	rim1	Single-stranded DNA-binding protein rim1, mitochondrial	0.0856838	-0.0675898	-0.062664	-0.00247955	-0.0553112	0.0501137	0.0339422	-0.146505	-0.0248451	-0.0940609	0.0666661	0.0391593	-0.0350728	-0.0786672	-0.0121646	0.0674879	0.00183725	-0.0814141	-0.0353306	-0.0538456	NS	0.00247955	0.0990314	-0.00946426	0.193601	0.286966	-0.0195351	-0.0161572	0.0161572	0.0808563	0.0760708	0.0121646	-0.0379796	-0.0216279	0.0261474	0.0744472	-0.00163031	0.0149649	-0.00497834	0.100201	0.145828	-0.0832043	0.166621	0.0531998	0.19608	0.342278	-0.0696487
O14088	SPAC2F3.05c	Uncharacterized oxidoreductase C2F3.05c	0.0249543	0.00945234	0.0118661	0.0681367	0.0852437	-0.0737009	0.0439968	0.138015	0.0822763	0.245673	0.0103192	0.0429149	0.169067	0.168884	0.19697	-0.0128091	0.0321213	0.106316	0.106432	0.175962	0.010419	-0.110584	-0.00945234	-0.0616241	-0.0495553	-0.126123	-0.0707293	-0.0211649	0.0211649	-0.0294657	-0.0515852	-0.0380425	-0.0272164	-0.0103192	-0.0320172	-0.0207181	-0.0731185	-0.0192779	-0.0169261	-0.0370127	-0.0661421	-0.135538	-0.0189047	-0.0734901	-0.117692	-0.211367	0.00297165
O14089	kap104	Importin subunit beta-2	-0.0165501	0.0337706	-0.00643349	-0.00765038	-0.035368	0.0299196	0.0137329	0.0117941	0.0125303	0.00841427	-0.0582018	0.0100498	-0.00934219	-0.00437164	-0.110765	-0.0149441	0.0191844	-0.0013272	0.000169436	-0.0459061	NS	0.0244331	0.0247879	0.000711441	0.0488119	-0.000711441	-0.0264387	-0.0470152	-0.011569	-0.0649309	-0.00841427	0.00746155	0.0830154	0.00612831	0.00437164	-0.0462341	0.00181866	0.0202627	-0.00157642	-0.00391579	-0.0184533	0.0409832	-0.00898266	0.00714493	0.0564623	0.0346565	-0.0563583
O14091	sut1	General alpha-glucoside permease	-0.0715842	-0.124142	0.0302758	0.0461679	0.0819039	#N/A	#N/A	#N/A	#N/A	#N/A	-0.925876	0.272706	0.307559	-0.0708151	0.285976	-0.49873	0.0742819	0.168917	-0.0123236	0.18394	NS	0.0221028	0.00271273	-0.0984111	-0.00271273	-0.159248	#N/A	#N/A	#N/A	#N/A	#N/A	-0.667108	0.0708151	-0.552606	-0.243344	0.348331	-0.322502	0.0367639	-0.325508	-0.123029	0.0945418	0.0936871	0.126855	-0.128687	-0.0488806	-0.241152	#N/A
O14092	hem1	5-aminolevulinate synthase, mitochondrial	0.222987	0.13273	0.0866098	-0.0926542	-0.0974054	0.126036	0.137317	-0.0317764	-0.0330143	-0.0646763	0.104815	0.11836	0.0219831	-0.0935373	-0.195694	0.151279	0.129469	0.0256055	-0.0730686	-0.119259	0.00011673	0.1149	-0.00319958	-0.0672026	-0.112137	0.00319958	0.110065	0.0549355	0.0128651	-0.0128651	-0.133417	0.125096	0.0677805	-0.0219831	-0.0621538	-0.213811	0.116687	0.0398388	-0.0254402	-0.0623852	-0.114676	-0.108088	-0.13593	-0.153812	-0.0194826	0.100605	-0.0159702
O14093	vps54	Vacuolar protein sorting-associated protein 54	-0.228932	-0.186603	-0.224231	0.112655	0.134343	0.0266147	-0.0137591	0.059505	-0.0123048	0.0123048	0.234834	-0.178672	-0.00915098	0.073298	-0.0587316	0.0108388	-0.126345	-0.0579589	0.0578826	0.0293055	NS	-0.414198	0.014204	0.107706	0.0612755	-0.014204	-0.0545239	-0.0668283	0.0406013	-0.0133271	0.129638	0.0372052	0.00681925	-0.0432515	0.0974298	-0.00681925	-0.143839	-0.0152683	0.0350186	0.0484594	0.036205	-0.185266	0.200807	0.331937	-0.0513792	-0.148547	-0.0811386
O14094	SPAC2F3.11	Putative exopolyphosphatase	0.186524	0.0151768	0.00159931	-0.0270681	-0.0605955	0.0659409	0.01999	0.00653839	-0.068512	-0.0134125	0.129355	0.062664	-0.0239735	-0.0447998	-0.0199022	0.127274	0.0326103	-0.00527859	-0.0467933	-0.0313034	0.000978865	0.0535612	0.0878782	-0.00159931	-0.0403957	-0.0440187	0.0781765	0.0386734	-0.00653839	-0.113045	-0.111212	0.0948906	0.0344906	0.00177383	-0.0102539	-0.00177383	0.0755428	0.0536807	-0.00212129	-0.0545648	-0.0523348	-0.132963	0.0727015	-0.00319862	-0.0133276	0.0165768	0.0122356
O14096	SPAC2F3.13c	Queuine tRNA-ribosyltransferase-like protein	0.0290804	0.0309916	0.122111	0.0356359	0.024127	0.0860515	-0.0155406	0.0996108	-0.0701013	0.0986781	0.106566	0.0211487	-0.0392036	-0.0319099	-0.0640669	0.0738994	0.0121999	0.0608395	-0.0221251	0.0195794	NS	-0.0918131	-0.024127	-0.0675068	-0.0650616	-0.114714	0.0291591	0.0155406	-0.0170579	-0.113186	-0.0971456	0.0351086	0.00668335	-0.00668335	0.0113773	-0.13077	-0.00918182	-0.000634352	-0.030416	-0.0556235	-0.11421	-0.120893	-0.0551186	-0.189618	-0.100698	-0.138841	-0.0568924
O14095	plp1	Thioredoxin domain-containing protein plp1	0.0290804	0.0309916	0.122111	0.0356359	0.024127	0.0860515	-0.0155406	0.0996108	-0.0701013	0.0986781	0.106566	0.0211487	-0.0392036	-0.0319099	-0.0640669	0.0738994	0.0121999	0.0608395	-0.0221251	0.0195794	NS	-0.0918131	-0.024127	-0.0675068	-0.0650616	-0.114714	0.0291591	0.0155406	-0.0170579	-0.113186	-0.0971456	0.0351086	0.00668335	-0.00668335	0.0113773	-0.13077	-0.00918182	-0.000634352	-0.030416	-0.0556235	-0.11421	-0.120893	-0.0551186	-0.189618	-0.100698	-0.138841	-0.0568924
O14104	lys12	Homoisocitrate dehydrogenase	0.130167	0.0515075	-0.0559096	-0.0139499	-0.118806	0.0616302	0.0197439	-0.0211563	-0.0189381	-0.0535831	0.0784645	0.106059	-0.0314646	-0.0802107	0.0586166	0.0900874	0.0591035	-0.0361768	-0.0376995	-0.0379243	0.0092501	0.0623593	0.117699	-0.0816207	0.0139499	-0.0658431	0.0674343	0.0405216	-0.0453224	0.0189381	-0.0518322	0.0892229	0.0314646	-0.047864	-0.0457373	-0.0592375	0.0730055	0.0632284	-0.058269	-0.00428311	-0.0589709	-0.0678082	0.0661917	-0.0257111	0.0278997	0.0529633	0.00580406
O14105	SPAC31G5.05c	Ribulose-phosphate 3-epimerase	0.0595603	0.0228143	-0.0350308	0.0617747	-0.149128	0.00840664	0.0238457	-0.064086	0.0399542	-0.00776005	-0.183296	0.0250006	-0.0209188	0.0209188	0.0328255	-0.0384431	0.0238868	-0.0400119	0.0408826	-0.0413543	NS	-0.0211778	0.0377936	-0.0972981	0.0211778	-0.160082	0.00776005	0.0814428	-0.0521555	-0.0300417	-0.211452	0.0527086	-0.0666609	0.0442953	-0.0705309	-0.144223	0.013097	0.0175252	-0.0350528	-0.0264649	-0.171919	-0.0807381	0.0149794	-0.0622673	-0.040597	-0.0109539	-0.000646591
O14110	gcv1	Probable aminomethyltransferase, mitochondrial	0.0584993	0.0231056	-0.0955229	-0.0166807	-0.125121	0.0228882	0.0126219	-0.0594063	0.000413895	-0.149637	0.0930986	0.120054	-0.0297356	-0.154507	0.0411482	0.0581621	0.0519272	-0.0615549	-0.0569245	-0.0778701	0.040745	0.0166807	0.111835	-0.0928965	0.026926	-0.0745859	0.0427322	0.051136	-0.0431423	-0.000413895	-0.0764084	0.0705147	0.0297356	-0.0666695	-0.0947075	-0.0689392	0.0433092	0.0642354	-0.0675694	-0.0227318	-0.0733112	-0.0418186	0.0887289	0.00262642	0.0436068	0.0505352	0.0198441
O14111	psd3	Phosphatidylserine decarboxylase proenzyme 3;Phosphatidylserine decarboxylase 3 beta chain;Phosphatidylserine decarboxylase 3 alpha chain	-0.36715	-0.0363107	0.0363107	0.112221	0.118862	-0.154685	0.0529723	-0.0204892	0.0259194	-0.0572286	-0.0752583	-0.14605	0.00562382	0.0292158	0.0909433	-0.199031	-0.0431296	0.00714842	0.0557855	0.0508588	NS	-0.23449	-0.149888	-0.0859046	0.0612912	0.0887351	-0.149373	0.0418725	0.00400305	0.137054	-0.00400305	-0.0911312	-0.00562382	0.0114918	-0.193865	0.0531807	-0.158331	-0.0378796	-0.0234699	0.00149345	0.0459709	0.13266	-0.113577	-0.122215	-0.05093	-0.0301266	0.00531197
O14112	rps10a	40S ribosomal protein S10-A	0.144601	0.163469	0.0655584	-0.0944624	-0.0655584	0.0568643	-0.00610399	0.0394406	0.00610399	-0.212602	0.0182757	0.175934	0.0275998	-0.161903	-0.217106	0.073247	0.1111	0.0441996	-0.0834204	-0.165089	0.0128818	0.129172	0.0682459	-0.270368	-0.18469	-0.170249	-0.016027	0.0588727	0.0194707	-0.0723701	-0.136682	0.0916162	0.0526242	-0.0182757	-0.197595	-0.326889	0.0682538	0.0599143	-0.0897242	-0.151552	-0.211273	-0.0154285	-0.0952234	-0.335926	-0.0902281	-0.104691	-0.0728912
O14115		Patatin-like phospholipase domain-containing protein SPAC1786.01c	-0.134731	-0.0544348	0.00574875	0.0166874	0.104837	-0.125368	-0.0348082	-0.00820732	0.032135	0.0406685	-0.131536	0.0133152	0.0284882	0.0199299	0.072423	-0.130545	-0.0253092	0.00867653	0.0229174	0.072643	0.000735365	-0.213848	-0.0784702	-0.00574875	0.00940609	0.110567	-0.145393	-0.109354	0.00820732	0.0166092	0.149315	-0.116314	-0.0779343	0.0446987	-0.057703	-0.0133152	-0.158518	-0.0885862	0.0157191	-0.0105626	0.0821889	-0.0791168	-0.0240355	-0.0114975	-0.0072813	0.00572968	-0.0200253
O14116		Uncharacterized protein C328.01c	-0.272101	0.0967221	-0.103478	-0.0570092	0.0227351	-0.0509796	0.0864077	0.0395832	-0.0659313	-0.000213623	-0.0497336	0.0484538	0.128349	0.116287	0.0311399	-0.124271	0.0771945	0.0214847	-0.00221793	0.0178871	NS	-0.432225	0.0621696	0.0875869	-0.0144229	0.0144229	-0.0937576	0.000213623	-0.00180626	0.00143814	0.00683594	-0.0365586	-0.0398831	-0.0679822	-0.0311399	0.140083	-0.187514	0.00750001	0.00593281	-0.0147082	0.0537806	-0.160124	-0.0345526	0.191065	0.0425863	-0.00831223	-0.042778
O14121	SPAC3A11.07	Probable NADH-ubiquinone oxidoreductase C3A11.07, mitochondrial	0.00406599	-0.00406599	-0.0265946	0.0904269	-0.0257936	-0.0713911	-0.0251942	-0.00475979	0.0563078	-0.00695705	-0.123244	0.0748653	0.0583572	-0.112797	0.0441351	-0.0635231	0.0152017	0.00900094	0.0113126	0.00379483	NS	-0.0777726	-0.0241456	0.00964689	0.0882821	0.142477	-0.0207434	0.00475979	0.0378542	0.0548868	0.0215254	0.0327892	-0.0212669	0.0212669	-0.0801048	-0.124857	-0.0219089	-0.0135509	0.0229227	0.0210214	0.0130483	-0.0818386	-0.0200796	0.0362415	-0.00214481	0.16827	0.0506477
O14123	sod22	Probable Na(+)/H(+) antiporter C3A11.09	-0.0252929	-0.229456	0.135504	0.0252929	0.507631	#N/A	#N/A	#N/A	#N/A	#N/A	0.179643	-0.460184	0.223472	-0.189868	-0.371553	0.0771749	-0.34482	0.179488	-0.0822875	0.0680387	NS	-0.168409	0.419805	-0.274103	0.181315	-0.252796	#N/A	#N/A	#N/A	#N/A	#N/A	0.0812254	-0.0305243	-0.152464	0.0305243	0.253625	-0.0435917	0.19464	-0.213283	0.10592	0.00041461	-0.143116	0.649261	-0.409607	0.156022	-0.760427	#N/A
O14124	SPAC3A11.10c	Uncharacterized dipeptidase C3A11.10c	-0.325171	-0.0741653	0.00812626	0.351075	0.437757	-0.346311	-0.0784416	0.0162058	0.368045	0.404206	-0.210566	-0.104196	0.0610857	0.237403	0.475233	-0.294016	-0.0856009	0.0284726	0.318841	0.439065	2.85941e-12	-0.334645	-0.0760241	-0.00812626	0.151917	0.0723848	-0.300027	-0.203109	-0.0162058	0.121511	0.153838	-0.279235	-0.105308	-0.0610857	0.104196	0.171609	-0.304636	-0.128147	-0.0284726	0.125874	0.132611	-0.0094738	-0.00185871	-0.0162525	-0.199159	-0.365372	0.0462837
O14125	SPAC3A11.11c	Uncharacterized oxidoreductase C3A11.11c	0.0382333	0.00848913	0.0257192	-0.00848913	-0.100185	-0.0467305	0.00143862	0.0343738	0.0600162	-0.00143862	-0.172135	0.0403347	-0.0559788	0.0332508	-0.0595045	-0.0602109	0.0167542	0.00137138	0.0282593	-0.0537093	NS	0.0487733	0.039124	-0.206985	-0.0634866	-0.0727363	-0.0219693	-0.0314336	0.0656581	-0.0372643	0.0439448	-0.0326233	0.0263119	0.00271034	0.065712	-0.00271034	-0.00193977	0.0113341	-0.0462055	-0.0116796	-0.0105006	0.01054	0.0306349	-0.232704	-0.0549974	0.0274487	0.0247612
O14126	tbp1	26S protease regulatory subunit 6A	0.0115385	0.018877	-0.072938	-0.0849791	-0.0917921	-0.00945807	0.00199842	-0.00199842	-0.0372825	-0.0916972	0.0131288	0.0155635	-0.0434136	-0.0463605	0.000219822	0.00506973	0.0121463	-0.03945	-0.0562073	-0.0610898	NS	-0.0171118	0.00993061	-0.00993061	0.0347767	0.0156183	-0.0206847	0.0657353	0.0452485	0.0982614	0.0727925	0.0161643	0.00751066	-0.00876284	-0.00653505	-0.000219822	-0.00721073	0.0277255	0.00885169	0.0421677	0.029397	-0.0286503	-0.00894642	0.0630074	0.119756	0.10741	-0.0112267
O14127		Uncharacterized protein C3C7.01c	-0.220655	0.0704293	0.134907	0.222102	-0.0976348	#N/A	#N/A	#N/A	#N/A	#N/A	-0.0666552	-0.0359049	0.262158	0.165393	-0.0384388	-0.143655	0.0172622	0.198533	0.193747	-0.0680368	NS	0.116434	-0.376922	0.168397	-0.0704293	-0.110748	#N/A	#N/A	#N/A	#N/A	#N/A	-0.280858	0.162135	0.077858	-0.26242	0.0359049	-0.0822122	-0.107394	0.123128	-0.166425	-0.0374215	0.337089	-0.447351	0.0334902	-0.292531	-0.013113	#N/A
O14131	mug191	Meiotically up-regulated gene 191 protein	-0.221343	-0.133827	0.0411577	0.188519	0.345683	-0.353006	-0.183749	-0.0481758	0.101086	0.222788	-0.24545	-0.0854721	0.0173569	0.172005	0.347665	-0.273266	-0.13435	0.00344626	0.15387	0.305379	4.99767e-09	-0.259942	-0.133214	-0.0411577	0.138666	0.281951	-0.214352	-0.188974	0.0481758	0.157568	0.243975	-0.186579	-0.115805	0.00797844	-0.00797844	0.212482	-0.220291	-0.145998	0.00499884	0.0960852	0.246136	-0.038599	0.000613213	-0.0823154	-0.0498533	-0.0637321	0.138655
O14133	SPAC3C7.07c	Arginyl-tRNA--protein transferase 1	0.0376015	-0.188414	0.0185471	-0.0185471	0.115816	-0.12803	-0.204406	0.0553136	0.0283618	-0.0249391	-0.0217137	0.219606	0.0352426	0.493962	-0.108897	-0.0373809	-0.057738	0.0363677	0.167926	-0.00600656	NS	-0.12487	-0.193773	0.0411005	-0.0380402	0.0647964	-0.470394	0.183375	0.0249391	-0.984704	0.106432	0.0217137	0.253517	-0.149228	-0.0262561	-0.170322	-0.191183	0.0810394	-0.0277294	-0.349667	0.000302315	-0.162472	-0.00535965	0.0225534	-0.0194931	-0.0510197	-0.342363
O14134	elf1	mRNA export factor elf1	0.152333	0.062706	0.0126238	-0.0057497	-0.0225668	0.0716057	0.0346346	0.0232792	0.0347404	-0.112164	0.0123444	-0.0183992	-0.0465212	0.0113497	-0.0956478	0.0787611	0.0263138	-0.0035394	0.0134468	-0.0767927	0.0237152	0.018714	0.0057497	-0.0271864	-0.0693874	-0.10362	0.0149345	-0.0149345	-0.0534439	-0.072813	-0.115517	0.0759382	0.00910282	0.00904751	-0.00904751	-0.0105658	0.0365289	-2.73387e-05	-0.0238609	-0.050416	-0.0765673	-0.133619	-0.0569563	-0.0398102	-0.0636377	-0.0810528	-0.0566711
O14137	SPAC3C7.13c	Probable glucose-6-phosphate 1-dehydrogenase C7.13c	-1.62539	-0.728711	0.192581	0.672785	0.890196	-1.25569	-0.489183	0.148356	0.631053	0.793025	-1.21059	-0.441457	0.378282	0.651656	0.879097	-1.36389	-0.553117	0.23974	0.651831	0.854106	2.64696e-13	-1.62632	-0.952705	-0.192581	0.234916	0.381374	-1.20184	-0.807014	-0.148356	0.280246	0.388703	-1.21219	-0.720336	-0.0560369	0.0560369	0.438436	-1.34678	-0.826685	-0.132325	0.190399	0.402838	-0.000930786	-0.223994	-0.385162	-0.437869	-0.508821	0.0538521
O14139	hrp3	Chromodomain helicase hrp3	-0.137414	-0.129187	0.00512362	-0.00117731	-0.295025	0.106763	0.197802	-0.0690198	0.0450835	-0.107358	-0.0134916	0.0802917	-0.539861	-0.173917	-0.365976	-0.0147142	0.0496356	-0.201252	-0.0433369	-0.25612	NS	-0.355562	0.00117731	0.11444	0.0653834	0.0206895	0.0312791	-0.0737929	0.128394	-0.153337	-0.0312791	0.0134916	0.230057	-0.427134	0.156819	0.252805	-0.103597	0.0524804	-0.0614332	0.0229553	0.0807384	-0.218147	0.130364	0.109317	0.0665607	0.315715	-0.0754843
O14141	SPAC3G6.03c	Maf-like protein C3G6.03c	0.448114	-0.0806518	0.244506	0.11638	-0.111424	0.028132	-0.320766	-0.21654	0.162793	0.101368	-0.148843	-0.0761967	-0.0460091	0.0340176	0.12184	0.109134	-0.159205	-0.00601419	0.104397	0.0372616	NS	0.530056	0.0806518	-0.373345	-0.182847	-0.258389	-0.028132	-0.204799	-0.0978932	0.0554957	0.569131	0.00602722	-0.00602722	0.134163	0.0818195	-0.137175	0.169317	-0.0433915	-0.112358	-0.0151774	0.0578559	0.0819416	0.161304	-0.617851	-0.299228	-0.146965	-0.0562639
O14142	sym1	Protein sym1	0.0771132	0.0420094	-0.00643063	-0.0259295	-0.0219316	0.0108423	-0.0172749	-0.0309095	-0.0795527	0.0150824	0.0481186	0.0019083	0.00723362	-0.0019083	0.0254726	0.045358	0.00888093	-0.0100355	-0.0357968	0.00620778	NS	0.00643063	0.0426149	-0.032939	-0.0279026	0.00904751	0.0226202	-0.0372419	-0.00204563	0.0569429	0.00204563	0.00448704	-0.0576448	-0.0397882	-0.0543528	-0.0842104	0.0111793	-0.0174239	-0.0249243	-0.00843747	-0.0243724	-0.0706825	0.000605583	-0.0265083	-0.00197315	0.0309792	0.0117779
O14143	SPAC3G6.07	Uncharacterized protein C3G6.07	-1.09497	-0.639926	0.00621891	0.717868	0.713331	0.165985	0.00161362	0.148976	-0.342805	0.460761	#N/A	#N/A	#N/A	#N/A	#N/A	-0.464495	-0.319156	0.0775976	0.187531	0.587046	NS	-1.26869	-1.25938	-0.00621891	0.187407	0.374145	0.158706	-0.188199	-0.00161362	-0.186468	-0.0828066	#N/A	#N/A	#N/A	#N/A	#N/A	-0.554992	-0.723789	-0.00391626	0.000469685	0.145669	-0.173715	-0.619452	-0.0124378	-0.53046	-0.339187	-0.0072794
O14145	tps2	Trehalose-phosphatase	-0.236196	-0.0359464	0.0836492	-0.0044589	0.0882039	-0.0448351	0.159285	0.192631	0.0051136	0.166012	-0.168251	-0.0341706	-0.102999	-0.204029	0.152922	-0.149761	0.0297225	0.0577602	-0.0677913	0.135713	0.0260821	-0.0241857	-0.0341811	0.0128217	0.0044589	0.138251	-0.00473213	-0.0213547	-0.016737	0.00473213	-0.0592918	0.0341706	-0.111786	0.117957	0.121138	0.0672965	0.00175095	-0.0557741	0.0380138	0.043443	0.0487518	0.21201	0.00176525	-0.0708275	0.00891781	0.0500469	0.040103
O14148	ino80	Putative DNA helicase ino80	0.0248756	0.0248766	0.0163841	-0.0586529	0.00528145	0.0735579	0.0199299	0.0756693	-0.0758486	-0.0174322	0.00427055	-0.000699043	0.000699043	0.00443745	-0.0816803	0.0342347	0.0147025	0.0309175	-0.0433547	-0.031277	NS	-0.00528145	-0.143194	-0.108967	-0.10011	0.0786037	-0.0133619	0.118775	0.0133619	-0.100741	-0.0201178	0.0250883	-0.0400705	0.0153704	-0.0569487	-0.099	0.00214831	-0.0214965	-0.0267448	-0.0859334	-0.0135047	-0.0301571	-0.168071	-0.125351	-0.0414572	0.0733223	-0.0869198
O14155	SPAC4A8.02c	UPF0047 protein C4A8.02c	-0.0753756	-0.0507584	-0.0072813	0.140489	0.040616	-0.155068	-0.0491028	-0.0438089	0.227149	0.339715	-0.125713	-0.0644789	0.000235558	0.0755892	0.29108	-0.118719	-0.05478	-0.0169516	0.147742	0.223804	0.000355762	-0.148252	0.0072813	0.0609426	-0.0300331	0.0659971	0.0209818	-0.116406	-0.0117922	0.0117922	0.0777082	0.0570154	-0.0951338	0.109269	-0.0439749	-0.000235558	-0.0234181	-0.0680863	0.0528065	-0.0207386	0.0478233	-0.072876	0.0580397	0.068224	-0.170522	0.0253811	0.17605
O14159	lcb4	Sphingoid long chain base kinase 4	0.182195	-0.0588546	-0.0636773	0.133592	-0.0654492	0.00366783	0.00552845	0.0140781	-0.041399	-0.00366783	-0.0971665	-0.0225081	-0.0493503	0.198733	-0.000309467	0.0295655	-0.0252781	-0.0329831	0.0969753	-0.0231422	NS	0.0324054	0.0787902	-0.0708356	-0.00165129	0.00165129	-0.00868797	0.00549507	-0.127268	0.0253773	-0.248322	0.000309467	-0.0411983	0.0202451	0.0601888	0.152094	0.00800896	0.0143623	-0.0592861	0.0279716	-0.0315253	-0.14979	0.137645	-0.00715828	-0.135243	0.0671005	-0.0123558
O14164	nip1	Eukaryotic translation initiation factor 3 subunit C	0.159985	0.0934095	0.0104942	-0.0104942	-0.0715351	0.100673	0.0461178	-0.0254679	0.0121737	-0.102019	0.0349736	0.0275455	-0.0355954	-0.0700994	0.0181584	0.0985436	0.0556909	-0.0168564	-0.0228066	-0.0517987	0.00317653	0.0890293	0.0668316	-0.0421352	-0.0570078	-0.0689278	0.0687857	0.0389814	-0.0199118	-0.0121737	-0.0801573	0.0560241	0.0310779	-0.0181584	-0.0197167	-0.0643048	0.0712797	0.0456303	-0.0267351	-0.0296327	-0.07113	-0.0709553	-0.0265779	-0.0526295	-0.0465136	0.00260735	-0.0318871
O14165	SPAC4C5.01	Uncharacterized protein C4C5.01	0.0714869	-9.29832e-05	9.29832e-05	0.0496154	-0.0345845	0.197699	0.0955915	0.00156975	-0.0852051	-0.0591869	0.0577822	-0.00518036	0.00518036	0.00867271	-0.0104837	0.108989	0.0301061	0.00228103	-0.00897233	-0.0347517	NS	-0.0879045	0.0351405	0.00357389	-0.0852675	-0.0951905	0.0318222	0.00364685	-0.00156975	-0.0249996	-0.207693	0.0122051	0.0412464	-0.0195007	-0.0151215	-0.113989	-0.0146257	0.0266779	-0.0058322	-0.0417962	-0.138958	-0.159391	0.0352335	0.00348091	-0.134883	-0.060606	-0.165876
O14169	SPAC4D7.02c	Phosphatidylglycerol phospholipase C	-0.256398	-0.167534	0.0169039	0.110658	0.139821	-0.275562	-0.166051	-0.0461922	0.252703	0.205845	-0.237315	-0.0877399	0.0130692	0.0856247	0.156009	-0.256425	-0.140442	-0.00540638	0.149662	0.167225	9.7193e-06	-0.254481	-0.150313	-0.0169039	0.102139	0.201537	-0.235685	-0.203712	0.0461922	0.225964	0.348949	-0.190136	-0.158073	0.0312862	-0.0130692	0.0473957	-0.226768	-0.1707	0.0201915	0.105011	0.199294	0.00191689	0.0172205	-0.0338078	-0.00851917	0.0617161	0.0398769
O14171	SPAC4D7.04c	Dehydrodolichyl diphosphate syntase complex subunit SPAC4D7.04c	-0.0409379	-0.0263	0.0100665	0.0247664	0.0902324	0.00380611	0.0723629	0.102094	-0.108096	-0.0666456	0.0247121	-0.0259805	-0.0241246	-0.0306306	-0.00789404	-0.0041399	0.00669416	0.0293452	-0.0379868	0.0052309	NS	-0.235568	-0.0915627	0.0677142	-0.0100665	0.175897	-0.0157633	0.190377	0.0459261	-0.036624	-0.00380611	0.0126643	0.0532832	-0.0324044	0.0595527	0.00789404	-0.0795555	0.0506992	0.0270786	0.0042874	0.059995	-0.19463	-0.0652628	0.0576477	-0.034833	0.0856647	-0.0195694
O14176	prp40	Pre-mRNA-processing protein prp40	0.0152178	-0.0313549	0.0217276	-0.0152178	0.12553	-0.0105147	0.0461183	0.0283856	-0.0810857	-0.0369725	-0.0666137	-0.139857	-0.0377431	-0.00631189	0.00631189	-0.0206369	-0.0416978	0.00412337	-0.0342051	0.0316232	NS	0.112961	-0.108041	-0.0559225	-0.0646172	0.128934	-0.172584	0.0105147	0.0823264	0.0350575	-0.0208392	0.00955153	-0.061522	0.0352492	0.106493	0.130405	-0.0166906	-0.053016	0.020551	0.0256443	0.0794999	0.097743	-0.0766859	-0.0776501	-0.0493994	0.00340366	-0.162069
O14177	did4	ESCRT-III complex subunit did4	0.0197906	0.0636606	-0.00305176	-0.0205307	-0.0179005	0.0385542	-0.0400658	-0.0153913	-0.0275946	-0.0663042	0.0607872	0.0308657	0.0418272	0.0181742	-0.0406246	0.0397107	0.0181535	0.0077947	-0.0099837	-0.0416098	NS	0.00305176	0.0215588	-0.0373859	0.0220938	-0.0101452	0.0127039	-0.00736141	0.0489531	0.00736141	0.0150042	-0.0272436	-0.0437059	-0.00499439	-0.026391	0.00499439	-0.00382932	-0.0098362	0.00219091	0.00102139	0.00328445	-0.0167389	-0.0421019	-0.0343342	0.0426245	0.00775528	-0.0258503
O14178	mrpl40	54S ribosomal protein L40, mitochondrial	0.0894876	-0.134732	-0.00601816	0.052773	-0.17474	-0.0743575	-0.0171418	0.0922437	-0.0776725	0.0336537	-0.00690126	-0.0241313	0.0155568	0.0819936	0.130662	0.00274293	-0.0586683	0.0339274	0.0190314	-0.00347471	NS	-0.264275	0.00601816	-0.121768	0.11171	0.205678	-0.0808196	-0.0214	0.0172067	0.0171418	0.14856	-0.0943274	-0.0565314	0.0715642	0.00690126	-0.0122275	-0.146474	-0.0239711	-0.0109992	0.0452511	0.114003	-0.353763	0.14075	-0.11575	0.0589371	0.380418	-0.0064621
O14179	sdo1	Ribosome maturation protein sdo1	0.0870032	0.00244188	0.045589	-0.0596375	-0.00244188	0.0803671	0.0295277	0.0192709	-0.0261393	-0.0533915	0.0384235	0.0261679	0.00967121	-0.0180788	-0.0619106	0.068598	0.0193791	0.0248437	-0.0346185	-0.039248	NS	0.00289297	0.0265918	-0.118405	-0.0214629	-0.202637	0.0448618	0.0174093	-0.0174093	-0.0661097	-0.0951357	0.0947275	-0.000197411	0.000197411	-0.0754194	-0.0474825	0.0474941	0.0146012	-0.0452056	-0.0543307	-0.115085	-0.0841103	0.0241499	-0.163994	0.0381746	-0.200195	-0.0355053
O14181	mrpl28	54S ribosomal protein L28, mitochondrial	0.0443759	-0.00970507	0.255393	-0.0208678	0.0651565	-0.150045	0.0223403	-0.0641418	0.22914	0.500435	-0.203294	0.215836	-0.127451	0.0605812	-0.0605812	-0.102988	0.0761569	0.0212666	0.0896177	0.168337	NS	-0.0754695	0.00689173	-0.198065	0.149104	-0.00689173	-0.0945086	-0.0612655	0.0420156	-0.0223403	0.340151	-0.124352	0.0642166	-0.156119	0.130028	0.178959	-0.0981099	0.00328096	-0.104056	0.085597	0.170739	-0.119845	0.0165968	-0.453458	0.169971	-0.0720482	0.0555363
O14182	mrps12	Probable 37S ribosomal protein S12, mitochondrial	-0.170946	0.00594044	0.063015	0.0976715	0.0525246	-0.0952144	0.0642838	-0.0316806	0.198371	0.275131	-0.0168052	-0.0285287	0.0424705	0.0581927	0.0489316	-0.0943219	0.0138985	0.0246016	0.118079	0.125529	NS	-0.00122261	0.00122261	-0.20373	-0.0154009	-0.056284	-0.140501	-0.169043	-0.220245	0.219072	0.0316806	-0.0228601	-0.0356069	0.0168052	-0.0752397	0.0381618	-0.0548611	-0.0678091	-0.135723	0.0428104	0.00451946	0.169724	-0.00471783	-0.266745	-0.113072	-0.108809	-0.0452862
O14185	stg1	Transgelin	-0.0316343	0.196388	0.197671	-0.0347414	0.501355	-0.0455222	0.00291777	0.07692	-0.0196528	-0.00291777	-0.00521231	0.0511909	0.0153003	0.0691047	-0.038074	-0.0274563	0.083499	0.0966304	0.00490348	0.153454	NS	0.0456419	0.0316343	-0.0976229	-0.0831547	-0.110394	0.00543642	0.0173078	-0.0135188	0.0116315	-0.0543799	-0.0649362	0.00521231	0.0186305	-0.0406747	-0.155863	-0.00461928	0.0180515	-0.0308371	-0.0373993	-0.106879	0.0772762	-0.164754	-0.295294	-0.0484133	-0.61175	0.0509586
O14187	spp42	Pre-mRNA-splicing factor spp42	0.0552363	0.0114675	-0.0286431	-0.0114675	-0.0381227	0.0362267	-0.00147867	0.00147867	0.0210252	-0.0700889	0.00920105	-0.00658131	0.0558138	0.0096693	-0.0892487	0.0335547	0.00113583	0.00954978	0.00640901	-0.0658201	NS	-0.0532193	-0.0134797	0.0365062	0.0309701	0.0423465	-0.0344653	-0.0398116	0.0387216	0.00495768	-0.0149703	0.00658131	-0.0781794	0.0201254	-0.0790663	-0.0828009	-0.0270344	-0.0438236	0.0317844	-0.0143795	-0.0184749	-0.108456	-0.0249472	0.0651493	0.0424376	0.0804691	-0.0706921
O14188	rng2	Ras GTPase-activating-like protein rng2	0.0335903	-0.0305653	-0.097847	0.00925732	-0.00083828	0.0129976	0.136843	0.0207052	0.0287571	0.124825	0.13366	0.174068	0.145786	-0.00894976	-0.00326109	0.0600826	0.0934485	0.0228813	0.00968822	0.040242	NS	-0.088788	0.00890541	0.00604057	-0.281038	0.00083828	-0.12897	-0.0394707	-0.0550728	-0.0339155	-0.0129976	0.16588	-0.0469403	0.00326109	-0.139458	-0.0537591	-0.0172928	-0.0258352	-0.015257	-0.151471	-0.0219728	-0.122378	0.0394707	0.103888	-0.290296	0.00167656	-0.141968
O14189	SPAC10F6.17c	Protein phosphatase 2C homolog C10F6.17c	-0.0243492	-0.00506496	-0.0437469	0.0284405	0.102678	-0.0493617	-0.00195932	0.00195932	-0.0116839	0.0440717	-0.175062	-0.0461602	-0.0140729	0.0919909	0.0140729	-0.0829242	-0.0177282	-0.0186202	0.0362492	0.0536076	0.03757	-0.0354595	-0.00343323	0.00343323	0.0897493	0.0750427	-0.105304	-0.0800586	0.0624528	0.0236783	0.124836	-0.0564294	-0.0254636	0.05409	0.0837989	0.119611	-0.065731	-0.0363185	0.039992	0.0657422	0.106497	-0.0111103	0.00163174	0.0471802	0.0613089	-0.0276356	-0.0559425
O14190	alg13	UDP-N-acetylglucosamine transferase subunit alg13	-0.0629001	-0.034493	0.074965	0.0834088	0.0366044	-0.0811901	0.0169268	0.124405	-0.063633	0.108171	-0.121746	-0.0087266	0.0701385	-0.0776029	0.0087266	-0.0886119	-0.00876427	0.0898361	-0.0192757	0.0511675	NS	-0.0668254	-0.0237269	-0.0919852	0.0237269	0.0390153	-0.0443211	-0.0919628	0.0137615	-0.0137615	0.098753	0.0935607	0.03931	0.190788	-0.120316	-0.0256753	-0.00586192	-0.0254599	0.0375214	-0.0367835	0.0373643	-0.00392532	0.010766	-0.16695	-0.0596819	0.00241089	0.036869
O14192	SPAC56E4.03	Aromatic amino acid aminotransferase C56E4.03	0.139598	0.0833931	-0.0585356	-0.00749683	-0.139689	0.0556688	0.0737247	-0.00853634	0.00853634	-0.0727968	0.121309	0.047091	-0.0112987	-0.056602	-0.00537348	0.105525	0.0680696	-0.0261235	-0.0185208	-0.0726199	0.000657285	0.0420752	0.0469828	0.00749683	-0.088232	-0.152129	0.0871153	0.0312891	-0.0202932	-0.0169611	-0.1734	0.082375	0.0747857	-0.0406375	0.00537348	-0.125259	0.0705218	0.0510192	-0.0178113	-0.0332732	-0.150263	-0.0975227	-0.0364103	0.0660324	-0.0807352	-0.0124397	0.0314465
O14193	mug69	Meiotically up-regulated gene 69 protein	0.124487	0.0493097	-0.0750656	-0.0600548	-0.15004	-0.00910187	0.0535669	-0.159798	0.00180626	-0.00180626	0.0645885	-0.0749731	-0.0147696	0.0122557	-0.0403595	0.0599912	0.00930119	-0.0832109	-0.015331	-0.0640685	NS	-0.0419331	0.0959644	0.0419331	0.135203	-0.0905094	-0.0126019	-0.0809212	0.13344	0.0669041	0.108116	-0.0122557	-0.0674391	0.0233984	0.0880499	0.383183	-0.0222635	-0.0174653	0.0662572	0.0967191	0.133597	-0.16642	0.0466547	0.116999	0.195258	0.0595303	-0.00349998
O14194	ggt2	Gamma-glutamyltranspeptidase 2;Gamma-glutamyltranspeptidase 2 heavy chain;Gamma-glutamyltranspeptidase 2 light chain	0.070344	0.0489559	0.0119867	-0.00375652	0.00753689	0.0138311	0.103527	0.00541401	-0.0497122	-0.0146627	0.0468574	-0.0419517	0.00508928	-0.0210395	-0.00508928	0.0436775	0.0368438	0.00749667	-0.0248361	-0.00407171	NS	0.00375652	-0.0621309	-0.0767202	-0.0584431	-0.173215	0.0532274	-0.0882788	-0.00541401	0.0682955	-0.00583363	-0.0558333	0.0240369	-0.168739	0.0502172	0.122921	0.000383536	-0.0421243	-0.0836244	0.0200232	-0.018709	-0.0665874	-0.111087	-0.088707	-0.0546865	-0.180752	0.0393963
O14195	SPAC56E4.07	Uncharacterized N-acetyltransferase C56E4.07	0.049459	-0.0257602	0.070684	-0.0378327	0.183044	0.105393	-0.00627899	-0.00371075	0.0650263	0.0133352	0.0792346	0.0620942	-0.0367904	0.0820642	0.00404119	0.078029	0.0100183	0.0100609	0.0364192	0.0668068	NS	0.138031	-0.0244126	-0.0341573	0.0239377	-0.0239377	0.00371075	-0.127402	-0.0166769	-0.0226889	0.0151663	-0.117233	-0.00884008	-0.00404119	-0.0135417	0.112946	0.00816949	-0.0535517	-0.0182918	-0.00409762	0.0347249	0.0885715	0.00134754	-0.104841	0.0617704	-0.206982	-0.101683
O14197	SPAC5D6.04	Uncharacterized transporter C5D6.04	-0.0820098	0.00483465	-0.0449595	-0.0299163	0.0946012	-0.0653687	0.0160341	-0.0438843	-0.0061245	0.0061245	-0.0499921	-0.0210757	0.00735903	0.0309072	-0.00490999	-0.0657902	-6.89824e-05	-0.0271616	-0.00171121	0.0319386	NS	-0.00483465	-0.00955915	0.0414376	0.12515	0.00533915	-0.100239	-0.108633	0.0427876	0.0776978	0.0559692	-0.118719	0.0243325	-0.00887823	0.0286241	0.00490999	-0.0745974	-0.0312866	0.0251156	0.0771573	0.0220728	0.0771751	-0.0143938	0.0863972	0.155066	-0.089262	-0.0348701
O14199	alg14	UDP-N-acetylglucosamine transferase subunit alg14	0.035624	-0.0330052	0.0835099	-0.074264	-0.116344	0.0709929	-0.00952864	0.0535121	-0.0908475	-0.0872712	-0.0335779	0.0344181	-0.0170174	-0.0294781	-0.0465727	0.0243464	-0.00270526	0.0400016	-0.0648632	-0.083396	NS	0.0486245	-0.162981	0.00737619	-0.00737619	0.128308	0.00952864	0.0767245	-0.0315194	-0.106806	0.0611854	0.0384941	0.0117607	0.01054	0.0125198	-0.01054	0.0322158	-0.0248318	-0.0045344	-0.0338875	0.0596511	0.0130005	-0.129975	-0.0761337	0.0668879	0.244652	-0.0614643
O14200	pxa1	PXA domain protein 1	-0.386604	-0.0682936	1.11898	0.779397	0.0682936	0.0714579	0.0536089	0.114391	-0.176544	-0.488111	#N/A	#N/A	#N/A	#N/A	#N/A	-0.157573	-0.00734234	0.616686	0.301426	-0.209909	NS	-0.233175	-0.23268	0.0914917	-0.163023	0.450188	-0.0896797	0.126787	-0.0536089	0.20893	-0.600904	#N/A	#N/A	#N/A	#N/A	#N/A	-0.161427	-0.0529466	0.0189414	0.0229535	-0.0753579	0.153429	-0.164387	-1.02749	-0.94242	0.381894	-0.161138
O14201	mug86	Meiotically up-regulated gene 86 protein	-0.325493	-0.316836	-0.198606	0.263963	0.57578	-0.371851	-0.0670657	-0.135137	0.211901	0.638165	-0.0710583	-0.188245	-0.0457621	0.0482664	0.0807438	-0.256134	-0.190716	-0.126502	0.17471	0.431563	0.00270808	-0.442911	-0.191841	0.191841	0.622263	1.1431	-0.193141	-0.00874662	0.00874662	0.433825	0.916174	-0.210834	-0.0710363	0.0457621	0.175666	0.502267	-0.282295	-0.0905414	0.0821166	0.410585	0.853846	-0.117418	0.124995	0.390447	0.3583	0.567318	0.17871
O14205	vps74	Vacuolar protein sorting-associated protein 74	-0.0603719	0.00460291	-0.0732274	-0.00460291	-0.0236726	-0.00188065	-0.0175772	-0.0588951	-0.0435524	-0.0308685	0.000222683	-0.110569	-0.0274653	-0.000222683	0.0133567	-0.0206766	-0.0411809	-0.053196	-0.016126	-0.0137281	NS	-0.120141	0.055593	0.026031	0.108092	0.112407	0.00188065	0.00942993	0.0377636	0.112415	0.138813	-0.0604243	0.00846148	-0.0108771	0.104916	0.176255	-0.0595614	0.0244948	0.0176392	0.108474	0.142492	-0.0597687	0.0509901	0.0992584	0.112695	0.13608	0.00376129
O14206		Brix domain-containing protein C1B9.03c	0.12847	0.0347099	-0.00815868	-0.00703335	-0.0479479	0.109587	0.0868826	0.0609722	-0.166473	-0.14522	0.175259	-0.0103426	0.0103426	-0.136942	-0.0555172	0.137772	0.0370833	0.021052	-0.103483	-0.082895	0.00621796	0.0888166	0.0683241	0.00703335	-0.083334	-0.1655	0.0722713	-0.0952682	0.0593452	-0.157612	-0.0593452	0.130818	0.113574	-0.0729723	0.0162115	-0.170587	0.0973021	0.0288766	-0.0021979	-0.0749114	-0.131811	-0.0396538	0.0336142	0.015192	-0.0763006	-0.117552	-0.0373154
O14209	SPAC6B12.04c	Uncharacterized aminotransferase C6B12.04c	0.103216	0.0387888	-0.0184193	0.0271511	-0.0462379	0.0137291	0.0289927	-0.00666046	-0.0115032	-0.0355549	0.0237274	-0.00825977	-0.0427103	0.00825977	0.0601597	0.0468909	0.0198406	-0.0225967	0.00796922	-0.00721105	NS	-0.00471115	0.0759392	-0.0327702	-0.0236387	0.00471115	0.0160847	0.0275726	-0.0256329	0.00666046	-0.0587177	0.0118132	0.0093832	-0.0226011	-0.0568914	-0.0848475	0.00772889	0.0376317	-0.0270014	-0.0246232	-0.0462847	-0.107927	0.0371504	-0.0143509	-0.0507898	0.0509491	0.00235558
O14210	ies2	INO80 complex subunit 2	0.0244517	0.273701	-0.0130534	0.0058589	-0.1225	0.180777	-0.0236702	-0.0391493	0.0658731	0.0236702	-0.0024929	-0.0100946	-0.00795841	-0.0219259	-0.194299	0.0675785	0.0799788	-0.0200537	0.016602	-0.0977095	NS	0.174142	0.018887	-0.0371995	-0.0058589	-0.0710883	0.13958	-0.133344	-0.188864	0.0237818	-0.193691	0.144369	0.0734282	0.0108433	0.0024929	0.00727367	0.152697	-0.0136762	-0.07174	0.00680526	-0.0858353	0.149691	-0.254814	-0.0241461	-0.0117178	0.0514116	-0.0411968
O14212	SPAC6B12.07c	Uncharacterized RING finger protein C6B12.07c	-0.0230093	0.0230093	-0.211242	-0.27233	-0.4025	0.264256	0.019526	-0.201056	-0.24466	-0.520393	0.0284438	0.110789	-0.127849	-0.515024	-0.457468	0.0898968	0.051108	-0.180049	-0.344005	-0.46012	0.000657285	0.161455	0.284348	0.0792694	-0.139667	0.0697432	-0.019526	0.161506	0.33302	-0.181555	0.126185	0.205393	0.134503	-0.0284438	0.0638652	-0.313636	0.115774	0.193453	0.127948	-0.0857855	-0.0392361	0.184464	0.261339	0.290511	0.132664	0.472243	-0.283782
O14214	trm10	tRNA (guanine(9)-N1)-methyltransferase	0.159552	0.0630045	0.0293541	0.0129452	-0.0432281	-0.0607276	0.424299	0.0622201	-0.000792027	0.135951	0.0814953	0.00379848	-0.0457487	-0.00174809	-0.0865765	0.0601064	0.163701	0.0152752	0.00346835	0.00204865	NS	0.0917854	-0.0288467	-0.0129452	-0.0777941	-0.163855	0.173896	0.000792027	-0.0149131	-0.175265	-0.308861	0.0589724	0.022584	0.00174809	-0.037221	-0.107724	0.108218	-0.00182358	-0.00870339	-0.09676	-0.19348	-0.0677662	-0.0918512	-0.0422993	-0.0907393	-0.120626	0.234624
O14215	pri1	DNA primase small subunit	0.171876	0.0721593	0.0225616	-0.153544	-0.207036	0.129134	-0.0149522	0.0303311	-0.292753	-0.145998	0.175576	0.196405	-0.0192966	-0.150957	-0.155364	0.158862	0.0845375	0.0111987	-0.199085	-0.169466	0.000143374	-0.0482697	0.0724597	-0.189629	-0.0225616	0.0648131	0.100907	0.18215	-0.0469337	-0.113793	0.0149522	0.0926228	0.0192966	0.0471592	-0.0606613	-0.104042	0.04842	0.0913022	-0.0631345	-0.0656719	-0.00809224	-0.220146	0.000300407	-0.212191	0.130982	0.271849	-0.0282269
O14217	tom70	Probable mitochondrial import receptor subunit tom70	0.000523567	0.00587082	-0.0435743	0.00393581	-0.056468	-0.0403967	-0.0310574	0.0220366	-0.00206852	0.00206852	-0.0377464	0.0266771	0.00684834	-0.00400257	0.0821915	-0.0258732	0.000496864	-0.00489648	-0.000711759	0.00926399	NS	-0.0322752	0.00986385	-0.0518866	0.0147076	-0.000523567	-0.0224447	-0.0271616	0.0160723	0.0218935	0.0170984	0.0143824	0.00400257	-0.0219545	-0.0197973	-0.0231638	-0.0134459	-0.00443172	-0.0192563	0.00560125	-0.00219631	-0.0327988	0.00399303	-0.00831223	0.0107718	0.0559444	0.017952
O14222	fsv1	Syntaxin-like protein fsv1	0.00387812	0.000890255	-0.0449843	0.0706868	-0.000890255	-0.0109282	0.0163059	0.0109282	-0.0414801	0.0337	-0.00217772	-0.0838304	-0.0798135	0.194149	0.138566	-0.00307592	-0.0222114	-0.0379566	0.0744518	0.0571251	NS	-0.114276	0.0359998	-0.019731	-0.0451245	0.00459719	-0.111661	0.0128241	-0.0602255	-0.0386839	0.0178099	-0.0655751	-0.0309587	0.00217772	0.152229	0.163221	-0.0971708	0.00595506	-0.0259263	0.0228068	0.061876	-0.118155	0.0351095	0.0252533	-0.115811	0.00548744	-0.100733
O14223	tvp15	Golgi apparatus membrane protein tvp15	0.0133491	-0.357282	-0.0969167	-0.160824	0.060555	-0.00913429	0.0573664	-0.0612793	0.0301046	-0.0215588	0.0820045	-0.0049696	-0.0958166	-0.0470247	0.162046	0.0287398	-0.101628	-0.0846709	-0.0592481	0.0670142	NS	-0.360906	0.0191083	0.0747991	-0.0133491	0.042417	-0.142624	-0.0773954	0.00913429	0.0783014	0.225656	-0.188327	-0.0184011	0.0049696	0.176488	0.35024	-0.230619	-0.0255628	0.0296343	0.0804801	0.206104	-0.374255	0.37639	0.171716	0.147475	-0.0181379	-0.13349
O14224	SPAC6F12.06	Rho GDP-dissociation inhibitor	0.0373149	-0.074676	-0.06424	-0.00326777	0.037641	-0.0239363	0.0095253	-0.075923	0.12305	0.00410938	-0.0326786	-0.00238132	0.00238132	0.0414877	0.0162697	-0.00643333	-0.0225107	-0.0459272	0.0537566	0.01934	NS	-0.113936	0.0187793	0.0458026	0.00326777	-0.00751352	-0.0960855	0.0183153	-0.0325193	-0.00410938	0.05441	-0.0344133	-0.0440607	0.0194902	0.024478	-0.00726414	-0.0814783	-0.00232204	0.0109245	0.00787878	0.0132108	-0.151251	0.0934553	0.110043	0.00653553	-0.0451546	-0.0721493
O14225	tom20	Mitochondrial import receptor subunit tom20	-0.0206246	-0.00294447	-0.0381093	0.00917387	-0.0389047	-0.0538039	0.000924587	-0.0844321	0.0272603	-0.0112014	0.0314851	-0.106827	-0.0314851	0.0364203	0.179818	-0.0143145	-0.0362824	-0.0513422	0.0242848	0.0432372	NS	-0.109532	0.0799289	0.0308452	0.112923	0.00294447	-0.000924587	-0.0225368	0.034369	0.101325	0.0808702	-0.124211	-0.0384126	-0.0392423	0.143825	0.251462	-0.0782224	0.00632652	0.0086573	0.119358	0.111759	-0.0889072	0.0828733	0.0689545	0.103749	0.0418491	0.0528793
O14226	exo84	Exocyst complex component exo84	#N/A	#N/A	#N/A	#N/A	#N/A	-0.0953746	0.265482	0.126346	0.0875106	-0.0171218	-0.0660615	0.121427	-0.04425	0.05582	0.0525422	-0.080718	0.193455	0.041048	0.0716653	0.0177102	NS	#N/A	#N/A	#N/A	#N/A	#N/A	0.0171218	-0.125084	0.334993	-0.18726	-0.372366	0.00357199	-0.12406	-0.00357199	-0.154372	0.052918	0.0103469	-0.124572	0.16571	-0.170816	-0.159724	#N/A	#N/A	#N/A	#N/A	#N/A	0.112496
O14228	ade3	Probable phosphoribosylformylglycinamidine synthase	0.163154	0.0676746	0.0236998	0.0595751	-0.0236998	0.0645189	0.0360718	0.0381441	-0.0271349	-0.106751	0.0447378	0.0324669	0.0125484	-0.0476017	-0.0549002	0.0908035	0.0454044	0.0247974	-0.00505384	-0.0617838	0.0260178	0.0277662	-0.0374498	-0.0511389	-0.0987816	-0.0592127	0.0556097	0.0271349	-0.0570879	-0.109326	-0.195039	0.0757389	0.0617065	-0.0125484	-0.0549049	-0.123083	0.0530383	0.0171305	-0.0402584	-0.087671	-0.125778	-0.135387	-0.105124	-0.0748386	-0.158357	-0.0355129	-0.00890923
O14230	fps1	Farnesyl pyrophosphate synthase	0.171556	0.0523977	0.0120487	-0.00841713	-0.118244	0.0489149	0.0325623	-0.011096	-0.00305653	-0.126401	0.0774989	0.104765	0.00292826	-0.130414	-0.00292826	0.0993234	0.0632418	0.00129366	-0.047296	-0.0825245	0.00490216	-0.00310516	0.0434532	0.00310516	-0.0342951	-0.0689087	0.111068	0.0705805	0.00305653	-0.0475054	-0.151273	0.104743	0.0523686	-0.0474849	-0.0541778	-0.145336	0.0709017	0.0554674	-0.0137744	-0.0453261	-0.121839	-0.174662	-0.00894451	-0.00894356	-0.025878	0.0493355	0.0621529
O14232	mtr4	ATP-dependent RNA helicase mtr4	0.0935364	0.176171	-0.0111294	0.0111294	0.138668	0.0697565	0.182325	0.0225058	-0.0446329	0.0925703	-0.00600767	0.0126119	-0.0373759	0.00600767	0.0650916	0.0524284	0.123703	-0.00866652	-0.00916529	0.0987767	NS	0.246915	-0.0128174	-0.161839	-0.0888205	-0.140835	0.000100136	-0.0253878	-0.0634756	-0.000100136	-0.0883608	0.0398202	0.0133491	-0.0166459	-0.167059	-0.0145841	0.0956117	-0.00828536	-0.0806533	-0.0853267	-0.0812599	0.153378	-0.188989	-0.150709	-0.0999498	-0.279503	-0.0696564
O14233	rna14	mRNA 3-end-processing protein rna14	0.0491185	0.0114684	-0.00262976	-0.0372481	0.0359292	0.00390911	0.0359249	-0.00998211	0.0178061	-0.0457964	-0.0149202	0.00372696	0.000652313	0.0724773	-0.0409784	0.0127025	0.0170401	-0.00398652	0.0176784	-0.0169485	NS	-0.0453296	0.0332379	-0.00388479	0.00262976	-0.0246692	-0.00390911	-0.0262899	-0.0361776	0.0164251	0.0339479	-1.33514e-05	0.0690727	1.33514e-05	-0.0219879	-0.0336723	-0.0164173	0.0253402	-0.0133497	-0.000977675	-0.00813119	-0.0944481	0.0217695	-0.00125504	0.0398779	-0.0605984	-0.00781822
O14236	nog2	Nucleolar GTP-binding protein 2	0.243567	0.0157943	0.164929	0.0244794	-0.0157943	0.429997	0.201756	0.0748467	-0.118598	-0.0788922	0.343458	0.0270343	-0.152457	-0.0116086	-0.172104	0.339007	0.0815282	0.0291063	-0.0352426	-0.0889303	0.00234857	-0.0287728	0.0541959	-0.0640922	-0.0633569	-0.13599	0.124754	0.00904036	-0.00904036	-0.247036	-0.375948	0.203573	0.15672	0.0116086	-0.262453	-0.164546	0.0998514	0.0733186	-0.020508	-0.190949	-0.225495	-0.27234	0.0384016	-0.229021	-0.0878363	-0.120195	-0.305243
O14238	ost2	Probable dolichyl-diphosphooligosaccharide--protein glycosyltransferase subunit ost2	0.0449786	-2.6226e-05	-0.132971	-0.108372	0.0214057	-0.0076313	0.0631323	0.0076313	-0.00798607	-0.129564	0.00698376	-0.000988007	-0.016201	-0.0959835	0.116546	0.014777	0.020706	-0.0471803	-0.0707806	0.0027957	NS	0.1098	-0.0168881	2.6226e-05	0.0438313	-0.0425382	0.0115128	0.0157452	0.102764	-0.0874691	-0.123842	0.0239162	0.111235	0.000988007	-0.0777321	-0.132488	0.0484096	0.0366972	0.0345928	-0.0404566	-0.0996229	0.0648212	-0.0168619	0.132998	0.152204	-0.0639439	0.0191441
O14241	arc2	Actin-related protein 2/3 complex subunit 2	0.0313969	0.0225077	-0.0353813	-0.0198059	-0.0566025	-0.0106707	-0.00439072	0.0263281	-0.0424986	-0.026845	0.058733	0.0451765	0.00493145	-0.0774832	0.045517	0.0264864	0.0210978	-0.00137393	-0.0465959	-0.0126435	NS	0.0111828	0.0496216	-0.0566959	0.0783548	-0.0111828	0.0138197	0.00236797	-0.00236797	0.0387907	0.0100527	0.0446081	-0.00493145	-0.030055	-0.0622072	-0.0570307	0.0232035	0.015686	-0.0297063	0.0183128	-0.0193869	-0.0202141	0.0271139	-0.0213146	0.0981607	0.0454197	0.0244904
O14242	SPAC6F6.11c	Putative pyridoxal kinase C6F6.11c	-0.0986476	0.026773	0.0526567	0.156727	-0.12549	0.0738068	0.0180101	0.0303822	-0.0134335	-0.038599	-0.00184774	0.123739	-0.0921979	-0.0268826	-0.0322757	-0.00889619	0.056174	-0.00305303	0.0388037	-0.0654548	NS	-0.0991473	-0.026773	0.075047	0.0879474	-0.0357299	0.0134335	-0.0287247	0.0221443	-0.142799	-0.0916367	0.0650115	0.00184774	0.00534964	0.0368323	-0.132319	-0.00690079	-0.0178833	0.0341803	-0.00600656	-0.0865618	-0.000499725	-0.053546	0.0223904	-0.0687799	0.0897598	-0.0603733
O14243	snx4	Sorting nexin-4	0.0110164	-0.0272346	-0.021729	0.0154719	0.0718436	-0.0410795	-0.0285759	0.0189734	0.0495996	0.0755491	-0.00653124	0.14407	0.066628	0.00653124	-0.0383954	-0.0121981	0.0294199	0.0212908	0.0238676	0.0363324	NS	-0.0419946	-0.0424466	-0.00445032	0.00445032	0.052402	-0.0160456	-0.0350389	0.00264454	0.0429678	-0.00264454	0.0708585	-0.0395732	-0.00954962	-0.0299354	0.0167451	0.00427278	-0.0390196	-0.00378513	0.00582759	0.0221675	-0.0530109	-0.0152121	0.0172787	-0.0110216	-0.0194416	0.025034
O14249	SPAC6G10.03c	probable cardiolipin-specific deacylase, mitochondrial	-0.0566168	-0.0463486	-0.0244646	-0.0265589	-0.0202589	-0.0500979	-0.0282083	0.0282083	-0.132835	-0.059505	0.121756	0.0821142	-0.0270014	-0.238643	-0.486643	0.00501362	0.00251913	-0.00775258	-0.132679	-0.188802	NS	0.0202589	0.0539522	0.0629015	0.0248165	0.0570421	0.0666738	0.0714746	0.177701	0.0989537	-0.0520263	0.106963	0.0270014	0.0278177	-0.243379	-0.402974	0.0646319	0.0508094	0.0894732	-0.0398695	-0.132653	0.0768757	0.100301	0.0873661	0.0513754	0.077301	0.116772
O14250	SPAC6G10.04c	Probable proteasome subunit alpha type-6	0.0251985	-0.00285387	-0.0737853	-0.03795	-0.112815	-0.00177717	0.00177717	-0.0659652	-0.0516982	-0.0869956	0.0458927	-0.0211191	-0.0234194	-0.0605459	-0.0179424	0.0231047	-0.00739861	-0.05439	-0.0500647	-0.0725845	NS	0.00285387	0.0058198	-0.0153537	0.0363212	0.10151	-0.0171351	0.0155053	0.0672441	0.0978074	0.0633168	0.00547123	0.0160322	0.000596046	0.0486917	-0.000596046	-0.00293668	0.0124524	0.0174955	0.0609401	0.0547434	-0.0223446	0.00867367	0.0584316	0.0742712	0.214325	-0.015358
O14251	trs120	Transport protein particle subunit trs120	0.0590863	-0.0612035	-0.0478053	-0.224592	0.201184	#N/A	#N/A	#N/A	#N/A	#N/A	0.117125	0.199282	0.0142527	0.158442	-0.0142527	0.0881054	0.0690391	-0.0167763	-0.0330746	0.0934656	NS	0.131409	-0.0821357	-0.397034	0.0478053	0.170162	#N/A	#N/A	#N/A	#N/A	#N/A	-0.182194	-0.0771341	0.0565014	-0.32606	-0.159506	-0.0253923	-0.0796349	-0.170266	-0.139127	0.00532794	0.0723228	-0.0209322	-0.349229	0.272397	-0.0310221	#N/A
O14253	cbc1	Nuclear cap-binding protein subunit 1	-0.112164	0.0477662	-0.0572343	-0.00354433	0.0583777	-0.0604277	-0.0633965	-0.0475149	0.0506468	0.105807	-0.00899792	0.0143757	-0.00846291	-0.0670433	-0.023324	-0.0605299	-0.000418186	-0.0377374	-0.00664695	0.0469537	NS	-0.202408	-0.0697351	0.0650992	0.00354433	0.0727229	-0.0609865	-0.00483227	0.00483227	0.0548601	0.0571642	0.0484924	-0.00584793	0.00584793	0.0313873	0.0191383	-0.0716341	-0.0268051	0.0252598	0.0299306	0.0496751	-0.0902443	-0.117501	0.122334	0.00708866	0.0143452	-0.000558853
O14254	idp1	Probable isocitrate dehydrogenase [NADP], mitochondrial	0.120203	-0.0181127	-0.0115104	0.0717511	-0.0854373	-0.0423784	-0.0258732	-0.103215	0.068572	-0.0651083	-0.0444365	0.045681	0.0195885	-0.0436401	0.0647154	0.0111295	0.000565052	-0.0317124	0.0322277	-0.0286101	NS	0.00496912	0.0222516	-0.0417018	-0.00496912	0.0315537	0.0140219	-0.00171375	0.00394344	0.0283976	0.00171375	0.0148106	0.0087719	-0.0087719	-0.0127583	-0.0924149	0.0112672	0.00976992	-0.0155101	0.00355673	-0.0197158	-0.115234	0.0403643	-0.0301914	-0.0767202	0.116991	0.0564003
O14255	SPAC6G10.09	Probable mannosyl-oligosaccharide glucosidase	0.0317202	0.0303555	-0.0719805	-0.0160189	-0.067275	0.0343337	-8.34465e-05	-0.0289464	-0.0277448	-0.0739255	0.0363016	-0.0133209	-0.0164604	-0.0437222	0.0248384	0.0341185	0.00565036	-0.0391291	-0.0291619	-0.0387874	NS	-0.0151815	0.0724058	-0.0130014	0.0360699	0.0130014	8.34465e-05	0.00676298	-0.0253339	0.0197806	0.0125098	-0.0158691	0.0133209	-0.050209	0.0181847	0.0291805	-0.0103224	0.0308299	-0.0295148	0.0246784	0.0182306	-0.0469017	0.0420504	0.058979	0.0520887	0.0802765	-0.0342503
O14259	sfp47	Ubp4-interactor sfp47	0.131229	0.0927854	-0.0391603	0.0288119	-0.104096	0.0730925	0.0815487	-0.0675592	0.139436	-0.0409269	#N/A	#N/A	#N/A	#N/A	#N/A	0.102161	0.087167	-0.0533597	0.0841238	-0.0725114	NS	0.238039	0.11841	-0.144265	-0.0288119	-0.230601	0.0534525	-0.170751	0.0409269	-0.129489	-0.089139	#N/A	#N/A	#N/A	#N/A	#N/A	0.145746	-0.0261705	-0.0516689	-0.0791504	-0.15987	0.10681	0.0256243	-0.105104	-0.0576239	-0.126505	-0.01964
O14261	taf1	Taz1-interacting factor 1	-0.151527	-0.107323	0.0345769	-0.0212436	0.188111	-0.227508	-0.173441	0.0733919	0.0161123	0.0723133	0.0148015	-0.124331	-0.0924573	0.0857921	0.111123	-0.121411	-0.135032	0.0051705	0.0268869	0.123849	0.00555913	-0.223167	-0.156278	0.0217557	0.0212436	0.168799	-0.0804272	-0.0622158	-0.0161123	0.0175505	0.136395	-0.228549	-0.0148015	-0.125811	0.132617	0.176626	-0.177381	-0.0777651	-0.0400559	0.0571372	0.160607	-0.07164	-0.048955	-0.0128212	0.0424871	-0.0193119	0.14708
O14265	vma13	V-type proton ATPase subunit H	0.02033	-0.00106192	-0.065825	-0.00643015	-0.0246949	0.0219612	0.0075922	-0.022686	-0.00490952	-0.00087738	0.0538464	-0.0134516	-0.0500364	0.0200739	0.0764923	0.0320458	-0.0023071	-0.0461825	0.00291141	0.0169733	NS	-0.0746884	0.00106192	0.0125461	0.0573678	0.0144114	-0.00635719	-0.00787163	0.00087738	0.0625114	0.0664272	-0.00118923	-0.0264502	-0.0256948	0.00118923	0.0288115	-0.0274116	-0.0110866	-0.00409047	0.0403562	0.03655	-0.0950184	0.00212383	0.078371	0.063798	0.0391064	-0.0283184
O14266	sec39	Protein transport protein sec39	-0.117199	-0.0554552	-0.0190411	0.12053	0.0190411	-0.0442624	0.0899072	0.0497489	-0.170037	-0.0651708	0.0365896	-0.0307693	0.0152893	0.056303	0.0393648	-0.0416239	0.00122754	0.0153324	0.00226545	-0.00225496	NS	-0.192527	-0.14459	0.107288	0.0856857	0.0462818	0.0113044	0.0855803	-0.0113044	0.0259843	-0.163742	-0.0675602	-0.0337772	-0.00714111	0.00714111	-0.013258	-0.0829275	-0.0309291	0.0296143	0.0396037	-0.0435726	-0.0753279	-0.0891352	0.126329	-0.0348444	0.0272408	0.0555668
O14268	SPAC7D4.13c	Uncharacterized protein C7D4.13c	-0.0141411	0.0141411	-0.397555	-0.19129	0.15959	#N/A	#N/A	#N/A	#N/A	#N/A	-0.0714951	-0.105379	-0.0827723	0.163332	0.118924	-0.0428181	-0.045619	-0.240164	-0.013979	0.139257	NS	0.0247421	-0.414782	0.0345945	0.652591	-0.448278	#N/A	#N/A	#N/A	#N/A	#N/A	0.214997	-0.132896	0.0644236	-0.0644236	0.330947	0.11987	-0.273839	0.049509	0.294084	-0.0586658	0.0388832	-0.428923	0.43215	0.843881	-0.607868	#N/A
O14273	SPAC8C9.04	Meiotically up-regulated protein C8C9.04	0.053946	0.0641608	0.00602388	-0.106996	-0.107412	0.0201821	0.0029521	0.0106168	0.00756311	-0.0315089	0.0550966	0.00214005	-0.0189095	0.02355	-0.0297594	0.0430749	0.0230843	-0.000756264	-0.0252943	-0.0562267	NS	0.0246091	-0.00395346	-0.0723491	0.00395346	-0.0718036	0.0189881	-0.0224147	-0.0029521	-0.0071826	-0.0110717	-0.00214005	-0.0632439	-0.0596199	0.0528336	0.0215206	0.0138191	-0.0298707	-0.0449737	0.0165348	-0.0204515	-0.0293369	-0.0681143	-0.078373	0.11095	0.0356083	-0.001194
O14274	dtd1	D-tyrosyl-tRNA(Tyr) deacylase	0.123776	0.0254498	-0.00992107	0.00992107	-0.0257044	0.00363922	0.0543013	-0.03442	0.0043354	-0.120331	0.126717	0.00558758	-0.0612116	-0.00558758	0.0319233	0.0847108	0.0284462	-0.0351842	0.00288963	-0.0380373	NS	0.016614	0.0742731	-0.036067	-0.0523853	-0.123818	-0.00363922	0.0362911	0.0574017	-0.0998955	-0.0807858	0.0180941	0.016839	-0.0954885	-0.0150137	-0.0775766	0.0103563	0.0424678	-0.024718	-0.0557648	-0.0940603	-0.107162	0.0488234	-0.0261459	-0.0623064	-0.098114	-0.00727844
O14279	rrp14n	Ribosomal RNA-processing protein 14-N	0.203513	-0.263157	0.207525	-0.118186	0.237975	-0.0664034	0.334838	0.00989056	-0.100878	0.00191021	0.11746	-0.0501533	0.00291395	0.00306654	0.0957046	0.0848564	0.00717576	0.0734431	-0.0719989	0.111863	NS	0.550769	-0.140683	-0.489024	0.118186	-0.185292	-0.0150433	-0.00191021	0.0328245	0.130058	-0.0754623	-0.0802531	-0.00291395	0.151809	-0.0537133	-0.223846	0.151824	-0.0485023	-0.101463	0.0648435	-0.161533	0.347257	0.122475	-0.696548	0.236371	-0.423266	0.0513601
O14280	SPAC8C9.11	Uncharacterized bolA-like protein C8C9.11	0.112361	0.0619049	0.333646	-0.0543184	-0.00266933	-0.0329571	0.138356	0.00908089	-0.0408497	-0.00908089	-0.223451	0.11038	0.0781803	-0.0131607	-0.188916	-0.0480156	0.103547	0.140302	-0.0361096	-0.0668888	NS	0.0694742	0.00266933	-0.105338	-0.0572948	-0.0979128	0.0538731	0.0684013	0.0607243	-0.0789719	-0.261227	0.0131607	0.0318871	0.0471096	-0.0470085	-0.0496578	0.0455027	0.0343192	0.000831922	-0.0610917	-0.136266	-0.0428867	-0.0592356	-0.438984	-0.00297642	-0.0952435	0.0868301
O14281	SPAC8C9.12c	Uncharacterized mitochondrial carrier C8C9.12c	-0.0623031	0.0874085	-0.249135	0.114333	0.0623031	0.0781379	0.0580935	-0.14065	-0.0632825	0.0308328	0.156043	0.000665665	-0.223001	0.104973	-0.0196657	0.0572926	0.0487226	-0.204262	0.0520077	0.02449	NS	-0.281597	-0.29114	0.102963	-0.0735345	0.0941367	0.00433874	-0.06675	-0.00433874	0.0203929	-0.0312486	-0.000665665	0.218031	-0.0900612	0.180731	-0.0526619	-0.0926412	-0.0466197	0.00285435	0.0425297	0.00340875	-0.219294	-0.378549	0.352098	-0.187867	0.0318336	-0.0737991
O14284	oxr1	Oxidation resistance protein 1	-0.388879	-0.270794	-0.211923	0.108195	0.119803	0.14452	-0.0747852	-0.433364	-0.0869751	-0.187356	-0.707351	0.00534916	-0.259111	-0.00534916	0.0334892	-0.317237	-0.11341	-0.301466	0.00529035	-0.0113544	NS	-0.343103	-0.108195	0.148732	0.17049	0.59335	-1.0013	0.0747852	0.755122	0.136567	0.307313	-0.52883	-0.0526943	0.112624	0.0208082	0.381407	-0.624412	-0.0287015	0.338826	0.109289	0.427357	0.0457754	0.162599	0.360655	0.062295	0.473547	-1.14582
O14286	atm1	Iron-sulfur clusters transporter atm1, mitochondrial	-0.225729	-0.00724888	0.00724888	0.126293	-0.143422	-0.023149	-0.0615029	0.176089	0.213622	0.1869	0.0321593	-0.149124	0.00516939	0.0149331	-0.0020051	-0.0722396	-0.0726252	0.0628357	0.118283	0.0138241	NS	-0.413407	-0.104032	0.0868473	0.0755081	0.22123	-0.12109	-0.00759935	0.00759935	0.168469	-0.0469403	-0.0734992	-0.135808	-0.0579925	0.00290918	0.0020051	-0.202666	-0.0824798	0.0121514	0.0822954	0.0587648	-0.187678	-0.0967827	0.0795984	-0.0507851	0.364652	-0.0979414
O14289	leu2	3-isopropylmalate dehydratase	0.172852	0.0767202	0.00994682	-0.00994682	-0.151402	0.0565081	0.0850582	0.0128756	-0.0128756	-0.0838861	0.0649047	0.0598607	-0.0319057	-0.10132	0.0272708	0.0980881	0.0738797	-0.00302776	-0.0413807	-0.069339	0.00283473	0.067873	0.0171776	-0.0616264	-0.12437	-0.146143	0.0750666	0.0765467	-0.0723009	-0.110274	-0.155793	0.0839124	0.0437512	-0.0272708	-0.0783763	-0.179077	0.0756173	0.0458252	-0.0537327	-0.10434	-0.160338	-0.104979	-0.0595427	-0.0715733	-0.114423	0.00525856	0.0185585
O14290	SPAC9E9.04	Uncharacterized protein C9E9.04	-0.0670938	-0.0802784	-0.0875368	0.0801306	0.0058012	-0.239209	-0.0632324	-0.0112677	0.140874	0.0112677	-0.0518475	0.0163565	-0.030755	-0.0102835	0.160574	-0.119383	-0.0423848	-0.0431865	0.0702403	0.0592143	0.0350118	-0.278104	-0.0058012	0.0378542	0.07868	0.161412	-0.171952	-0.0554552	0.0844202	0.196599	0.132478	-0.10576	-0.000674248	0.000674248	0.0878248	0.105041	-0.185272	-0.0206436	0.0409829	0.121035	0.132977	-0.21101	0.0744772	0.125391	-0.00145054	0.155611	0.0672569
O14293	SPAC9E9.09c	Putative aldehyde dehydrogenase-like protein C9E9.09c	0.425478	0.175373	-0.0707545	-0.0472064	-0.305807	0.550126	0.334713	-0.1025	-0.00658131	-0.203137	0.277445	0.154145	-0.0278616	-0.18773	-0.0866261	0.417683	0.22141	-0.0670387	-0.0805058	-0.198523	3.74606e-07	0.420172	0.204554	-0.00637197	0.00637197	-0.0614676	0.58216	0.27646	0.00658131	-0.0131369	-0.0215101	0.370961	0.227702	0.0245752	-0.0245752	-0.108018	0.457764	0.236239	0.00826152	-0.0104467	-0.0636652	-0.00530624	0.0291815	0.0643826	0.0535784	0.244339	0.0320339
O14295	plr1	Pyridoxal reductase	0.166426	-0.0327268	0.0228829	-0.0118403	-0.202905	0.00349903	-0.0189285	-0.00349903	-0.0164614	-0.0204268	0.0475206	0.139294	0.0120926	-0.105577	0.095582	0.072482	0.0292128	0.0104922	-0.0446264	-0.0425833	NS	0.0975251	0.0605302	-0.167533	-0.00415277	0.00415277	0.0757437	0.113433	-0.00635624	0.10024	0.105128	0.096674	-0.0120926	-0.0463963	-0.0813618	-0.0612297	0.0899809	0.0539568	-0.0734286	0.0049084	0.0160171	-0.0689011	0.093257	-0.190416	0.00768757	0.207058	0.0722446
O14296	vps24	Vacuolar protein sorting-associated protein 24	0.106677	-0.00664473	0.155684	-0.0815711	-0.107684	0.037292	0.0192046	0.00769854	-0.205771	0.099586	#N/A	#N/A	#N/A	#N/A	#N/A	0.0719843	0.00627995	0.0816913	-0.143671	-0.00404882	NS	0.135837	0.0796809	-0.0412126	-0.00466394	0.00466394	-0.0558352	-0.00769854	-0.0114522	0.010097	-0.228302	#N/A	#N/A	#N/A	#N/A	#N/A	0.0400009	0.0359912	-0.0263324	0.00271654	-0.111819	0.0291605	0.0863256	-0.196897	0.0769072	0.112348	-0.0931273
O14297	SPAC9E9.15	Uncharacterized protein C9E9.15	-0.3536	-0.215095	0.0183296	0.147474	0.133556	-0.234308	-0.054204	0.087326	0.149637	0.348303	-0.285604	-0.0253	0.0451174	0.107173	0.159328	-0.291171	-0.0981995	0.0502577	0.134761	0.213729	1.12456e-05	-0.490898	-0.17964	-0.0183296	0.0244703	0.12237	-0.297165	-0.12241	-0.0456734	0.0456734	0.0964241	-0.133937	-0.0965986	-0.00851345	0.00851345	0.0448771	-0.307333	-0.132883	-0.0241721	0.0262191	0.0878903	-0.137299	0.0354548	-0.0366592	-0.123004	-0.0111866	-0.0628567
O14299	wis4	MAP kinase kinase kinase wis4	-0.17852	-0.192577	0.0596991	0.276078	0.11921	-0.24329	0.197361	-0.275626	0.144819	0.309733	-0.113453	0.163955	-0.180216	0.323614	-0.00385761	-0.178421	0.0562463	-0.132047	0.24817	0.141695	0.0129426	0.0022974	-0.114611	-0.0022974	-0.204355	0.179304	-0.0939431	-0.18403	0.144244	0.0816283	-0.0816283	-0.132835	0.0413313	0.00385761	-0.24111	0.0846119	-0.074827	-0.0857698	0.0486013	-0.121279	0.0607626	0.180818	0.0779667	-0.0619965	-0.480433	0.0600939	0.149347
O14300	oxa101	Mitochondrial inner membrane protein oxa1-1	-0.230465	-0.0433269	-0.0682702	0.0433269	0.0976138	-0.203237	0.0160103	-0.00180912	0.00180912	-0.0308218	0.0105867	0.0527573	-0.0441151	0.00320244	0.136727	-0.141038	0.00848023	-0.0380648	0.0161128	0.0678398	NS	-0.356393	-0.0939145	0.114511	0.0923619	0.138784	-0.0941076	0.0341711	0.0770082	0.0509672	-0.0290842	-0.149017	-0.0218372	-0.00320244	-0.014204	0.130348	-0.199839	-0.0271935	0.0627723	0.0430417	0.080016	-0.125928	-0.0505877	0.182781	0.0490351	0.0411701	0.109129
O14301	SPAC9G1.05	Uncharacterized WD repeat-containing protein C9G1.05	0.0489979	0.00865078	-0.0479946	0.000465393	-0.00273895	0.00842094	-0.00348759	-0.0109806	-0.00839424	-0.00195694	-0.0323963	0.0399199	0.00378895	-0.00825214	0.0322418	0.00834084	0.0150277	-0.0183954	-0.00539366	0.00918198	NS	0.0241375	0.00780869	-0.0616512	-0.0161314	-0.000465393	0.033926	-0.00312614	0.00195694	0.0121574	0.00733185	0.010129	-0.00378895	0.019742	-0.042592	-0.0902987	0.0227308	0.000297864	-0.0133174	-0.015522	-0.0278107	-0.0248604	-0.000842094	-0.0136566	-0.0165968	0.00227356	0.0255051
O14302	cyk3	cytokinesis protein 3	-0.0317383	-0.0710135	-0.109392	0.011797	0.028059	-0.184252	-0.0459948	0.0726566	0.0232754	0.083662	0.0501394	-0.110504	-0.0415173	0.0128136	0.0719862	-0.0552835	-0.0758375	-0.0260843	0.015962	0.0612357	NS	-0.155514	-0.011797	0.0203266	0.0214453	0.0633488	-0.135113	-0.0232754	-0.0653076	0.0697517	0.113071	-0.069767	-0.0128136	-0.0295811	0.0655689	0.182493	-0.120131	-0.015962	-0.024854	0.0522553	0.119638	-0.123775	0.0592165	0.129719	0.00964832	0.0352898	0.049139
O14310	npp106	Nucleoporin npp106	0.296379	-0.0250068	-0.129699	0.0250068	-0.0943074	0.0527916	-0.0649614	0.0255604	-0.0324268	-0.140221	0.100619	0.0107417	-0.0930009	-0.146695	-0.0107417	0.14993	-0.0264088	-0.0657132	-0.0513716	-0.0817566	NS	-0.071569	0.0513663	-0.115522	0.122179	0.109112	0.0322571	0.0205727	0.0549107	-0.0855618	-0.0205727	0.0205131	0.0666251	-0.0758119	0.143974	-0.0707555	-0.00626628	0.046188	-0.0454744	0.0601969	0.00592804	-0.367948	0.0763731	0.0141773	0.0971718	0.20342	-0.0205345
O14313	pmp20	Putative peroxiredoxin pmp20	0.0906377	0.0699229	-0.0850081	-0.00507879	-0.162473	0.0541906	0.0477562	-0.0894136	0.0109758	-0.192004	0.0834064	0.112189	-0.0753889	-0.194644	0.054924	0.0760783	0.0766228	-0.0832702	-0.0629156	-0.0998511	0.0372245	0.1419	0.119431	-0.113166	0.00507879	-0.324836	0.104758	0.0613394	-0.0109758	-0.0266542	-0.266068	0.0501165	0.0947409	-0.157496	-0.0501165	-0.102313	0.0989248	0.0918371	-0.0938795	-0.0238973	-0.231073	0.0512619	0.0495081	-0.0281582	0.0101576	-0.162363	0.0505676
O14317	rpp203	60S acidic ribosomal protein P2-C	0.538106	-0.457567	0.0257998	0.291532	-0.698314	0.116822	0.0940242	0.503649	-0.0940242	-0.423326	-0.035604	0.330291	0.0743632	-0.117995	-0.030376	0.206441	-0.0110839	0.201271	0.0265042	-0.384005	NS	0.456267	0.16425	-0.0257998	-0.0848141	-0.270202	0.349284	0.456709	-0.139219	-0.131382	-0.281179	0.170875	0.182502	0.030376	-0.0774751	-0.170119	0.325475	0.267821	-0.0448809	-0.0978902	-0.2405	-0.0818386	0.621818	-0.0515995	-0.376346	0.428112	0.232462
O14319	SPBC16E9.02c	CUE domain-containing protein 5	-0.0211763	0.0352421	-0.00473118	-0.0618505	0.0930738	-0.047339	0.00972033	-0.115231	0.063169	0.0894713	-0.0555086	0.009161	-0.00818825	0.00818825	-0.00872898	-0.0413413	0.0180411	-0.0427168	0.0031689	0.0579387	NS	0.015008	0.00473118	-0.054616	0.0753231	-0.0584955	-0.0299344	-0.0663629	-0.00972033	0.180866	0.177957	-0.0345879	-0.0469818	0.0412083	0.115072	0.0692234	-0.0165048	-0.0362045	-0.00770934	0.123754	0.062895	0.0361843	-0.0305109	-0.0498848	0.137174	-0.151569	0.0174046
O14320	coa1	Cytochrome c oxidase assembly factor 1	-0.292512	0.0282559	-0.0282559	0.0853219	-0.0976062	0.0880175	0.165291	-0.358697	-0.0277452	-0.0839643	0.124035	-0.489728	-0.320804	0.109622	0.166027	-0.02682	-0.0987271	-0.235919	0.0557329	-0.00518115	NS	-0.250491	-0.156744	0.0457463	0.11139	0.14372	0.0577555	-0.139323	0.0277452	0.0703993	-0.216813	-0.488566	-0.109622	-0.436698	0.23742	0.114209	-0.227101	-0.13523	-0.121069	0.139736	0.0137054	0.0420218	-0.185	0.0740023	0.0260677	0.241326	-0.030262
O14321	erg6	Sterol 24-C-methyltransferase erg6	0.262151	0.0712166	-0.00329113	0.00329113	-0.206901	0.204823	0.0421991	0.0216122	-0.0458412	-0.169203	0.0527835	0.0701032	-0.0333629	-0.0966716	-0.00349092	0.173252	0.061173	-0.00501394	-0.0464072	-0.126531	0.00026165	0.13857	0.0704374	-0.0122347	-0.0913048	-0.199168	0.159023	0.12019	-0.0216122	-0.110521	-0.199902	0.149403	0.0899186	-0.00891638	0.00349092	-0.173412	0.148999	0.0935152	-0.0142544	-0.0661117	-0.190827	-0.123581	-0.000779152	-0.00894356	-0.0945959	0.00773239	-0.0457993
O14324	SPBC16E9.09c	Uncharacterized membrane protein C16E9.09c	0.0266042	-0.00543261	0.0226846	-0.0202212	0.00543261	-0.0406756	0.0093646	-0.0093646	0.0101514	-0.0555243	0.00244474	-0.00244474	-0.0831752	-0.0428977	-0.10492	-0.00387557	0.000495752	-0.0232851	-0.0176558	-0.0516706	NS	-0.0532756	-0.0229812	-0.00887632	0.104846	0.266125	-0.0178561	0.0820928	-0.0200057	0.0799108	0.167256	0.0336652	-0.015573	0.00770044	0.0521016	0.0541101	-0.0124888	0.0145129	-0.00706053	0.0789529	0.162497	-0.0798798	-0.0175486	-0.0315609	0.125068	0.260693	0.0228195
O14326	pub3	E3 ubiquitin-protein ligase pub3	-0.241695	-0.0818777	-0.16927	0.0314865	0.0403271	-0.269286	0.209898	0.0868821	0.0432982	-0.0590911	-0.0804281	-0.0554466	-0.00071907	0.108173	0.12218	-0.197136	0.0241914	-0.0277022	0.060986	0.034472	NS	-0.433261	-0.0314865	0.0857086	0.0761652	0.1325	-0.0432982	-0.257858	-0.180284	0.0708203	0.117841	0.00071907	-0.100899	-0.0241051	0.207247	0.245468	-0.158613	-0.130081	-0.0395602	0.118077	0.16527	-0.191566	0.0503912	0.254978	0.0446787	0.0921726	0.225987
O14327	pab2	Polyadenylate-binding protein 2	0.207706	0.0922956	-0.0175266	0.0175266	-0.185738	-0.0298395	-0.0652504	0.0569391	-0.00907421	-0.0464201	0.109698	0.0834312	-0.0354652	-0.00854492	0.0258818	0.0958551	0.0368255	0.00131575	-3.08355e-05	-0.0687586	NS	-0.03018	0.0640926	-0.0609398	0.0352201	-0.0637379	-0.0301352	0.0215998	0.0676126	0.00907421	0.0389605	0.018919	-0.0299492	-0.0777607	0.00854492	-0.0437431	-0.0137987	0.0185811	-0.0236959	0.0176131	-0.0228402	-0.237886	-0.028203	-0.0434132	0.0176935	0.122	-0.000295639
O14329	zrg17	Probable zinc transporter zrg17	-0.082788	0.21413	0.0372262	0.0335956	-0.0633759	-0.0536194	-0.122472	0.00595951	-0.110022	0.125389	0.000885487	-0.151407	0.0425839	0.163234	0.0731626	-0.045174	-0.0199162	0.0285899	0.0289361	0.0450586	NS	-0.137937	-0.0405822	-0.0335956	0.218807	0.135873	-0.0484285	0.282622	0.200582	-0.00595951	0.116629	-0.0856671	-0.0830235	-0.000885487	-0.118083	0.166852	-0.0906776	0.0530055	0.0553668	0.0315882	0.139784	-0.0551491	-0.254712	-0.0708218	0.185211	0.199249	0.00519085
O14335	scr1	DNA-binding protein scr1	0.26996	0.0169587	-0.0169587	-0.426967	-1.05268	-0.00431395	0.0837121	-0.0962825	-0.246838	-0.282253	#N/A	#N/A	#N/A	#N/A	#N/A	0.132823	0.0503354	-0.0566206	-0.336903	-0.667467	NS	0.25023	-0.0912871	-0.110258	0.0358005	0.171192	0.0967803	0.377363	0.719939	-0.130561	0.00431395	#N/A	#N/A	#N/A	#N/A	#N/A	0.173505	0.143038	0.304841	-0.0473804	0.0877528	-0.0197296	-0.108246	-0.0932989	0.462768	1.22387	0.101094
O14337	mrpl7	Probable 54S ribosomal protein L7, mitochondrial	-0.136312	-0.0794592	-0.0443726	0.114555	0.1089	-0.0803385	0.0576935	0.0513296	0.00815487	-0.198106	-0.0225511	0.0225511	-0.0408969	0.0298619	0.0772929	-0.079734	0.000261784	-0.0113133	0.0508574	-0.00397094	NS	-0.259584	-0.0850563	0.0443726	0.0459547	0.261723	-0.0285158	0.0827284	-0.0145121	0.05618	-0.00815487	-0.168489	-0.0309749	-0.0500865	0.0791345	0.0799947	-0.152196	-0.0111009	-0.006742	0.0604231	0.111187	-0.123272	-0.00559711	0.0887451	-0.0686007	0.152822	0.0518227
O14339	rpl17a	60S ribosomal protein L17-A	-0.077508	0.0110016	0.00919056	0.244075	-0.00919056	0.0738678	0.0522375	-0.10516	-0.0219421	-0.18944	0.126286	0.0664992	-0.0137906	-0.177794	-0.00547934	0.040882	0.0432461	-0.0365866	0.0147796	-0.0680366	NS	-0.182338	-0.125812	0.13392	-0.0376072	0.0492048	0.123631	0.0603561	-0.0701675	0.0219421	-0.238197	0.114103	0.0542941	-0.0793309	0.00547934	-0.123547	0.0184652	-0.00372044	-0.00519292	-0.00339524	-0.10418	-0.10483	-0.136813	0.124729	-0.281682	0.0583954	0.0497627
O14340	SPBC2F12.05c	Oxysterol-binding protein homolog C2F12.05c	-0.15284	-0.0328765	0.0264544	0.0895991	0.136112	-0.202723	-0.0626631	-0.00243378	0.0701542	0.00243378	-0.164401	-0.023632	0.0124836	0.0590305	0.0843191	-0.173321	-0.0397239	0.0121681	0.072928	0.0742882	5.51588e-06	-0.221114	-0.134707	-0.0112348	0.0112348	0.147342	-0.174904	-0.124495	0.0323162	0.0412254	0.0605316	-0.118168	-0.0846882	-0.0124836	0.0463543	0.0906067	-0.171395	-0.11463	0.00286595	0.0329382	0.0994935	-0.0682735	-0.10183	-0.0376892	-0.0783644	0.0112305	0.0278187
O14341	SPBC2F12.10	54S ribosomal protein L35, mitochondrial	-0.103041	-0.155988	-0.040072	0.0874095	0.0593009	-0.0863037	0.0242319	0.0108662	-0.0108662	-0.0628452	-0.0764914	0.0651779	-0.0427322	-0.0461788	0.0552549	-0.0886121	-0.0221928	-0.0239793	0.0101215	0.0172369	NS	-0.0569167	-0.0509648	0.0665488	0.040072	0.223154	-0.0927448	-0.105223	0.114763	0.0201435	0.0422001	-0.0427494	-0.0524254	0.0427322	0.155277	0.171425	-0.064137	-0.0695376	0.0746814	0.0718309	0.145593	0.0461245	0.105023	0.106621	-0.0473375	0.163853	-0.00644112
O14343	klp5	Kinesin-like protein 5	-0.213634	0.182077	-0.0434971	0.0109529	-0.0109529	0.424554	-0.0190654	-0.326855	0.0260577	-0.462882	-0.00426722	-0.201615	0.00426722	0.302987	-0.17768	0.0688842	-0.0128676	-0.122028	0.113332	-0.217172	NS	-0.5872	-0.243488	0.0121651	0.198615	0.0618706	0.0190654	-0.0262818	-0.376846	0.226542	0.425416	-0.236948	-0.179441	0.449249	0.976467	0.22295	-0.268361	-0.149737	0.0281893	0.467208	0.236745	-0.373566	-0.425566	0.0556622	0.187662	0.0728235	-0.405489
O14344	gua1	Inosine-5-monophosphate dehydrogenase	0.172765	0.0426254	0.0135775	0.0260134	-0.0610266	0.000929832	-0.0326691	0.0132437	0.0784483	0.0109072	0.0421252	0.0716157	0.017796	-0.0457397	-0.017796	0.0719399	0.0271907	0.0148724	0.019574	-0.0226385	NS	-0.0400553	0.020587	-0.0135775	-0.0779781	-0.0175943	0.00747585	-0.0318632	-0.000929832	-0.0494623	-0.0446062	0.0879464	0.0756822	-0.0424228	-0.0321651	-0.130323	0.0184557	0.0214686	-0.0189767	-0.0532018	-0.0641745	-0.21282	-0.0220385	-0.0271549	-0.103992	0.0434322	0.00654602
O14346		Probable very-long-chain (3R)-3-hydroxyacyl-CoA dehydratase	-0.00417328	-0.0174112	-0.136465	0.00417328	-0.0544891	-0.025135	0.0531321	0.10392	-0.164528	-0.00688744	0.0550175	-0.192155	-0.253807	-0.0661612	0.0665283	0.00856972	-0.0521447	-0.0954507	-0.0755053	0.00171725	NS	0.0432796	0.0911865	0.0802803	0.205609	-0.291275	0.00688744	-0.0419254	0.0953732	0.0591602	-0.233742	-0.117021	0.152604	-0.0478497	0.0478497	0.171924	-0.0222845	0.0672884	0.0426013	0.104206	-0.117698	0.0474529	0.108598	0.216745	0.201436	-0.236786	0.0320225
O14348	ncb2	Negative cofactor 2 complex subunit beta	0.0968533	-0.0284853	0.0330276	0.05723	0.0141506	0.000313282	-0.000313282	-0.0120234	0.139182	-0.168228	-0.126653	-0.00750923	0.00750923	0.0586643	-0.114615	-0.00982873	-0.0121026	0.00950448	0.0850253	-0.0895642	NS	-0.0141506	0.0290279	-0.0907955	-0.0195799	-0.214521	-0.0606036	0.126997	0.0456357	0.00964785	-0.111063	0.0218983	0.00815773	-0.0361824	0.162489	-0.0223866	-0.0176187	0.0547277	-0.0271141	0.0508523	-0.11599	-0.111004	0.0575132	-0.123823	-0.0768099	-0.228672	-0.0609169
O14349	isn1	IMP-specific 5-nucleotidase 1	0.0250659	-0.00447607	-0.0181947	0.0532279	0.00447607	-0.0146856	0.00538063	-0.0215883	-0.000954628	-0.0274057	-0.0006814	0.0306172	-0.0259833	0.0106759	0.0952029	0.00323296	0.0105073	-0.0219221	0.0209831	0.0240911	NS	-0.104968	0.00987387	-0.00526667	-0.010839	0.101095	0.000954628	0.0145235	0.0145903	0.0626459	-0.0109301	0.0006814	-0.0116591	-0.0319076	-0.0141807	0.0114579	-0.0344439	0.00424608	-0.00752799	0.0125421	0.0338742	-0.130033	0.0143499	0.012928	-0.0640669	0.0966187	0.0156403
O14351	SPBC30D10.05c	Uncharacterized oxidoreductase C30D10.05c	0.126568	0.0524192	-0.0579467	-0.0174766	-0.110006	0.0988274	0.0477228	0.00524139	-0.0421257	-0.0915241	0.137862	0.0489082	-0.0438938	-0.0436096	0.0477018	0.121086	0.0496834	-0.0321997	-0.034404	-0.051276	0.000930914	0.0284047	0.102826	-0.0273299	0.0174766	-0.0954623	0.0902023	0.0585079	-0.0185738	-0.00524139	-0.111275	0.050642	0.0331306	-0.056076	-0.0467529	-0.0331306	0.0564164	0.0648214	-0.0339932	-0.0115059	-0.0799559	-0.0981636	0.0504065	0.0306168	0.0349531	0.0145435	-0.00862503
O14352	lsm4	Probable U6 snRNA-associated Sm-like protein LSm4	0.0310626	-0.0116706	0.0116706	-0.10151	-0.0600305	0.0765696	-0.0310936	-0.0954332	0.00101948	-0.0783892	-0.109291	0.00366879	0.00744534	-0.0463781	-0.00653267	-0.000552972	-0.0130318	-0.0254391	-0.0489561	-0.0483174	NS	0.0478797	0.0968795	-0.029511	0.0665765	-0.175339	-0.00101948	-0.114951	0.094245	0.085124	0.0174322	0.0403242	-0.00366879	0.0452185	0.0298471	-0.0790148	0.0290615	-0.00724681	0.0366508	0.0605159	-0.0789739	0.0168171	0.10855	-0.0411816	0.168086	-0.115309	-0.077589
O14353	bpl1	Biotin--protein ligase;Biotin--[methylmalonyl-CoA-carboxytransferase] ligase;Biotin--[propionyl-CoA-carboxylase [ATP-hydrolyzing]] ligase;Biotin--[methylcrotonoyl-CoA-carboxylase] ligase;Biotin--[acetyl-CoA-carboxylase] ligase	-0.100356	0.000339985	0.0828948	-0.000339985	0.0740561	-0.0347891	0.0577545	-0.0408506	0.00595951	-0.0397882	0.0702896	-0.046443	-0.0108786	0.0108786	-0.039196	-0.0216184	0.00388384	0.0103885	0.00549936	-0.0016427	NS	-0.0729146	0.0937266	-0.0126672	0.0497937	-0.197579	0.0059824	-0.024148	0.117139	0.0537672	-0.00595951	-0.0234308	0.0338774	-0.0118628	0.0385447	0.10571	-0.030121	0.0344853	0.0308696	0.0473685	-0.0326095	0.027441	0.0933867	-0.095562	0.0501337	-0.271635	0.0407715
O14354	mgm101	Mitochondrial genome maintenance protein mgm101	-0.0137038	0.0137038	0.031384	0.0157685	0.0567002	-0.158432	-0.0515008	-0.0708594	0.0515008	0.0905747	-0.0071907	-0.00241947	0.00438023	0.105767	0.0226307	-0.0597754	-0.0134055	-0.0116984	0.0576789	0.0566352	NS	-0.0951114	-0.077127	-0.0884299	-0.0284448	0.0835576	-0.147813	-0.182949	0.0658727	0.0701814	0.0908036	-0.0719061	-0.0187807	0.00241947	-0.013133	0.197888	-0.104944	-0.0929521	-0.0067126	0.00953452	0.124083	-0.0814075	-0.0908308	-0.119814	-0.0442133	0.0268574	0.0106182
O14355	SPBC30D10.09c	Uncharacterized membrane protein C30D10.09c	-0.102449	-0.0297194	0.00280762	0.00384331	0.170021	-0.0466042	-0.0366716	0.00697041	0.0706739	0.0233059	-0.210767	0.189194	-0.00877571	0.00877571	-0.0949001	-0.11994	0.0409342	0.000334104	0.0277643	0.0328089	NS	-0.017065	-0.0385838	-0.00280762	0.0208502	0.0384388	0.0229244	-0.00697041	0.056345	-0.068573	-0.0917892	-0.111724	0.136653	0.297118	0.0877171	-0.0466347	-0.0352882	0.0303663	0.116885	0.0133314	-0.0333284	0.0853844	-0.0088644	-0.00561523	0.0170069	-0.131582	0.0695286
O14358	rsm27	37S ribosomal protein S27, mitochondrial	-0.32614	-0.0183263	0.118289	0.136499	0.278891	0.0568032	-0.00756502	-0.0569482	0.055387	-0.242893	-0.00265074	-0.161566	0.00265074	-0.0895877	0.0806127	-0.0906625	-0.0624859	0.0213307	0.0340994	0.0388703	NS	-0.558551	-0.180666	-0.114225	0.120302	0.0183263	0.0304589	-0.25897	0.035212	0.00756502	-0.27636	-0.159691	0.00315046	0.0843844	0.0663981	-0.0700707	-0.229261	-0.145495	0.00179052	0.064755	-0.109368	-0.232411	-0.16234	-0.232514	-0.0161972	-0.260565	-0.0263443
O14359	SPBC30D10.14	Uncharacterized AIM2 family protein C30D10.14	0.044908	-0.0304561	0.0304561	0.0967498	0.056354	-0.050272	-0.0267076	-0.0473289	0.0766201	0.0425758	-0.138053	0.0243969	0.0445042	0.0593529	0.108556	-0.0478056	-0.0109223	0.00921043	0.0775743	0.0691619	NS	-0.0414128	-0.0315785	-0.0734391	-0.0625262	0.0674338	-0.0469379	-0.00816536	0.0368252	0.0653057	0.00816536	-0.0381794	-0.0243969	0.0269585	-0.0333138	-0.0618973	-0.0421767	-0.0213803	-0.00321849	-0.0101781	0.00456731	-0.0863209	-0.00112247	-0.103895	-0.159276	0.0110798	0.00333405
O14361	pha2	Putative prephenate dehydratase	0.126469	0.0129333	0.0364385	-0.0959373	0.0479836	-0.00281048	0.0104904	0.108586	-0.0251513	0.0793371	0.00686312	0.050817	0.0345416	-0.00686312	-0.016273	0.0435073	0.0247469	0.0598555	-0.0426505	0.0370159	NS	0.0361829	-0.0129333	-0.0611186	-0.0771451	-0.0398746	0.0751982	-0.0481806	-0.00409031	-0.0294085	0.00281048	0.114788	-0.01512	-0.0121999	0.0515132	-0.0822988	0.0753895	-0.0254113	-0.0258029	-0.0183468	-0.0397876	-0.0902863	-0.0258665	-0.0975571	0.0187922	-0.0878582	0.0780087
O14362	smi1	Cell wall biosynthesis/cell cycle regulator smi1	0.0615373	0.0929732	-0.00276899	-0.013267	-0.0356345	0.0194778	0.0123434	-0.0567131	0.00107384	-0.00107384	0.106597	0.104301	-0.0693169	-0.0288448	-0.0140219	0.0625374	0.0698727	-0.042933	-0.0136793	-0.0169101	0.00692306	0.127352	0.0509038	-0.0124125	0.00276899	-0.0275683	0.0836411	-0.0289345	-0.0229969	0.00919151	-0.0410633	0.0722866	0.000543594	-0.0163021	0.0303993	-0.000543594	0.0944266	0.0075043	-0.0172372	0.0141199	-0.0230584	0.065815	-0.0420694	-0.00964355	0.016036	0.00806618	0.0641632
O14363	rpl1a	60S ribosomal protein L1-A	0.176354	0.141279	-0.0811305	0.00768518	-0.138988	0.0834284	0.0711861	-0.054204	0.00637531	-0.196826	0.130916	0.117041	4.19617e-05	-0.0563469	0.0152731	0.130233	0.109835	-0.0450975	-0.0140955	-0.106847	0.000587436	0.140784	0.0808129	-0.0206428	-0.00768518	-0.128004	0.0727453	0.0417452	-0.00637531	-0.117856	-0.193681	0.0840664	-4.19617e-05	-0.0491562	-0.100145	-0.0729523	0.0991985	0.0408387	-0.0253914	-0.0752289	-0.131546	-0.0355701	-0.0604658	0.0604877	-0.0153704	0.0109844	-0.0106831
O14368	hsp16	Heat shock protein 16	-0.922482	-0.495971	0.0844173	0.725368	0.615099	-0.693089	-0.125106	0.249736	0.901731	0.888334	-0.885341	-0.458561	0.0209236	0.500122	0.923013	-0.833637	-0.359879	0.118359	0.709074	0.808815	6.05939e-09	-1.10939	-0.728655	-0.0844173	0.281796	0.539007	-0.733981	-0.639901	-0.392256	0.125106	0.293413	-0.986324	-0.366993	-0.0209236	0.346962	0.807121	-0.943232	-0.578516	-0.165866	0.251288	0.546514	-0.186911	-0.232684	-0.168835	-0.443572	-0.0760918	-0.0408916
O14369	sce3	Probable RNA-binding protein sce3	0.167391	0.160596	0.112705	-0.111111	-0.0857811	0.163454	-0.00135946	0.136726	-0.118395	-0.117102	0.132456	0.162972	0.0259409	-0.117591	-0.0737133	0.154433	0.107403	0.0917907	-0.115699	-0.0921988	0.00637497	0.0857811	-0.098341	-0.132771	-0.227223	0.0970402	0.131624	0.115829	0.00135946	-0.219679	-0.240822	0.17476	0.0624323	-0.0259409	-0.136693	-0.24067	0.130722	0.0266401	-0.0524507	-0.194532	-0.128151	-0.0816097	-0.258937	-0.245476	-0.116113	0.182821	-0.0318298
O14370	eca39	Branched-chain-amino-acid aminotransferase, mitochondrial	0.172276	0.102863	-0.0394835	0.00183916	-0.108154	0.0581088	0.00337458	-0.0865369	-0.0124955	-0.155018	0.0581155	0.113767	-0.00923204	-0.136977	0.00923204	0.0961668	0.0733349	-0.0450842	-0.049211	-0.0846467	0.00643996	0.0697465	0.110508	-0.0340037	-0.00183916	-0.054893	0.03441	0.0601306	-0.00337458	0.0117488	-0.0671849	0.0523334	0.0353713	-0.0660176	-0.0929132	-0.0983434	0.0521633	0.0686701	-0.0344653	-0.0276678	-0.0734738	-0.10253	0.00764561	0.00547981	-0.00367832	0.0532608	-0.0236988
O14388	rpl27a	60S ribosomal protein L27-A	0.195723	0.0988436	-0.100912	0.0102081	-0.177492	0.153386	0.0611057	0.0426512	-0.094451	-0.156333	0.14566	0.0770936	-0.07867	-0.10477	0.00979185	0.164923	0.0790143	-0.0456436	-0.0630043	-0.108011	0.000924891	0.00268173	0.164703	-0.00268173	-0.0214014	-0.272564	0.178498	0.0999079	-0.0426512	-0.0506029	-0.178412	0.0816731	0.0499043	-0.0737433	-0.00979185	-0.124189	0.0876177	0.104839	-0.0396921	-0.0272654	-0.191722	-0.193041	0.0658598	0.0982304	-0.0316095	-0.0950718	0.0251122
O14399	ubl1	Ubiquitin-like protein 1	-0.110104	0.027554	0.347023	-0.027554	-0.150519	#N/A	#N/A	#N/A	#N/A	#N/A	-0.0297008	0.118799	0.13445	-0.0651307	-0.271247	-0.0699024	0.0731764	0.240737	-0.0463424	-0.210883	NS	-0.578156	0.0332513	0.189998	0.0756288	-0.282915	#N/A	#N/A	#N/A	#N/A	#N/A	0.139349	0.0297008	0.103647	-0.150145	-0.416195	-0.219404	0.031476	0.146822	-0.0372581	-0.349555	-0.468052	0.00569725	-0.157025	0.103183	-0.132396	#N/A
O14400	gut2	Glycerol-3-phosphate dehydrogenase, mitochondrial	-0.757975	-0.260044	0.0949893	0.100278	0.0776153	-0.932128	-0.246883	0.0685911	0.108491	0.0655432	-0.88981	-0.187662	-0.00509071	0.00509071	0.0445833	-0.859971	-0.23153	0.0528299	0.0712867	0.0625806	3.81872e-11	-0.82252	-0.144408	-0.052052	0.052052	0.151342	-0.926557	-0.405814	-0.065135	0.113757	0.065135	-0.88435	-0.118263	0.106636	0.0392971	0.170073	-0.877809	-0.222828	-0.00351699	0.0683688	0.12885	-0.0645447	0.115636	-0.147041	-0.0482264	0.0737267	0.00557137
O14443	fet5	GPN-loop GTPase 3	-0.00981236	0.0316753	0.0621319	0.00981236	0.0969419	0.148611	0.0827971	0.0893803	-0.175924	0.0799599	-0.0315356	0.168278	0.255571	0.0475373	0.0359445	0.0357544	0.0942502	0.135694	-0.0395249	0.0709488	NS	0.0822525	-0.164934	-0.111044	-0.127921	-0.161972	-0.00525284	-0.0884533	-0.0476475	0.00525284	-0.106281	-0.0783801	-0.0788894	0.00504255	-0.00504255	-0.0785193	-0.000460148	-0.110759	-0.0512163	-0.0425703	-0.115591	0.0920649	-0.196609	-0.173176	-0.137733	-0.258914	-0.153864
O14459	rpb7	DNA-directed RNA polymerase II subunit rpb7	-0.122529	0.0871639	-0.0600214	-0.0227423	0.0641584	-0.0206213	-0.0463486	0.049613	0.0644178	0.00340748	0.00826883	-0.0359311	-0.0284028	0.0935454	0.0118833	-0.0449605	0.00162808	-0.0129371	0.0450737	0.0264831	NS	-0.251071	0.017251	-0.017251	0.172232	0.0178003	-0.0852156	-0.00340748	-0.00975132	0.00663471	0.03304	-0.0946584	-0.00826883	-0.133116	0.0758605	0.0728087	-0.143648	0.00185823	-0.0533729	0.084909	0.0412164	-0.128542	-0.0699129	0.0427704	0.194974	-0.0463581	-0.0645943
O14460	eft201	Elongation factor 2	0.258259	0.103	-0.027555	0.0159478	-0.267675	0.147999	0.0617037	-0.0288258	0.00831413	-0.161201	0.144247	0.0901151	-0.0218234	-0.135723	0.0218234	0.183502	0.0849396	-0.0260681	-0.0371536	-0.135684	0.000343729	0.148728	0.140534	-0.072351	-0.0159478	-0.211017	0.178711	0.0871849	-0.00831413	-0.0566101	-0.121202	0.171237	0.0952897	-0.0633349	-0.0885749	-0.114915	0.166225	0.10767	-0.048	-0.0537109	-0.149045	-0.109531	0.0375338	-0.044796	-0.0318956	0.0566578	0.0307121
O14463	trx1	Thioredoxin-1	0.566749	-0.0165935	0.31586	0.0165935	-0.596709	0.111479	-0.0884542	-0.191139	0.13073	0.0135365	-0.260034	0.0787482	-0.0327249	-0.279217	0.0327249	0.139398	-0.00876649	0.0306654	-0.0439647	-0.183482	NS	0.616754	0.0649199	-0.498795	-0.398235	-0.365429	0.166348	-0.0135365	-0.133398	-0.0438957	0.074007	0.191093	0.0891662	0.0807948	-0.206448	-0.310862	0.324732	0.0468499	-0.183799	-0.216193	-0.200761	0.050005	0.0815134	-0.814655	-0.414828	0.231279	0.0548687
O14466	dpm1	Dolichol-phosphate mannosyltransferase	0.0270243	-0.0223637	-0.101384	0.0747557	-0.0486269	-0.0229168	-0.079318	-0.0258064	0.0382729	-0.0857296	-0.00161028	-0.0247321	0.00161028	-0.0119681	0.0620475	0.000832399	-0.0421379	-0.0418601	0.0336868	-0.024103	NS	-0.120925	-0.0303774	0.0740767	0.0223637	0.194409	-0.0290108	0.0229168	0.0536938	0.105305	0.0496521	-0.0517592	0.0301976	-0.0201125	0.116526	0.00272608	-0.0672317	0.00757901	0.035886	0.0813982	0.0822625	-0.147949	-0.00801373	0.175461	-0.052392	0.243036	-0.00609398
O14470	ssr2	SWI/SNF and RSC complexes subunit ssr2	-0.047195	-0.366284	0.102647	0.277435	-0.372998	0.0355482	-0.0352936	-0.016263	-0.114583	-0.00277424	0.0108485	0.00856447	0.0567727	-0.0085578	0.00416517	-0.000266075	-0.131004	0.047719	0.0514313	-0.123869	NS	-0.503529	-0.447821	0.172266	0.047195	0.159701	0.0782804	0.00428486	0.0899878	-0.00387287	0.00277424	0.168082	-0.0125709	-0.010982	-0.00416517	-0.0818362	-0.0857223	-0.152036	0.0837574	0.0130523	0.0268796	-0.456334	-0.0815372	0.0696192	-0.23024	0.532699	0.0427322
O36014	aap1	Aspartyl aminopeptidase 1	-0.0557947	-0.0488167	-0.0145769	0.0340452	0.189834	-0.113512	-0.0730581	-0.00548935	0.0723858	0.0638981	-0.185169	-0.0849581	-0.0166388	0.0683851	0.124773	-0.118159	-0.0689443	-0.012235	0.058272	0.126168	3.01307e-05	-0.144385	-0.0603323	0.0145769	0.078331	0.222598	-0.103582	-0.0237541	0.00548935	0.113186	0.17008	-0.17731	-0.0811262	0.0166388	0.0736799	0.108483	-0.141759	-0.0550709	0.012235	0.0883989	0.167054	-0.0885906	-0.0115156	0.0291538	0.0442858	0.0327644	0.00992966
O36015	SPAC4F10.03c	Putative tRNA (cytidine(32)/guanosine(34)-2-O)-methyltransferase	#N/A	#N/A	#N/A	#N/A	#N/A	0.216436	0.0666914	0.0287552	-0.019907	-0.0824261	0.0382352	0.0988774	-0.0800767	-0.00575018	-0.167071	0.127336	0.0827844	-0.0256608	-0.0128286	-0.124748	NS	#N/A	#N/A	#N/A	#N/A	#N/A	0.019907	0.171657	-0.102789	-0.120108	-0.0910416	0.00575018	-0.00752401	0.023684	0.0844932	-0.165597	0.0128286	0.0820663	-0.0395525	-0.0178072	-0.12832	#N/A	#N/A	#N/A	#N/A	#N/A	-0.196529
O36016	rrd1	Serine/threonine-protein phosphatase 2A activator 1	-0.142418	0.0839338	-0.0510511	0.237269	0.32446	0.0134592	0.0709057	0.0952692	-0.0584345	0.0454111	0.103435	0.0124989	-0.121202	-0.0287743	0.124187	-0.00850805	0.0557795	-0.0256615	0.0500202	0.164686	NS	-0.036128	-0.283108	0.104477	-0.0419369	0.036128	-0.0131178	0.00235081	-0.0870867	-0.00235081	-0.0553331	-0.0640774	0.0286102	-0.0124989	0.0510635	-0.0270672	-0.0377744	-0.0840489	0.00163047	0.00225862	-0.0154241	0.10629	-0.367042	0.155528	-0.279206	-0.288332	-0.026577
O36017	SPAC4F10.05c	Probable octanoyltransferase	-0.435151	-0.0146704	-0.00159931	0.0468321	0.131547	0.261218	0.0420289	-0.0743098	-0.0293565	0.0322556	-0.102599	-0.010076	0.0232539	-0.00114584	0.0583425	-0.0921774	0.00576083	-0.0175517	0.00544326	0.0740484	NS	-0.135308	-0.220235	0.00159931	0.158896	0.227675	0.0392032	-0.303611	0.00620604	-0.0414004	-0.00620604	-0.025475	0.0297046	-0.0983968	0.00114584	0.079453	-0.0405267	-0.164714	-0.0301971	0.0395473	0.100307	0.299843	-0.205564	0.00319862	0.112064	0.0961285	-0.222014
O36018	SPAC4F10.06	BUD22 family protein C4F10.06	-0.103459	-0.0417337	0.158461	0.127844	0.0728083	0.0989523	0.0186529	-0.0603313	-0.0772486	-0.184381	0.0225892	-0.0620236	0.119124	0.143666	-0.0806108	0.00602738	-0.0283682	0.0724177	0.0647537	-0.0640613	NS	-0.586326	-0.34462	0.0417337	-0.0513611	0.117038	0.0296268	0.300798	-0.0990772	0.022995	-0.0186529	0.104376	-0.10322	0.0203195	-0.197288	-0.0203195	-0.150774	-0.0490136	-0.0123413	-0.075218	0.0260218	-0.482866	-0.302886	-0.116727	-0.179205	0.0442295	-0.0693254
O36021	SPAC4F10.09c	Uncharacterized protein C4F10.09c	0.210514	0.0101209	0.0171046	-0.0406556	0.0106769	0.413897	0.344987	0.0277042	-0.12839	-0.0277042	0.338926	0.0842838	-0.0314922	0.0631313	-0.213115	0.321112	0.146464	0.00443888	-0.0353049	-0.076714	NS	0.102266	-0.0101209	-0.116599	-0.182718	-0.0553842	0.230156	0.043251	-0.0554771	-0.176812	-0.227852	0.0443687	-0.723565	-0.218366	0.0314922	-0.699289	0.125597	-0.230145	-0.130147	-0.109346	-0.327508	-0.108248	-0.0202417	-0.133703	-0.142062	-0.066061	-0.183741
O36022	mnn9	Mannan polymerase complex subunit mnn9	0.00325727	-0.00325727	-0.108038	-0.0356793	-0.0822663	-0.000544548	-0.0437832	-0.0464602	-0.0977335	-0.096364	-0.000244617	0.000244617	-0.0358825	-0.0711646	-0.0444646	0.000822703	-0.0155986	-0.0634604	-0.0681925	-0.074365	NS	-0.0121884	0.0676951	0.0623794	0.239445	0.420791	0.000544548	0.0814981	0.116784	0.220601	0.331246	-0.00500631	0.0184751	0.0421052	0.181773	0.217671	-0.00555007	0.0558894	0.0737562	0.21394	0.323236	-0.0154457	0.0709524	0.170418	0.275125	0.503057	0.0010891
O36023	spn1	Septin homolog spn1	0.0404682	-0.0233068	-0.0127335	-0.0464745	0.0197945	-0.0444698	-0.062953	0.0186844	0.0303383	0.111542	0.0389857	0.052979	-0.0238509	0.00274515	-0.00274515	0.0116614	-0.0110936	-0.00596666	-0.00446367	0.0428637	NS	0.0119476	-0.0119476	-0.0712376	0.0123205	0.0425301	-0.0739231	-0.0599155	-0.0186844	0.0395622	0.10832	0.0590825	-0.0130973	0.0239358	-0.00355864	-0.0287509	-0.000964324	-0.0283202	-0.0219954	0.016108	0.0406998	-0.0285206	0.0113592	-0.0585041	0.058795	0.0227356	-0.0294533
O36025	mpd2	GYF domain-containing protein mpd2	0.0835004	0.0753264	0.00524187	-0.0246062	-0.0588355	0.0332251	0.052597	0.0168085	0.0582285	-0.0168085	0.0805149	0.0179338	-0.0430021	0.00808811	-0.0569649	0.0657468	0.0486191	-0.00698392	0.0139035	-0.044203	NS	0.034348	0.0139451	-0.0691733	-0.00524187	-0.0524383	-0.0315008	-0.0245028	0.0497618	-0.0838346	-0.075366	0.0347853	-0.0135508	-0.0126066	0.0172987	-0.00808811	0.0125442	-0.00803614	-0.0106727	-0.0239259	-0.0452975	-0.0491524	-0.0613813	-0.0744152	0.0193644	0.00639725	-0.0647259
O36027	wsp1	Wiskott-Aldrich syndrome protein homolog 1	0.0826111	0.0349588	0.0166035	-0.0414696	-0.0962639	0.0109062	-0.00877666	0.0276546	-0.00251389	0.103636	0.0194917	-0.0136571	0.0856509	0.143966	-0.0259356	0.0376697	0.00417503	0.043303	0.0333276	-0.00618792	NS	-0.0138893	0.0862694	-0.075386	-0.0589933	0.0138893	-0.0628872	0.00251389	-0.250088	-0.0175934	0.0136566	-0.0957742	-0.0203195	0.0207839	-0.00283384	0.00283384	-0.0575169	0.0228213	-0.101563	-0.0264735	0.0101266	-0.0965004	0.0513105	-0.0919895	-0.0175238	0.110153	-0.0737934
O36030	SPAC4F10.18	Uncharacterized WD repeat-containing protein C4F10.18	0.0889649	-0.0104852	-0.0436606	0.0104852	-0.0848451	#N/A	#N/A	#N/A	#N/A	#N/A	0.0642118	0.0264568	-0.0784245	-0.00811768	0.0388651	0.0765884	0.00798583	-0.0610425	0.00118375	-0.02299	NS	-0.0217795	-0.0298638	0.122232	0.0437903	0.258427	#N/A	#N/A	#N/A	#N/A	#N/A	-0.0572052	-0.120346	0.0703449	0.00811768	-0.0629387	-0.0394924	-0.075105	0.0962884	0.025954	0.0977442	-0.110744	-0.0193787	0.165893	0.0333052	0.343272	#N/A
O36032	grx1	Glutaredoxin-1	0.140942	0.00846767	-0.105482	0.132689	-0.34153	0.0892444	0.0198617	-0.0198617	0.068891	-0.327254	-0.0589151	0.103264	0.0301685	-0.105265	0.0752859	0.0570903	0.0438644	-0.0317251	0.032105	-0.197833	NS	0.0372982	-0.0165653	0.14934	-0.00846767	-0.0646534	0.0899081	0.122589	-0.0301137	-0.0881543	-0.184567	-0.0301685	0.156473	-0.0911102	0.109129	-0.0306664	0.0323459	0.0874988	0.00937192	0.00416899	-0.0932956	-0.103643	-0.025033	0.254822	-0.141156	0.276876	0.000663757
O36033		TPR repeat-containing protein C19B12.01	0.0699291	0.00788021	0.0717373	-0.0414829	0.00995445	0.11468	0.0140796	0.024857	-0.264084	-0.0422988	0.0980415	0.00550556	0.0563822	-0.00550556	-0.0589542	0.0942168	0.00915511	0.0509922	-0.103691	-0.0304329	0.00704548	-0.0205555	-0.00753593	0.00753593	-0.10638	-0.0791855	-0.0140796	0.0236802	0.0622525	-0.0730834	-0.104087	-0.0180616	0.0544882	0.0468912	-0.0330973	-0.129201	-0.0175656	0.0235442	0.0388932	-0.0708534	-0.104158	-0.0904846	-0.0154161	-0.0642014	-0.0648966	-0.0891399	-0.128759
O42643	prp22	Pre-mRNA-splicing factor ATP-dependent RNA helicase prp22	-0.0428467	0.0575228	-0.0918207	-0.0307846	0.0888739	0.184381	0.419897	-0.0343328	0.0343328	-0.329717	-0.184688	0.0540919	0.0739045	-0.00130033	-0.224126	-0.0143846	0.17717	-0.0174163	0.00074927	-0.15499	NS	-0.225194	-0.00654984	0.0203724	0.00654984	0.0736828	-0.117376	0.271692	-0.345769	0.163014	-0.127364	-0.0342984	0.00130033	-0.0544534	0.0805955	0.343472	-0.125623	0.0888141	-0.126617	0.0833864	0.096597	-0.182347	-0.0640726	0.112193	0.0373344	-0.0151911	-0.301757
O42644	ura7	CTP synthase	0.220078	0.109806	0.0502634	-0.000260353	-0.116361	0.107826	0.0481539	0.0391006	-0.0391006	-0.104254	0.0999126	0.0463209	-0.00918865	-0.0397158	-0.0442924	0.142606	0.0680936	0.0267251	-0.0263589	-0.0883023	0.000399969	0.000260353	0.0465994	-0.0460482	-0.0857258	-0.0416765	0.124022	0.0641994	-0.0473309	-0.0990696	-0.118362	0.121072	0.0661497	0.00918865	-0.0188322	-0.134795	0.0817846	0.0589828	-0.0280635	-0.0678759	-0.098278	-0.219818	-0.0632067	-0.0963116	-0.0854654	0.0746841	0.0161953
O42648	SPAC10F6.08c	HMG box-containing protein C10F6.08c	0.259633	-0.046412	-0.303664	0.0706563	-0.214173	0.211287	0.163974	0.0367036	-0.00563955	-0.0806775	0.228584	-0.163255	-0.00531292	0.00531292	-0.31183	0.233168	-0.0152308	-0.0907577	0.0234432	-0.202227	NS	0.546649	0.206829	0.0207057	-0.0207057	-0.227534	0.119014	0.00563955	-0.202055	-0.0397372	-0.0379243	-0.207148	0.195064	-0.236057	0.20178	0.270219	0.152838	0.135844	-0.139135	0.0471125	0.00158691	0.287016	0.253241	0.324369	-0.091362	-0.013361	-0.0922728
O42649	psm3	Structural maintenance of chromosomes protein 3	0.136836	-0.197123	-0.0417299	-0.183778	0.00184727	0.0452437	0.0834098	-0.184026	-0.25887	-0.338105	-0.0738206	0.342515	0.109016	-0.0961871	-0.0707221	0.0360864	0.0762676	-0.0389134	-0.179612	-0.13566	NS	-0.00184727	-0.00755405	0.0715284	0.30401	0.587268	-0.0452437	-0.146193	0.0470729	0.139757	0.268225	-0.074492	0.0959439	-0.0707746	0.0707221	0.11341	-0.0405277	-0.0192677	0.0159423	0.171496	0.322968	-0.138683	0.189569	0.113258	0.487788	0.585421	-0.0904875
O42650	rio1	Serine/threonine-protein kinase rio1	-0.0365009	0.114882	0.0514555	-0.0300503	0.0347633	#N/A	#N/A	#N/A	#N/A	#N/A	-0.484174	-0.0455418	0.173613	0.298819	0.316829	-0.260337	0.0346699	0.112534	0.134384	0.175796	NS	0.0654383	0.0300503	-0.0573893	-0.047183	-0.154907	#N/A	#N/A	#N/A	#N/A	#N/A	-0.362516	-0.419653	0.0455418	-0.407631	0.120567	-0.148539	-0.194801	-0.00592375	-0.227407	-0.01717	0.101939	-0.0848312	-0.108845	-0.0171328	-0.189671	#N/A
O42651	atg17	Autophagy-related protein 17	0.0188351	-0.298523	-0.0188351	0.560861	0.363209	0.0076437	0.133908	-0.0076437	0.0267763	-0.0353365	#N/A	#N/A	#N/A	#N/A	#N/A	0.0132394	-0.0823073	-0.0132394	0.293818	0.163936	NS	-0.495462	-0.273336	0.493325	-0.2199	0.476542	0.338014	-0.357872	-0.0806561	-0.142949	0.450014	#N/A	#N/A	#N/A	#N/A	#N/A	-0.0787244	-0.315604	0.206335	-0.181425	0.463278	-0.514297	0.0251865	0.51216	-0.780761	0.113333	0.33037
O42652	aat2	Aspartate aminotransferase, cytoplasmic	0.130659	0.121205	0.00195694	0.0303116	-0.0553665	0.0456986	0.0279117	-0.0678897	0.041348	-0.150213	0.00208378	0.0852909	0.0154648	-0.0606174	-0.00208378	0.0594805	0.078136	-0.0168227	0.00368071	-0.069221	NS	-0.0111217	-0.00195694	0.00741768	-0.159657	-0.0475483	0.0710778	0.0688844	-0.0279117	-0.066709	-0.126262	0.0801907	0.0755749	-0.0208855	-0.0695152	-0.200502	0.0467156	0.0475008	-0.0137932	-0.0986272	-0.124771	-0.141781	-0.123162	0.00546074	-0.189969	0.00781822	0.0253792
O42653	SPAC10F6.14c	ABC1 family protein C10F6.14c	-0.0895376	-0.0526714	0.00448132	0.0679293	0.0880117	-0.0424094	-0.0676055	0.069159	0.012094	0.198106	-0.0283208	-0.211214	0.0424695	-0.00692129	-0.112035	-0.0534226	-0.110497	0.0387033	0.0243673	0.0580276	NS	-0.369219	-0.115241	-0.00448132	0.0676823	0.113549	-0.012094	-0.0272174	0.0217299	-0.0850263	0.123784	0.114904	0.00692129	-0.0565877	0.0133195	0.0492263	-0.088803	-0.045179	-0.013113	-0.0013415	0.0955197	-0.279681	-0.0625696	-0.00896263	-0.000247002	0.0255375	0.0303154
O42657	SPAC27D7.02c	GRIP and coiled-coil domain-containing protein C27D7.02c	0.00990438	-0.00990438	0.0478892	0.235954	-0.144866	0.123212	-0.0376277	0.0403266	-0.126715	-0.138051	-0.0528631	-0.0753908	-0.107517	0.0144243	-0.139196	0.0267512	-0.0409743	-0.0064338	0.041221	-0.140704	NS	-0.402985	-0.348253	-0.129492	0.16608	0.200232	-0.0395856	0.0954986	0.0376277	0.0624938	-0.160071	-0.0144243	0.124892	0.344781	0.328354	0.375769	-0.152332	-0.0426207	0.0843054	0.185643	0.138643	-0.412889	-0.338348	-0.177382	-0.0698738	0.345098	-0.162798
O42658	omt2	Pterin-4-alpha-carbinolamine dehydratase	0.0258789	0.0475988	-0.0122795	-0.0334358	-0.0293636	-0.107742	0.0724525	-0.123998	0.0482883	-0.0552311	0.088304	0.100651	0.0243402	-0.0678668	0.00120687	0.00214688	0.0735675	-0.0373123	-0.0176714	-0.027796	NS	-0.143776	0.0122795	-0.111588	0.0946608	0.109756	-0.155234	-0.0482883	0.0793381	0.148639	0.0723972	0.0907254	-0.00120687	-0.0404792	-0.0155005	-0.0510058	-0.0694283	-0.0124052	-0.0242429	0.075933	0.043716	-0.169655	-0.0353193	-0.099308	0.128097	0.13912	-0.047492
O42661	smd1	Small nuclear ribonucleoprotein Sm D1	-0.0188737	0.117251	-0.332589	0.387992	-0.164785	0.164989	-0.162273	-0.0263138	0.124752	-0.305882	-0.0494885	0.0506663	-0.0200458	-0.102197	0.0417752	0.0322091	0.00188128	-0.126316	0.136849	-0.142964	NS	-0.403909	-0.106135	0.312858	0.0188737	0.134087	-0.0339947	0.216519	-0.0603876	0.113277	0.0263138	-0.013989	0.238283	0.013989	0.321723	-0.0353818	-0.150631	0.116222	0.0888198	0.151292	0.041673	-0.385036	-0.223386	0.645447	-0.369119	0.298872	-0.198984
O42663		Uncharacterized but2-like protein C27D7.09c	-0.0981703	-0.0338135	-0.014842	0.10708	0.199225	-0.138781	0.14229	0.146501	0.154423	-0.0319757	-0.184301	-0.154124	-0.0747981	-0.322275	0.185994	-0.140417	-0.0152157	0.0189535	-0.0202575	0.117748	NS	-0.0362444	-0.0230837	0.014842	0.128153	0.285069	-0.0828791	-0.0370407	-0.000747681	0.0917177	0.000747681	-0.282055	0.0747981	0.180111	0.231859	0.384419	-0.133726	0.00489124	0.0647353	0.150576	0.223412	0.0619259	0.0107298	0.0296841	0.0210733	0.085844	0.0559015
O42665	SPAC27D7.11c	Uncharacterized but2-like protein C27D7.11c	-0.375733	-0.0453587	0.211957	0.50356	0.406043	-0.189331	-0.12814	0.166872	0.43955	0.40657	-0.41632	-0.0633278	0.151598	0.235619	0.358329	-0.327128	-0.0789423	0.176809	0.39291	0.390314	4.60826e-08	-0.374541	-0.353456	-0.06359	0.0453587	0.26106	-0.248013	-0.140551	-0.0783749	0.0783749	0.12669	-0.20417	-0.126198	-0.0181999	0.134554	0.0181999	-0.275575	-0.206735	-0.0533883	0.0860958	0.135317	0.00119209	-0.308097	-0.275547	-0.458201	-0.144983	-0.0586815
O42668	tpr1	Tetratricopeptide repeat protein 1	0.0809736	0.0830097	-0.0108805	-0.0337496	0.0104609	0.0351524	-0.0182924	0.00782013	-0.0801907	-0.0442715	0.0491943	0.0273619	-0.0390043	-0.0301256	-0.0643406	0.0551068	0.0306931	-0.0140216	-0.048022	-0.0327171	NS	-0.0410395	0.00588322	0.064517	-0.106709	-0.00588322	-0.00423813	0.0032444	0.061058	-0.0032444	0.102106	0.00771809	0.0419741	0.00842571	-0.00771809	-0.0564146	-0.0125198	0.0170339	0.0446669	-0.0392237	0.0132694	-0.122013	-0.0771265	0.0753975	-0.0729589	-0.0163441	-0.0393906
O42700	tal1	Transaldolase	-0.0464649	-0.0201273	-0.0551701	0.13133	0.0647316	-0.153834	-0.0709648	-0.0409822	0.0748034	-0.0110369	0.00839853	0.029037	-0.00839853	-0.0665708	0.173081	-0.0639669	-0.020685	-0.0348503	0.046521	0.0755919	NS	-0.144125	-0.0103683	0.0103683	0.195886	0.325447	-0.119384	0.0403204	0.0110369	0.178145	0.21709	-0.0663419	-0.0178514	-0.0651479	0.0347247	0.121366	-0.10995	0.00403357	-0.0145809	0.136252	0.221301	-0.0976601	0.00975895	0.0655384	0.0645552	0.260715	0.0344505
O42706	rpl21b	60S ribosomal protein L21-B	0.217755	-0.0168433	-0.0880036	0.0955043	-0.167455	0.0508041	0.0383062	-0.10149	0.122957	-0.369787	0.0554519	0.0676494	0.0190749	-0.0221562	-0.0416493	0.108004	0.0297041	-0.0568062	0.0654351	-0.192964	NS	0.180841	-0.106245	0.0168433	-0.0703197	0.0877433	0.0277138	-0.0277138	0.11243	-0.334298	-0.11876	-0.0190749	0.0698953	-0.0485272	0.0385451	-0.245064	0.0631599	-0.0213544	0.0269152	-0.122024	-0.092027	-0.0369139	-0.0894012	0.104847	-0.165824	0.255198	-0.0230904
O42707	SPBC4F6.05c	L-type lectin-like domain-containing protein C4F6.05c	0.0591869	0.0308084	0.0290451	0.00665855	-0.00362015	-0.00289822	-0.0299263	0.0701895	0.0103655	0.0908842	-0.0297565	0.0253763	0.0461512	-0.0404978	0.0116768	0.00884406	0.00875282	0.0484619	-0.00782458	0.0329803	NS	-0.0507736	0.00362015	-0.0590706	-0.0550947	-0.0349674	-0.078536	0.00289822	0.00538921	-0.0803652	-0.0211878	-0.0018568	0.0018568	0.0218439	-0.0311022	-0.085866	-0.0437222	0.00279172	-0.0106125	-0.0555207	-0.0473404	-0.109961	-0.0271883	-0.0881157	-0.0617533	-0.0313473	-0.0756378
O42832	spb1	AdoMet-dependent rRNA methyltransferase spb1	-0.0118575	0.194481	0.160628	0.151207	-0.153215	0.0385437	0.0238256	0.011013	-0.284436	-0.011013	0.0348425	0.0358505	-0.0452328	-0.276119	-0.224749	0.0205096	0.0847192	0.042136	-0.136449	-0.129659	NS	0.153967	0.00723314	-0.00723314	-0.297197	-0.407213	0.0229664	0.038126	-0.121025	-0.503995	-0.507722	0.0544205	0.0429277	-0.0862856	0.064126	-0.0348425	0.0771181	0.029429	-0.0715146	-0.245689	-0.316592	0.165825	-0.187248	-0.167861	-0.448404	-0.253998	-0.0155773
O42841	SPAC23A1.02c	Uncharacterized protein C23A1.02c	-0.00510979	-0.00610256	-0.261151	0.261993	-0.288388	#N/A	#N/A	#N/A	#N/A	#N/A	-0.0766921	0.0315967	-0.0519338	-0.198398	-0.0257592	-0.0409009	0.012747	-0.156543	0.0317976	-0.157074	NS	0.0424833	0.00510979	-0.0829735	0.348048	0.143625	#N/A	#N/A	#N/A	#N/A	#N/A	-0.108574	0.0257592	0.311594	0.103029	0.0289283	-0.0330455	0.0154345	0.11431	0.225538	0.0862768	0.0475931	0.0112123	0.178178	0.0860548	0.432014	#N/A
O42842	apt1	Adenine phosphoribosyltransferase	0.16976	0.0939188	0.0355701	-0.0355701	-0.16408	0.184418	0.11378	0.0425663	-0.0425663	-0.130978	0.087111	0.0858073	-0.0202374	-0.123522	-0.006845	0.147096	0.0978354	0.0192997	-0.0672196	-0.100634	4.51866e-05	0.0842037	0.0512161	-0.0907059	-0.113271	-0.120089	0.142883	0.080452	-0.0506058	-0.0429058	-0.17948	0.11326	0.0743709	0.006845	-0.0471539	-0.140276	0.113449	0.0686797	-0.0448222	-0.0677768	-0.146615	-0.085556	-0.0427027	-0.126276	-0.0777006	0.0439911	-0.0415344
O42843	SPAC23A1.05	Uncharacterized membrane protein C23A1.05	0.0992565	0.0197573	0.0758038	-0.105686	-0.100586	-0.0562563	-0.026968	-0.000880241	0.0187864	-0.00455189	-0.0237494	0.03866	0.0212383	-0.00123215	-0.0311422	0.00641696	0.0104831	0.0320539	-0.0293773	-0.0454267	NS	0.138033	0.0580769	-0.142942	-0.0197573	-0.125557	0.0429544	0.000880241	-0.00862789	0.0957594	0.00256062	0.064312	-0.0104122	0.0322609	0.00123215	-0.0842266	0.0817664	0.0161816	-0.0397698	0.0257448	-0.0690743	0.0387764	0.0383196	-0.218746	0.0859289	-0.024971	0.0992107
Q9URT8	rpl34b	60S ribosomal protein L34-B	0.191948	0.181216	0.0369358	-0.137468	-0.185495	0.113826	0.0993867	0.174638	-0.148213	-0.225411	0.261508	0.261711	0.0313468	-0.165024	-0.0313468	0.189094	0.180771	0.0809736	-0.150235	-0.147418	0.000348113	0.146215	0.012907	-0.203819	-0.188828	-0.012907	0.221553	0.22719	-0.0993867	-0.30301	-0.273812	0.252059	0.122997	-0.0348954	-0.10273	-0.206761	0.206609	0.121031	-0.1127	-0.198189	-0.164493	-0.0457325	-0.168309	-0.240755	-0.0513601	0.172588	0.107727
O42846	rpl34a	60S ribosomal protein L34-A	0.191948	0.181216	0.0369358	-0.137468	-0.185495	0.113826	0.0993867	0.174638	-0.148213	-0.225411	0.261508	0.261711	0.0313468	-0.165024	-0.0313468	0.189094	0.180771	0.0809736	-0.150235	-0.147418	0.000348113	0.146215	0.012907	-0.203819	-0.188828	-0.012907	0.221553	0.22719	-0.0993867	-0.30301	-0.273812	0.252059	0.122997	-0.0348954	-0.10273	-0.206761	0.206609	0.121031	-0.1127	-0.198189	-0.164493	-0.0457325	-0.168309	-0.240755	-0.0513601	0.172588	0.107727
O42848	rpl16a	60S ribosomal protein L16-A	0.273682	0.196661	-0.0415378	-0.00387335	-0.215612	0.208379	0.0904083	-0.0405474	-0.0286856	-0.215711	0.286349	0.150316	-0.0075326	-0.154322	0.0075326	0.256137	0.145795	-0.0298726	-0.0622937	-0.141263	3.57683e-06	0.274794	0.179461	-0.0766711	0.00387335	-0.186634	0.252284	0.117475	-0.0182219	0.0182219	-0.189569	0.199399	0.118709	-0.0811334	-0.0530229	-0.126116	0.242159	0.138548	-0.0586754	-0.0103092	-0.167439	0.00111198	-0.0171995	-0.0351334	0.0077467	0.0289783	0.0439053
O42849	frs1	Phenylalanine--tRNA ligase beta subunit	-0.0100374	0.0244274	-0.0594816	0.0604219	0.0850821	0.0723076	0.0564737	0.0271015	-0.0271015	-0.152353	0.0335913	0.0337105	-0.003479	0.003479	-0.0118456	0.0319538	0.0382039	-0.011953	0.0122665	-0.0263723	NS	0.0100374	0.116389	-0.129703	-0.145964	-0.0877371	0.0927753	0.0441723	-0.0473061	-0.0626831	-0.103535	0.0718136	0.0154858	-0.0285187	-0.0344028	-0.0285683	0.0582088	0.0586824	-0.0685091	-0.0810165	-0.07328	0.0200748	0.0919619	-0.0702209	-0.206386	-0.172819	0.0204678
O42851	SPAC23A1.14c	Uncharacterized trans-sulfuration enzyme C23A1.14c	-0.0413961	-0.0715656	-0.0793371	-0.00328922	0.115453	-0.0750751	-0.154532	-0.11418	0.0926857	-0.0306416	-0.0476713	-0.0122833	-0.0490913	0.0101624	0.0401525	-0.0547142	-0.0794605	-0.0808694	0.0331863	0.0416546	0.0481232	0.0345316	-0.000941277	0.000941277	0.205156	0.366937	-0.0489101	0.0306416	0.0960007	0.284449	0.40304	-0.044342	-0.0101624	0.0306072	0.150698	0.300562	-0.0195735	0.00651264	0.0425164	0.213434	0.356846	0.0759277	0.0706244	0.0802784	0.208446	0.251484	0.026165
O42854	SPAC23A1.17	SH3 domain-containing protein C23A1.17	-0.1056	-0.0228243	0.00342751	0.07938	0.111082	-0.123661	-0.0211511	-0.0269332	0.0697389	0.0507817	-0.0798225	-0.0290804	0.0410414	0.0271616	0.0431442	-0.103028	-0.0243519	0.00584523	0.0587602	0.068336	0.000868877	-0.0927887	0.02174	-0.00342751	0.0783911	-0.0647392	-0.14606	-0.087791	0.0391431	0.0490232	0.0211511	-0.0883551	-0.0364351	-0.0271616	0.0325136	0.0377226	-0.109068	-0.034162	0.00285133	0.0533093	-0.00195519	0.0128117	0.0445642	-0.00685501	-0.00098896	-0.175821	-0.0223999
O42855	mrp51	37S ribosomal protein mrp51, mitochondrial	-0.0394449	0.0770741	-0.0288324	0.0632219	-0.00529957	-0.0368366	0.0191002	-0.163756	0.00490952	0.153096	-0.16736	-0.0214586	0.0559855	0.0517683	0.0414314	-0.081214	0.0249052	-0.0455345	0.0399666	0.063076	NS	-0.0547056	-0.0083971	0.00529957	0.11548	0.0732908	-0.0797606	-0.00490952	0.0678759	0.0604191	-0.205148	-0.172717	-0.116298	-0.110963	0.0214586	0.0761633	-0.102394	-0.0432014	-0.0125958	0.065786	-0.0185645	-0.0152607	-0.0854712	0.034132	0.0522585	0.0785904	-0.0429239
O42859	mrp2	Probable 37S ribosomal protein mrp2, mitochondrial	-0.010469	0.0481296	-0.222259	-0.243909	0.0284505	0.439063	0.224041	0.00567198	-0.0178227	-0.0343804	0.0881367	-0.0947409	-0.208102	0.4017	0.102079	0.172243	0.0591431	-0.141563	0.046656	0.0320498	NS	0.122435	0.150427	-0.246126	0.010469	-1.04195	-0.00567198	0.065311	0.200178	-0.281665	-0.0653701	-0.264972	0.0311079	-0.169875	-0.0311079	0.301324	-0.0494029	0.0822821	-0.0719411	-0.100768	-0.268667	0.132904	0.102298	-0.0238667	0.254378	-1.0704	-0.444735
O42861	fft3	ATP-dependent helicase fft3	-0.0600924	0.000319958	0.0198407	-0.000319958	0.0200315	-0.0581222	-0.020041	0.0576177	-0.0668883	0.085959	-0.0590143	0.032999	0.00857162	-0.00857162	-0.00893307	-0.0590763	0.004426	0.0286767	-0.02526	0.0323524	0.0250822	-0.0297122	-0.0251899	-0.022573	0.0560679	0.0529904	-0.0515323	-0.0368133	0.020041	0.0404744	0.0435224	-0.0348358	-0.0273876	0.0218601	0.0156574	0.0492783	-0.0386934	-0.0297969	0.00644271	0.0373999	0.048597	0.0303802	-0.0255098	-0.0424137	0.0563879	0.032959	0.00658989
O42866	oar2	3-oxoacyl-[acyl-carrier-protein] reductase	-0.781373	0.070888	-0.382087	0.22683	0.125149	#N/A	#N/A	#N/A	#N/A	#N/A	-0.111994	-0.106603	0.00844908	0.0497403	0.0252681	-0.446683	-0.0178576	-0.186819	0.138285	0.0752087	NS	-0.0388217	-0.251636	-0.341044	0.0841727	0.0388217	#N/A	#N/A	#N/A	#N/A	#N/A	-0.187541	-0.0847039	0.010675	-0.00844908	0.431429	-0.113181	-0.16817	-0.165184	0.0378618	0.235126	0.742551	-0.322524	0.0410433	-0.142657	-0.0863276	#N/A
O42868	ssu72	RNA polymerase II subunit A C-terminal domain phosphatase ssu72	#N/A	0.089993	-0.618633	-0.435094	#N/A	0.00386524	-0.0059185	-0.0298357	0.0577917	-0.0340509	0.0905399	0.00236225	-0.00844097	-0.00236225	-0.118225	0.0472026	0.0288122	-0.21897	-0.126555	-0.076138	NS	#N/A	-0.089993	0.211332	#N/A	#N/A	-0.131457	-0.00386524	0.0343351	0.0814886	0.109849	-0.0126696	-0.141173	0.046958	0.0171919	0.0246019	-0.0720634	-0.0783439	0.0975417	-0.104929	0.0672255	#N/A	-0.179986	0.829965	#N/A	#N/A	-0.135323
O42869	SPAC3G9.05	Uncharacterized protein C3G9.05	0.00435829	0.0447607	0.0714531	0.0144005	0.102791	0.00102139	-0.0114727	-0.11797	0.122468	0.0828447	0.0604134	0.0291491	-0.000845909	0.000845909	0.0115662	0.021931	0.0208124	-0.0157878	0.0459048	0.0657339	NS	-0.0838108	-0.00435829	-0.0431786	-0.0503435	-0.0104675	-0.00102139	-0.159646	0.0522356	0.185243	-0.151742	0.0269461	-0.0455694	-0.0507307	-0.0172739	-0.128482	-0.0192954	-0.0698579	-0.0138912	0.0392084	-0.0968971	-0.0881691	-0.049119	-0.114632	-0.064744	-0.113258	-0.00204277
O42870	frs2	Phenylalanine--tRNA ligase alpha subunit	0.148003	0.0279689	-0.00491667	0.0115933	-0.0833011	0.046381	0.0356092	-0.0280361	0.0186157	-0.0728569	0.0159383	0.0618052	-0.0178456	-0.036675	0.0119996	0.0701075	0.0417945	-0.0169328	-0.0021553	-0.0480528	0.0174319	0.0443883	0.00458765	-0.0122752	-0.00458765	-0.0214686	0.0552673	-0.00345612	-0.0199299	0.00345612	-0.0354195	0.0524364	0.0325332	-0.0119996	-0.0453382	-0.023232	0.0506973	0.0112216	-0.0147349	-0.0154899	-0.0267067	-0.103615	-0.0233812	-0.00735855	-0.016181	0.0618324	0.00888634
O42873	SPAC3G9.11c	Putative pyruvate decarboxylase C3G9.11c	-0.544103	-0.22732	0.0914602	0.715178	1.14622	-0.421438	-0.113839	0.0780735	0.575722	0.965656	-0.560389	-0.282022	0.24241	0.816564	1.38451	-0.508643	-0.207727	0.137314	0.702488	1.16546	2.58078e-12	-0.596944	-0.322284	-0.0914602	0.332598	0.526982	-0.403025	-0.319059	-0.0780735	0.299986	0.482687	-0.637645	-0.409244	-0.108468	0.108468	0.714589	-0.545871	-0.350196	-0.0926673	0.247017	0.574753	-0.0528412	-0.094964	-0.18292	-0.382581	-0.619236	0.0184135
O42881	SPAC8E11.04c	Acyl-protein thioesterase 1	-0.0923471	-0.0182209	-0.127954	0.0405188	0.027524	0.00443745	-0.00922585	0.0298395	-0.0184336	0.0210009	-0.00936747	0.0615869	0.0161462	-0.0652709	-0.00912714	-0.0324257	0.01138	-0.0273226	-0.0143952	0.0131326	NS	-0.282353	-0.337983	0.151223	0.0182209	0.322103	-0.0149221	0.078826	-0.00443745	-0.101108	0.123374	0.00912714	0.0779405	-0.013145	0.100747	-0.126007	-0.0960495	-0.0604056	0.0445469	0.00595331	0.10649	-0.190006	-0.319762	0.279177	-0.0222979	0.294579	-0.0193596
O42882	SPAC8E11.05c	Uncharacterized protein C8E11.05c	0.127259	-0.0213356	-0.0103521	-0.0321703	0.11038	0.0627427	-0.060307	-0.00523329	0.0792871	-0.0489545	0.0940819	0.00408649	-0.0603914	-0.0492277	-0.121073	0.0946946	-0.025852	-0.0253256	-0.000703653	-0.0198824	NS	-0.0470304	0.0693789	0.0604696	-0.187538	0.0103521	0.0743833	0.00523329	-0.0950522	0.0174813	-0.0487542	-0.0256739	-0.00408649	0.00487423	0.0128927	0.0246801	0.000559648	0.0235085	-0.0099028	-0.052388	-0.00457398	-0.17429	0.0907145	0.0708218	-0.155368	-0.100028	0.0116405
O42887	SPBC8E4.03	Putative agmatinase 2	0.0552778	0.0666008	0.00504398	-0.0274038	-0.00504398	-0.00104332	0.0594912	-0.0450478	0.119213	-0.143063	0.0525475	0.0629549	0.0347948	0.00571537	-0.0782967	0.035594	0.0630156	-0.00173632	0.0325082	-0.0754677	NS	0.00681019	0.0216703	-0.0281935	-0.102526	-0.00739765	0.0642548	-0.00426483	0.0492611	0.00104332	-0.0359974	0.0342569	-0.00961781	-0.00571537	-0.0858374	-0.16619	0.0351073	0.0025959	0.00511742	-0.0624399	-0.0698617	-0.0484676	-0.0449305	-0.0332375	-0.0751219	-0.00235367	0.0652981
O42888	SPBC8E4.04	Uncharacterized oxidoreductase C8E4.04	-0.108777	-0.0205059	-0.0323076	0.0206766	-0.0109758	-0.163867	-0.0651913	-0.0566492	0.0189238	0.0435457	-0.103224	-0.000674248	0.000674248	-0.00851345	0.131184	-0.125289	-0.0287905	-0.0294275	0.0103623	0.0545845	0.0116995	-0.12223	0.035512	0.0109758	0.145575	0.146338	-0.134616	-0.0189238	0.045249	0.175832	0.192561	-0.115716	-0.0566511	0.0107355	0.0150881	0.0829382	-0.124187	-0.0133543	0.0223201	0.112165	0.140613	-0.0134525	0.0560179	0.0432835	0.124898	0.157314	0.0292511
O42890	cao2	Copper amine oxidase-like protein cao2	-0.697677	-0.268094	0.0702329	0.277733	0.274769	-0.701223	-0.272285	0.142515	0.41782	0.418976	-0.458483	-0.0897608	0.116733	0.20762	0.378601	-0.619128	-0.210046	0.109827	0.301058	0.357449	1.73059e-10	-0.769878	-0.245235	-0.0610309	0.0610309	0.0610719	-0.725832	-0.363758	-0.0364094	0.0364094	0.0830822	-0.525167	-0.226254	-0.0457373	0.0457373	0.0681734	-0.673625	-0.278416	-0.0477258	0.0477258	0.0707758	-0.0722008	0.0228586	-0.131264	-0.216702	-0.213697	-0.0246086
O42893	ntp1	Neutral trehalase	-0.0280747	-0.00200796	-0.049624	0.0911078	0.0326476	-0.0744762	-0.0231657	-0.0121307	0.11334	0.0657082	-0.0185318	-0.0253401	0.0171232	0.0096693	0.166048	-0.0403609	-0.0168379	-0.0148772	0.0713725	0.0881346	0.00923827	-0.0760236	-0.0212884	0.00200796	0.0433164	0.037046	-0.0766964	-0.054615	0.0370884	0.0944672	0.0121307	-0.0434942	-0.00916576	-0.0471849	0.0214167	0.00916576	-0.0654047	-0.0283564	-0.0026962	0.0530667	0.0194475	-0.0479488	-0.0192804	0.0516319	-0.0477915	0.00439835	-0.00222015
O42894	rrp46	Exosome complex component rrp46	0.175878	0.0323505	0.130729	-0.0292273	0.0292273	0.0570021	0.00305939	-0.0395279	0.0838671	-0.130665	0.0739036	-0.0774312	-0.0348563	-0.00206804	0.114671	0.102261	-0.0140071	0.0187815	0.0175239	0.00441122	NS	-0.145972	-0.0936823	-0.0632162	-0.12167	0.0594664	0.0728502	0.156512	-0.143786	-0.0485897	-0.00305939	0.27625	-0.0773568	0.00486517	-0.515382	0.00206804	0.0677094	-0.00484228	-0.0673792	-0.228547	0.0194917	-0.32185	-0.126033	-0.193945	-0.0924425	0.0302391	0.0158482
O42895	SPBC115.02c	Uncharacterized protein C115.02c	-0.154464	0.000826359	-0.11339	0.353443	0.216279	-0.191462	0.0501165	0.0261517	-0.0261517	-0.12227	-0.158731	-0.227072	-0.00871181	0.0813913	0.00871181	-0.168219	-0.0587096	-0.0319835	0.136227	0.0342402	NS	-0.309801	-0.161212	0.32921	-0.000826359	0.428416	-0.171343	-0.148935	0.0691643	0.103077	0.0595379	-0.15567	-0.139091	0.0123692	0.119886	0.104206	-0.212271	-0.149746	0.136914	0.0740457	0.197387	-0.155336	-0.162039	0.4426	-0.354269	0.212137	0.0201187
O42896		Uncharacterized oxidoreductase C115.03	0.111771	0.0391741	-0.0285263	0.0167351	-0.0467854	0.0138226	0.0479364	0.0225449	-0.0552731	-0.0437336	0.0765171	-0.0282278	-0.0239153	-0.000525475	-0.0469246	0.0673701	0.0196276	-0.00996558	-0.0130212	-0.0458145	NS	-0.0625229	0.00538635	0.0219822	-0.032115	-0.00538635	0.0717735	0.0242119	-0.0138226	-0.0296478	-0.0146332	0.000525475	0.0502615	0.0279207	0.107207	-0.0422697	0.00325871	0.0266199	0.0120268	0.0151482	-0.0207631	-0.174294	-0.0337877	0.0505085	-0.0488501	0.041399	0.057951
O42897	rpn3	Probable 26S proteasome regulatory subunit rpn3	0.0906625	0.025846	-0.0304236	-0.0368648	-0.0711322	-0.00108814	-0.00864983	-0.0340242	-0.00105572	-0.0874224	-0.0153856	-0.119106	-0.0660782	0.00907516	0.0250368	0.0247296	-0.03397	-0.0435087	-0.0096151	-0.0445059	NS	-0.00719404	-0.00405073	0.0373788	0.00405073	0.0174184	0.00105572	0.0222807	0.0358419	0.00111294	0.0977793	-0.124821	0.0262928	-0.00907516	0.0747051	0.03895	-0.043653	0.0148409	0.0213819	0.0266229	0.0513825	-0.0978565	-0.0298967	0.0678024	0.0409155	0.0885506	0.00214386
O42898	SPBC119.03	Probable catechol O-methyltransferase 1	-0.0242562	0.0655885	-0.0369878	0.0326037	-0.028336	-0.104253	-0.0118928	-0.0459456	0.0717854	0.0327668	-0.0635834	-0.0558901	-0.0125093	0.0125093	0.061882	-0.064031	-0.000731468	-0.0318143	0.0389662	0.0221043	NS	-0.155926	0.0140681	-0.0105271	0.0105271	0.126714	-0.148511	-0.024776	0.0364499	0.0118928	0.0874219	-0.0310659	-0.0257177	0.0426664	0.044446	0.0551577	-0.111835	-0.0121419	0.0228631	0.0222886	0.0897646	-0.13167	-0.0515203	0.0264606	-0.0220766	0.15505	-0.0442581
O42899	sco1	Protein sco1	0.0222692	-0.00786209	-0.0391378	0.0135622	-0.0115633	-0.0697002	-0.136533	0.0125389	0.0374489	-0.0125389	-0.102962	-0.0446997	0.00809383	0.00200939	0.0832405	-0.0501312	-0.0630315	-0.00616837	0.0176735	0.0197128	NS	0.000267982	-0.0460329	-0.000267982	0.0114975	0.228461	-0.0709019	-0.0574265	0.0167923	0.171516	0.270304	-0.0502882	-0.0842829	-0.00200939	0.06178	0.12296	-0.0403074	-0.0625807	0.00483831	0.081598	0.207242	-0.0220013	-0.0381708	0.0388699	-0.0020647	0.240025	-0.00120163
O42900	ppk19	Serine/threonine-protein kinase ppk19	#N/A	#N/A	#N/A	#N/A	#N/A	-0.428114	0.0860934	0.245578	-0.405879	0.0387082	0.0350919	0.0573115	0.154802	-0.011477	-0.160327	-0.196511	0.0717025	0.20019	-0.208678	-0.0608096	NS	#N/A	#N/A	#N/A	#N/A	#N/A	-0.156196	-0.367074	-0.0387082	0.111034	0.25541	-0.0813155	0.195822	-0.117266	-0.0981793	0.011477	-0.118756	-0.0856256	-0.0779872	0.00642729	0.133443	#N/A	#N/A	#N/A	#N/A	#N/A	0.271918
O42901	SPBC119.09c	Uncharacterized protein C119.09c	-0.101551	-0.018918	0.0592308	-0.0878563	0.0979366	-0.203552	-0.194569	0.0962472	-0.0267253	-0.0766149	-0.125557	-0.00274754	0.012826	-0.023406	-0.113346	-0.143553	-0.0720782	0.0561013	-0.0459959	-0.0306748	NS	-0.118031	0.0220566	0.00216103	0.0896349	-0.00216103	-0.234205	0.0267253	0.106349	0.108301	0.234172	-0.0563993	0.0165281	0.086894	0.00336361	0.00274754	-0.136212	0.02177	0.0651348	0.0670997	0.078253	-0.0164795	0.0409746	-0.0570698	0.177491	-0.100098	-0.030653
O42903	SPBC119.12	GRIP domain-containing protein C119.12	-0.204742	0.216952	-0.00651073	0.117648	0.00651073	-0.0277424	-0.129154	0.105436	0.241252	0.136611	-0.108778	-0.0769706	0.00718737	0.0772901	0.0376306	-0.113754	0.00360918	0.035371	0.145397	0.0602508	NS	-0.0936041	-0.120193	-0.12772	0.149192	0.0892	0.00967026	-0.32998	-0.00967026	0.153097	-0.0506735	0.0759902	-0.132908	-0.00718737	-0.0561194	0.0581698	-0.00264788	-0.19436	-0.0481925	0.0820565	0.0322321	0.111138	-0.337145	-0.121209	0.0315437	0.0826893	0.0374126
O42906	SPBC119.15	GPN-loop GTPase 1	0.0247879	0.0247889	0.0191917	0.0481606	-0.0525532	-0.0102382	0.0102382	0.0915742	-0.142282	0.0565782	0.194948	-0.0937986	-0.050828	-0.00973415	0.0152798	0.0698326	-0.0195905	0.0199793	-0.0346185	0.00643492	NS	-0.170946	-0.0191917	0.0931644	-0.0375719	-0.0258446	0.0720735	-0.046577	-0.0434546	0.0145993	-0.212423	-0.0881472	0.00973415	-0.0729132	0.0924616	0.100419	-0.0623399	-0.0186782	-0.00773446	0.023163	-0.0459495	-0.195734	-0.0439806	0.0739727	-0.0857325	0.0267086	0.0823116
O42907	SPBC119.16c	Uncharacterized protein C119.16c	-0.04951	-0.0337267	-0.0149393	0.14728	-0.300869	0.331189	0.0673804	0.173923	0.208566	0.15273	#N/A	#N/A	#N/A	#N/A	#N/A	0.140839	0.0168269	0.0794919	0.177923	-0.0740697	NS	-0.127376	0.144991	0.256385	0.259221	0.0149393	-0.136197	-0.334273	-0.728098	-0.0673804	-0.463555	#N/A	#N/A	#N/A	#N/A	#N/A	-0.131786	-0.094641	-0.235857	0.0959203	-0.224308	-0.0778656	0.178718	0.271324	0.111941	0.315808	-0.467385
O42908	cym1	Mitochondrial presequence protease	-0.00193405	0.0700102	-0.0182362	-0.0291386	0.226547	0.03617	-0.0282593	0.0469217	-0.0184507	0.0116072	-0.0259981	0.000919342	-0.00150108	0.00636864	0.0142832	0.00274595	0.0142234	0.0090615	-0.0137402	0.0841459	NS	-0.133869	-0.0256004	0.00193405	0.0211744	0.0591164	-0.0116072	-0.0120764	0.013051	-0.0247583	0.0584841	-0.000919342	-0.00711632	0.0211182	0.0122318	-0.0188789	-0.0487986	-0.014931	0.0120344	0.00288264	0.0329072	-0.131935	-0.0956106	0.0201702	0.050313	-0.167431	-0.0477772
O42909	SPBC16A3.02c	Zinc-type alcohol dehydrogenase-like protein C16A3.02c	-0.357545	-0.223812	0.00516605	0.273454	0.260867	-0.427679	-0.265271	0.0138416	0.29425	0.309263	-0.312249	-0.0335808	0.161568	0.235773	0.559932	-0.365824	-0.174221	0.0601918	0.267826	0.376687	4.13972e-08	-0.445491	-0.145288	-0.00516605	0.201242	0.160789	-0.424875	-0.284636	-0.0138416	0.260902	0.101414	-0.34988	-0.203794	-0.0418224	0.0335808	0.151871	-0.406749	-0.211239	-0.0202767	0.165242	0.138024	-0.0879459	0.0785246	-0.0103321	-0.0722113	-0.100079	0.0028038
O42911	rsm25	37S ribosomal protein S25, mitochondrial	-0.097898	0.00230169	0.037518	0.0269322	0.114323	0.0310116	0.0236158	0.00164604	0.0496941	-0.056839	-0.0798583	-0.07795	-0.0323758	0.148445	-0.00459433	-0.0489149	-0.0173442	0.00226275	0.0750237	0.0176299	NS	0.0412278	-0.0220962	-0.00230169	-0.0368829	-0.0505309	-0.0210075	-0.00576782	-0.00164604	0.244196	-0.00236893	-0.0650582	0.0424914	0.0322528	0.0809035	0.00459433	-0.014946	0.00487582	0.00943502	0.0960722	-0.0161018	0.139126	-0.0243979	-0.0398197	-0.0638151	-0.164854	-0.0520191
O42914	SPBC16A3.08c	Uncharacterized protein C16A3.08c	0.211107	0.176714	-0.0352559	0.0148082	-0.0681577	0.113618	0.0506368	0.101226	-0.0763364	-0.196187	0.0451126	0.0870008	-0.010148	-0.144364	-0.0730286	0.123279	0.104784	0.0186075	-0.0686309	-0.112458	0.00247003	0.210723	0.116727	-0.0388684	-0.0148082	-0.245648	0.0955215	0.0969977	-0.0506368	-0.183911	-0.237801	0.166398	0.0815744	0.010148	-0.134753	-0.238706	0.157548	0.0984332	-0.0264524	-0.111157	-0.240718	-0.000383377	-0.0599871	-0.00361252	-0.0296164	-0.17749	-0.0180969
O42915	ufd1	Ubiquitin fusion degradation protein 1	-0.0567389	-0.0334835	-0.0229979	-0.00445652	0.0273886	-0.0287571	-0.0464354	-0.00306129	0.107996	0.00306129	-0.106174	-0.0735345	-0.0444531	0.0376239	0.0260644	-0.06389	-0.0511511	-0.0235041	0.0470544	0.0188381	0.0388945	-0.105361	0.00445652	0.0222025	0.0472622	0.123435	-0.083559	-0.0437832	0.11916	0.116488	0.178343	-0.0475144	-0.0260644	0.0654712	0.0906444	0.0817199	-0.0788115	-0.021797	0.0689445	0.084798	0.127833	-0.0486221	0.03794	0.0452003	0.0517187	0.0960464	-0.0548019
O42916	ale1	Lysophospholipid acyltransferase	0.0436521	0.00711966	-0.275587	0.0706525	-0.309127	-0.14539	-0.0439587	-0.140338	0.0939255	0.214207	-0.106548	0.0353823	0.017251	-0.00222683	-0.00794601	-0.0694286	-0.000485579	-0.132891	0.054117	-0.0342889	NS	0.0436864	-0.00711966	-0.231586	0.0225329	-0.326829	-0.0607843	0.011714	0.275281	-0.011714	0.0565376	-0.0147314	0.0371428	0.00222683	0.0850229	-0.0770864	-0.0106098	0.0139124	0.0153073	0.0319473	-0.115793	3.43323e-05	-0.0142393	0.0440006	-0.0481195	-0.0177021	0.0846052
O42919	SPBC16A3.14	Putative 37S ribosomal protein S26A, mitochondrial	-0.0160313	-0.0513315	0.05126	-0.0750866	0.0825768	-0.0708256	-0.251513	-0.0182037	0.137909	0.182545	#N/A	#N/A	#N/A	#N/A	#N/A	-0.0434284	-0.151422	0.0165281	0.0314112	0.132561	NS	-0.090498	-0.0420132	0.0160313	0.0826139	0.0163517	-0.046278	-0.201056	0.107292	0.0182037	0.0268688	#N/A	#N/A	#N/A	#N/A	#N/A	-0.068388	-0.121534	0.0616617	0.0504088	0.0216103	-0.0744667	0.00931835	-0.0352287	0.157701	-0.0662251	0.0245476
O42923	cip1	RNA-binding post-transcriptional regulator cip1	0.054039	0.0229521	-0.0134029	0.0134029	0.0258083	-0.0237312	-0.013732	0.0495338	0.000295639	0.0883446	0.0235438	-0.0554023	-0.017467	0.0521569	0.017467	0.0179505	-0.0153941	0.00622129	0.0219518	0.0438733	NS	-0.0348778	0.0737705	-0.0220299	-0.0147848	-0.0333328	-0.0288906	-0.0302963	0.0453491	0.0296955	-0.000295639	-0.14203	-0.0350375	-0.0445189	0.0516477	0.0352063	-0.0685995	0.00281223	-0.00706657	0.0221861	0.000525951	-0.0889168	0.0508184	-0.00862694	-0.0281878	-0.0591412	-0.00515938
O42926	vps13b	Vacuolar protein sorting-associated protein 13b	-0.0480289	0.044301	-0.0432148	-0.0182285	0.0909252	-0.128647	-0.0629625	0.0685024	-0.0598316	0.0611382	-0.0830765	-0.0382318	0.00515461	0.0336561	0.0282841	-0.0865841	-0.0189644	0.0101474	-0.0148013	0.0601158	0.0453518	-0.213303	0.0394516	0.00641251	0.0292063	-0.00641251	-0.138296	-0.0353813	0.0375633	0.0474911	0.0353813	-0.0820951	-0.0487547	2.95639e-05	-2.95639e-05	0.0153723	-0.144565	-0.0148948	0.0146685	0.0255559	0.0147804	-0.165274	-0.00484943	0.0496273	0.0474348	-0.0973377	-0.00964928
O42929	tma22	Translation machinery-associated protein 22	0.0970941	-0.00229692	0.0965943	-0.0303283	0.0237527	-0.0178185	0.0616102	0.0278301	-0.00546074	0.0532188	0.000332355	0.0417991	0.0202556	0.00894308	-0.012279	0.026536	0.0337041	0.0482267	-0.00894864	0.0215642	NS	-0.0836596	0.00229692	-0.0814967	-0.0562234	0.0365281	-0.0473251	-0.109337	0.117073	-0.0591602	0.00546074	-0.00263834	-0.000332355	0.0731196	-0.0323415	-0.0284638	-0.044541	-0.0357908	0.036232	-0.0492417	0.00450834	-0.180754	0.00459385	-0.178091	-0.0258951	0.0127754	-0.0295067
O42930	vps10	Vacuolar protein sorting/targeting protein 10	0.0161681	0.00243044	-0.0808721	-0.1141	-0.0985723	0.0147629	-0.0680532	0.00728416	-0.0866909	-0.00728416	0.00705576	-0.0440087	0.0147395	0.0357871	-0.0210204	0.0126623	-0.0365438	-0.0196161	-0.0550013	-0.0422923	NS	-0.00243044	0.0438514	-0.0816197	0.0500512	0.021234	-0.0309944	0.0467663	0.0925732	-0.0404663	0.064909	-0.111998	-0.0169892	-0.00705576	0.0513701	0.0754123	-0.0484743	0.0245428	0.00129922	0.0203183	0.0538518	-0.0185986	0.0414209	-0.000747681	0.164151	0.119806	-0.0457573
O42931	rpt1	26S protease regulatory subunit 7 homolog	0.0736079	0.0289159	-0.0366139	-0.0365586	-0.0519738	0.00853872	0.00592661	-0.0523992	-0.0222993	-0.0580239	0.0433989	0.0684814	-0.0314465	-0.0462704	0.00507641	0.0418485	0.0344413	-0.0401532	-0.0350428	-0.0349738	0.0420434	0.0514636	0.081552	-0.0213723	0.0213723	-0.0492272	-0.00592661	-0.0237222	0.00757933	0.0297561	0.0106921	0.0402832	-0.011837	0.000881195	-0.0136776	-0.000881195	0.0286067	0.015331	-0.00430393	0.0124836	-0.0131388	-0.0221443	0.0526361	0.0152416	0.0579309	0.00274658	-0.0144653
O42932	qcr6	Cytochrome b-c1 complex subunit 6	0.314655	-0.391443	0.157424	0.322885	-0.0942445	-0.0205846	0.010407	-0.076901	0.272739	0.4566	-0.285827	0.0213051	-0.0213051	0.05616	0.36086	0.00274785	-0.11991	0.0197395	0.217261	0.241072	NS	0.476512	-0.586514	-0.114676	0.0942445	-0.562768	-0.0990605	-0.21065	-0.010407	0.0840583	0.160976	-0.183596	-0.137444	-0.104301	0.127422	0.33419	0.0646187	-0.311536	-0.0764615	0.101908	-0.0225337	0.161858	-0.195071	-0.2721	-0.228641	-0.468523	-0.078476
O42933	ogm4	Dolichyl-phosphate-mannose--protein mannosyltransferase 4	-0.00404596	0.000486851	0.0438895	-0.0288949	0.00996733	-0.00548077	-0.0044632	0.0702982	0.0737295	-0.00294399	0.0383649	-0.0598168	-0.0396714	0.041759	0.0122266	0.00961272	-0.0212644	0.0248388	0.0288645	0.00641664	NS	-0.0498853	0.0131564	-0.000486851	0.0766149	-0.0131059	-0.0351591	-0.0833101	0.0201635	0.0268698	0.00294399	-0.0940652	0.0427661	-0.0492043	-0.0122266	0.0574546	-0.0597032	-0.00912921	-0.00984255	0.0304193	0.0157642	-0.0458393	0.0126696	-0.0443764	0.10551	-0.0230732	-0.0296783
O42935	rpl32b	60S ribosomal protein L32-B	0.367298	0.0596113	0.0429058	-0.0429058	-0.299812	0.193729	0.101031	-0.0286007	-0.00243568	-0.14259	0.0522876	0.0415063	-0.0412116	-0.125835	-0.0342908	0.204438	0.067383	-0.00896883	-0.0570588	-0.158898	0.0116969	0.443138	0.118874	-0.183317	-0.129485	-0.256964	0.198032	0.032793	0.00243568	-0.00877571	-0.1535	0.118752	0.0645032	-0.0603919	0.0342908	-0.0960212	0.253308	0.0720566	-0.0804245	-0.0346567	-0.168828	0.07584	0.0592623	-0.226223	-0.0865793	0.0428486	0.00430298
O42936	las1	Pre-rRNA-processing protein las1	-0.159531	-0.192023	-0.0131378	0.0397129	0.0532932	#N/A	#N/A	#N/A	#N/A	#N/A	-0.00575638	0.198672	0.0379944	0.157883	-0.117935	-0.0826435	0.00332451	0.0124283	0.0987978	-0.032321	NS	-0.157516	-0.12205	0.0670967	0.155866	0.0131378	#N/A	#N/A	#N/A	#N/A	#N/A	-0.0966482	-0.0168419	-0.126816	0.417645	0.00575638	-0.127082	-0.0694461	-0.0298595	0.286756	0.0094471	0.00201511	0.069973	0.0802345	0.116153	-0.0401554	#N/A
O42937	sec27	Probable coatomer subunit beta	0.0576644	0.0030694	-0.0193944	-0.00857592	-0.0030694	-0.00966024	0.00966024	-0.0492587	0.0108171	-0.0781932	0.0461164	0.0131068	-0.0146737	-0.00539255	-0.00216436	0.0313735	0.00861216	-0.0277756	-0.00105047	-0.027809	NS	-0.0926499	-0.00478792	0.0339389	0.036799	0.120878	-0.0240569	-0.0329528	0.0436845	0.0242085	0.0854383	-0.00565386	0.00216436	-0.00647211	0.0287929	0.018621	-0.0407869	-0.0118588	0.0237171	0.0299335	0.074979	-0.150314	-0.00785732	0.0533333	0.0453749	0.123947	-0.0143967
O42938	pfk1	ATP-dependent 6-phosphofructokinase	0.155742	0.022192	0.010293	-0.010293	-0.170947	0.042645	0.0166869	-0.0206275	0.0326409	-0.0166869	0.0387444	0.0825419	-0.0213265	-0.0931401	0.0213265	0.0790437	0.0404736	-0.0105537	-0.0235974	-0.0554358	NS	0.142554	0.0470018	-0.121099	-0.110428	-0.196595	0.0899301	0.0402379	-0.0213466	-0.0751777	-0.0823817	0.0929809	0.0309672	-0.0449491	-0.0879121	-0.185246	0.108488	0.0394023	-0.0624647	-0.0911725	-0.154741	-0.0131874	0.0248098	-0.131392	-0.100135	-0.0256481	0.0472851
O42939	uba2	Ubiquitin-activating enzyme E1-like	-0.0643368	-0.0819941	0.000349045	0.0148869	0.0214729	0.0817146	-0.0179434	0.0246582	0.162209	-0.0675316	0.0871763	-0.0150433	-0.0349884	-0.0167809	-0.0725622	0.0348514	-0.0383269	-0.00332705	0.0534382	-0.0395403	NS	-0.232313	-0.000349045	0.0557575	0.0120077	-0.00995445	0.00563622	-0.00407982	-0.0327435	0.00407982	-0.0266399	0.0372047	0.0589924	0.0150433	0.114601	-0.079361	-0.0631574	0.0181878	0.0126858	0.0435629	-0.0386518	-0.167976	0.081645	0.0554085	-0.00287914	-0.0314274	-0.0760784
O42940	pho88	Inorganic phosphate transport protein pho88	0.0118527	0.0466571	-0.0273395	-0.0390544	0.0111928	0.0201721	0.0217543	-0.0397282	-0.0345459	-0.0851097	0.0855837	0.0602398	0.00945854	-0.0826416	-0.0245237	0.0392028	0.0428837	-0.019203	-0.0520806	-0.0328135	0.0268312	0.0243134	-0.0102286	-0.0259871	0.0102286	-0.0453525	0.0783215	0.0715103	-0.0201721	0.0252132	-0.0357037	0.0395985	0.0647335	-0.0343895	-0.00945854	-0.0642052	0.0474111	0.0420051	-0.0268496	0.00866111	-0.0484204	0.0124607	-0.0568857	0.00135231	0.049283	-0.0565453	0.0581493
O42941	cyp7	Peptidylprolyl isomerase cyp7	-0.433324	-0.0889363	-0.127764	0.155284	0.19486	0.0584335	0.0652189	-0.176312	-0.010005	-0.187097	0.0814328	-0.0246358	0.019012	-0.0148931	0.00847101	-0.0978193	-0.0161177	-0.0950216	0.0434621	0.00541147	NS	-0.457748	-0.394315	0.11822	0.0889363	0.146513	-0.052578	0.0849533	0.129436	0.010005	-0.153175	-0.00847101	0.0851912	-0.01265	-0.0778623	0.11568	-0.172932	-0.0747236	0.0783351	0.00702635	0.0363394	-0.0244236	-0.305379	0.245984	-0.0663481	-0.0483465	-0.111012
O42943	SPBC16H5.08c	Uncharacterized ABC transporter ATP-binding protein C16H5.08c	0.150816	0.128024	0.0061264	-0.0061264	-0.0472507	0.114869	0.053339	0.0471754	-0.0273581	-0.0775118	0.0815315	0.0205221	-0.0110521	-0.0512571	-0.0351048	0.115739	0.0672951	0.0140832	-0.0282472	-0.0532891	0.000825672	0.131844	0.116325	-0.0446472	-0.024272	-0.179657	0.106809	0.0273581	-0.0491343	-0.0559778	-0.18673	0.0829134	0.0145254	0.0110521	-0.0812922	-0.147792	0.107189	0.0527363	-0.0275764	-0.0538473	-0.171393	-0.0189724	-0.0116987	-0.0507736	-0.0181456	-0.132406	-0.00806046
O42945	prp43	Probable pre-mRNA-splicing factor ATP-dependent RNA helicase prp43	0.0367265	0.00575399	-0.0315776	0.0399117	-0.0616679	0.0321593	-0.00978041	0.0206866	0.0541129	-0.0332246	0.0569115	-0.00118542	-0.0116568	-0.0757303	-0.0456333	0.0419324	-0.00173728	-0.00751591	0.00609811	-0.0468419	NS	-0.0902305	-0.00575399	0.0433393	0.00628042	-0.151338	0.00978041	-0.0414281	0.023273	-0.0425515	-0.131657	0.0437803	0.0820284	0.00118542	0.0084753	-0.0931635	-0.0122232	0.0116154	0.0225992	-0.00926526	-0.125386	-0.126957	-0.011508	0.0749168	-0.0336313	-0.0896702	-0.0223789
O42947	SPBC16H5.12c	Uncharacterized protein C16H5.12c	-0.0148649	-0.0369053	-0.00977993	0.0781164	0.00977993	-0.0912256	-0.0302048	-0.000697136	0.0630693	-0.00297832	-0.015749	0.00501537	-0.00501537	0.0433931	0.0311928	-0.0406132	-0.0206982	-0.00516415	0.0615263	0.0126648	NS	-0.0838118	-0.0332136	0.0646238	0.0448399	0.254004	-0.0758352	0.000697136	0.0125628	0.117505	0.143142	-0.0488081	-0.0141001	-0.0420332	0.104169	0.149625	-0.069485	-0.0155389	0.0117178	0.0888379	0.182257	-0.0689468	0.00369167	0.0744038	-0.0332766	0.244225	0.0153904
O42955	ppr3	Pentatricopeptide repeat-containing protein 3, mitochondrial	-0.248644	0.0357981	-0.199556	-0.0158272	0.179001	-0.102271	-0.0209837	-0.11847	0.136551	0.204722	-0.15456	0.256623	0.399332	-0.192111	-0.120242	-0.168492	0.0904791	0.0271017	-0.0237956	0.0878272	NS	0.0158272	0.287678	-0.027132	0.165885	-0.867979	-0.301574	-0.358567	0.285462	0.0209837	0.0502205	-0.110005	0.046391	0.14737	-0.046391	0.0785632	-0.131917	-0.00816615	0.135233	0.0468259	-0.246398	0.264471	0.25188	0.172424	0.181712	-1.04698	-0.199303
O42958	SPBC19G7.10c	DNA topoisomerase 2-associated protein pat1	0.0226626	0.0180268	-0.0318894	-0.0169435	-0.0133424	-0.0218329	0.0197425	-0.114374	0.0474305	0.0279775	0.0600438	0.0265727	-0.0282731	0.00326872	-0.00326872	0.0202912	0.0214473	-0.0581787	0.0112519	0.00378879	NS	0.0140662	0.0767341	-0.0433393	0.0133424	-0.0231767	-0.0360923	-0.0811038	0.0423036	0.10147	-0.0197425	0.0146213	-0.00953341	-0.00563478	0.0229907	-0.010922	-0.00246827	-0.00463438	-0.00222349	0.0459342	-0.017947	-0.00859642	0.0587072	-0.0114498	0.0302858	-0.00983429	-0.0142593
O42962	cog5	Conserved oligomeric Golgi complex subunit 5	-0.264685	-0.122057	0.0383425	0.110572	0.0219069	-0.0324473	0.109525	0.0949731	-0.0112319	-0.0284572	0.010571	0.0369372	0.0439315	-0.010571	-0.0145736	-0.0955203	0.00813516	0.0590823	0.0295897	-0.0070413	NS	-0.110414	0.00562286	-0.175263	-0.00562286	0.0567074	-0.137697	0.0112319	-0.0811868	0.0541577	0.0565772	-0.056994	0.110734	-0.0137544	-0.0463281	0.0746722	-0.101701	0.0425297	-0.0900682	0.000735601	0.0626523	0.154271	0.12768	-0.213606	-0.116195	0.0348005	-0.105249
O42963	nup44	Nucleoporin nup44	0.0331841	0.0146513	-0.0337429	0.0145798	0.0211754	0.0181694	0.0347681	-0.0454865	-0.0107727	0.0107727	0.0582237	0.0229731	-0.0330095	0.00161457	-0.0250149	0.0365257	0.0241308	-0.037413	0.00180721	0.00231107	NS	-0.0842896	0.00133705	-0.00133705	-0.0520372	-0.057806	-0.0141602	-0.105827	0.102503	0.0321312	-0.042469	-0.00161457	-0.00282764	0.00594807	-0.0352945	0.0137701	-0.0333548	-0.0357726	0.0357046	-0.0184002	-0.028835	-0.117474	-0.0133142	0.0324059	-0.066617	-0.0789814	-0.0323296
O42964	iws1	Transcription factor iws1	0.0601082	0.0780897	-0.0375328	0.0123959	-0.0696735	-0.046947	0.00565481	0.0470643	0.0212865	0.00741053	0.0241356	-0.00890064	-0.0235586	-0.00459766	-0.0478802	0.0124323	0.024948	-0.00467571	0.00969489	-0.0367144	NS	-0.0123959	0.105318	0.0476227	-0.0436983	-0.0211658	0.0293164	-0.00565481	-0.00943136	-0.102808	-0.0354819	0.0586157	0.0409975	0.00588894	0.00459766	-0.0788507	0.0251788	0.0468869	0.0146934	-0.0473027	-0.0451662	-0.072504	0.0272284	0.0851555	-0.0560942	0.0485077	0.0762634
O42965		Uncharacterized protein C19G7.17	0.0412955	0.0117517	-0.0181413	-0.0197282	-0.0117517	-0.0248365	0.0767612	0.0185881	-0.0649939	-0.0978785	0.0213399	0.0244823	0.0310359	-0.0716062	-0.00210524	0.0125996	0.037665	0.0104942	-0.0521094	-0.0372451	NS	-0.0138154	0.0498137	0.0543094	0.119202	-0.0631394	0.0681257	0.0649881	0.0140562	-0.0140562	-0.206662	0.026361	0.00210524	-0.0281396	-0.135897	-0.12053	0.0268904	0.038969	0.0134087	-0.0102504	-0.13011	-0.0551109	0.0380621	0.0724506	0.13893	-0.0513878	0.0929623
O42967	SPBC1E8.02	Uncharacterized ubiquitin-like protein C1E8.02	-0.0365624	-0.0276599	0.136337	-0.0464787	0.0729728	0.0447412	0.00855589	0.334395	-0.308856	0.0675492	0.197792	0.223588	0.066628	-0.00192976	0.00192976	0.0686568	0.0681612	0.17912	-0.119088	0.0474839	NS	0.0561652	0.120393	-0.228995	0.0056386	-0.0056386	0.120793	-0.00855589	-0.170259	-0.147357	-0.290956	0.159268	-0.0178199	-0.0420794	-0.323923	-0.0429568	0.112075	0.0313392	-0.147111	-0.155214	-0.113184	0.0927277	0.148053	-0.365332	0.0521173	-0.0786114	0.0760517
O42972	SPBC20F10.02c	UPF0588 membrane protein C20F10.02c	#N/A	#N/A	#N/A	#N/A	#N/A	-0.0393033	-0.0192513	0.0458026	0.0173659	0.0732884	-0.148215	-0.0130839	0.0323272	-0.0520415	0.025703	-0.0937591	-0.0161676	0.0390649	-0.0173378	0.0494957	NS	#N/A	#N/A	#N/A	#N/A	#N/A	-0.0173659	-0.12008	-0.0473437	0.235334	0.223035	0.104744	0.0844874	0.0130839	-0.071816	-0.0730901	0.0436893	-0.017796	-0.0171299	0.081759	0.0749726	#N/A	#N/A	#N/A	#N/A	#N/A	0.0219374
O42973	SPBC20F10.03	Uncharacterized protein C20F10.03	-0.525923	-0.0301504	-0.0319824	0.435505	-0.0131321	-0.299033	0.150439	-0.0346832	0.210088	0.0346832	-0.0548201	-0.0561419	0.0373096	0.108317	0.0971622	-0.293259	0.0213823	-0.00978533	0.251303	0.0395711	NS	-0.700329	0.0131321	0.25493	0.233047	0.313234	-0.206367	0.0898876	0.0476608	-0.0921097	-0.0364418	-0.0129042	0.0129042	-0.116628	-0.134543	0.112404	-0.306533	0.0386413	0.0619879	0.00213146	0.129732	-0.174406	0.0432825	0.286913	-0.202457	0.326366	0.0926657
O42975	SPBC20F10.05	Protein NRDE2 homolog	-0.319441	0.0239725	-0.107151	0.0755615	-0.00853729	-0.0674553	0.165307	-0.0309048	-0.0540333	0.0134277	-0.0056777	-0.191687	-0.0938916	0.0883803	0.100684	-0.130858	-0.000802517	-0.0773158	0.0366362	0.0351914	NS	-0.396614	0.00853729	0.186987	0.300046	-0.133877	-0.0134277	0.0887318	0.109543	0.0566483	-0.077137	-0.202225	0.0056777	-0.183119	0.0717902	0.221326	-0.204089	0.0343156	0.0378035	0.142828	0.00343752	-0.0771732	-0.0154352	0.294138	0.224484	-0.12534	0.0540276
O42976	SPBC20F10.07	Uncharacterized membrane protein C20F10.07	-0.139073	0.0668759	-0.00775003	0.0316672	0.0624728	0.0135074	-0.0135074	-0.140167	0.133142	0.0783563	0.244924	0.151381	-0.00886345	-0.189932	-0.155814	0.039786	0.0682497	-0.0522601	-0.00837421	-0.00499503	NS	-0.285894	-0.116999	-0.000252247	0.000252247	0.0212626	-0.123371	0.170536	0.186871	-0.0980382	-0.0156875	0.257347	0.00886345	0.0970421	-0.156668	-0.43351	-0.0506392	0.0208	0.0945536	-0.0848179	-0.142645	-0.146821	-0.183875	0.00749779	-0.031415	-0.0412102	-0.136878
O42978	lsm5	U6 snRNA-associated Sm-like protein LSm5	0.0712142	0.0196853	0.114769	-0.096787	-0.447168	-0.332317	-0.074626	0.133062	0.105505	0.0181999	-0.21089	-0.0233698	0.307194	0.0620708	0.0123844	-0.157331	-0.0261035	0.185009	0.0235963	-0.138861	NS	-0.0196853	0.119066	0.230022	-0.0455794	-0.284304	-0.0181999	0.101606	0.0232716	-0.0858269	-0.360415	-0.0542364	0.11062	-0.0123844	-0.139423	0.252471	-0.0307072	0.110431	0.080303	-0.0902766	-0.130749	-0.0908995	0.0993805	0.115252	0.0512075	0.162864	0.314117
O42984	rps17a	40S ribosomal protein S17-A	0.193219	0.194517	-0.111791	-0.026155	-0.168785	0.109627	0.169412	-0.235571	-0.00605392	-0.221676	0.168593	-0.026638	-0.142	-0.115721	0.0627546	0.157146	0.11243	-0.163121	-0.0493099	-0.109235	0.0380986	0.255782	0.253752	-0.0772223	0.026155	-0.419713	0.169443	0.00605392	-0.0578918	0.03405	-0.218435	-0.0630798	0.0501022	-0.19549	0.0463161	0.026638	0.120715	0.103303	-0.110201	0.035507	-0.203837	0.0625629	0.0592356	0.0345688	0.05231	-0.250929	0.0598164
O42991	rpl16b	60S ribosomal protein L16-B	0.287188	0.246801	-0.083261	0.00388575	-0.184816	0.208604	0.0677414	-0.136979	-0.0248518	-0.186727	0.23661	0.0631585	-0.0642123	-0.206068	0.00441885	0.244134	0.1259	-0.0948175	-0.0756779	-0.122375	7.8506e-05	0.304972	0.219155	-0.0649981	-0.00388575	-0.138444	0.257205	0.145566	-0.018569	0.018569	-0.206691	0.127879	0.14045	-0.137643	-0.00441885	-0.10724	0.230019	0.16839	-0.0737368	0.00342147	-0.150792	0.0177841	-0.0276461	0.0182629	-0.00777149	0.0463715	0.0486012
O42993	fkh1	Peptidyl-prolyl cis-trans isomerase	0.151944	0.000469208	-0.0662756	0.0275831	-0.126128	-0.0346789	-0.00599146	-0.0826354	0.0271897	-0.0667205	0.00822735	0.0443592	-0.0481033	-0.0467663	0.0156546	0.0418309	0.0129457	-0.0656714	0.00266886	-0.0590647	NS	0.0722818	0.0800257	-0.0354166	-0.000469208	-0.188693	0.00599146	0.00638056	0.0402322	0.0596547	-0.0892348	-0.00494003	0.00673676	-0.0848389	0.00494003	-0.0244942	0.0244444	0.0310477	-0.0266744	0.0213752	-0.100807	-0.0796623	0.0795565	0.030859	-0.0280523	-0.0625648	0.0406704
O42998	sip1	Pof6 interactor protein 1	-0.0908136	0.0127907	-0.0572844	-0.0288324	0.085454	0.0201702	0.0495653	-0.0201702	0.0510674	-0.154461	0.0574188	0.0767946	-0.0452356	-0.0574961	0.0720711	-0.0044082	0.0463835	-0.0408967	-0.0117537	0.00102139	NS	0.0190039	0.0338297	-0.0576811	-0.0127907	0.0169439	0.078331	0.0261726	-0.128319	-0.0277328	-0.12458	-0.0401125	0.0330172	0.00572491	-0.0127211	-0.00572491	0.0190741	0.0310065	-0.0600917	-0.0177482	-0.0377871	0.109818	0.021039	-0.000396729	0.0160418	-0.0685101	0.0581608
O43001	syj1	Inositol-1,4,5-trisphosphate 5-phosphatase 1	0.19418	0.140001	0.0821295	-0.0507345	-0.100942	0.16655	0.0827665	0.0338078	-0.0338078	-0.159569	0.221117	0.181541	0.0181041	-0.152062	-0.0181041	0.193949	0.13477	0.0446804	-0.0788681	-0.0928715	1.06236e-06	0.237565	0.0507345	-0.108209	-0.0631523	-0.158832	0.170353	0.103134	-0.0778866	-0.0462093	-0.168581	0.219621	0.108898	-0.0731874	-0.0718579	-0.159348	0.20918	0.0875888	-0.0864275	-0.0604065	-0.162254	0.0433846	-0.0892668	-0.190338	-0.0124178	-0.0578899	0.00380325
O43002	sbh1	Protein transport protein sec61 subunit beta	0.0100002	0.130452	-0.168959	-0.0100002	-0.135794	0.0107088	-0.0224342	-0.0433359	0.0906	-0.0665178	0.0702276	0.0670147	-0.000879288	-0.0940781	0.0026083	0.0303122	0.0583442	-0.071058	-0.00449276	-0.0665677	NS	0.117636	0.0628948	-0.0246201	0.112723	-0.181084	0.0545168	0.031312	-0.0391817	0.114453	-0.0107088	0.0441875	-0.0494576	-0.0795975	-0.0402527	0.000879288	0.0721134	0.0149164	-0.0477997	0.062308	-0.0636377	0.107635	-0.0675573	0.144339	0.122724	-0.04529	0.043808
O43003	mmf1	Protein mmf1, mitochondrial	0.135437	0.0233698	0.00494385	-0.00494385	-0.147057	0.0600381	0.00297499	-0.00297499	0.0236135	-0.0612845	0.0586448	0.0850377	-0.0367961	-0.104805	0.0367961	0.0847066	0.0371275	-0.0116091	-0.0287116	-0.0571817	0.0477171	0.0778503	0.0938816	-0.0826473	-0.028573	-0.124798	0.0963273	0.0987344	-0.0198188	-0.0033145	-0.0730186	0.0433373	0.0927472	-0.0796409	-0.0806861	-0.150455	0.072505	0.0951211	-0.0607023	-0.0375245	-0.11609	-0.0575867	0.0705118	-0.0875912	-0.0236292	0.0222588	0.0362892
O43005	apl1	AP-2 complex subunit beta	-0.341426	0.227551	0.0273008	0.384209	-0.293269	-0.0258641	0.0198216	0.497499	-0.136371	-1.0744	0.00625706	-0.159293	0.0398769	-0.00625706	-0.205544	-0.120344	0.02936	0.188226	0.0805268	-0.524405	NS	-0.343753	-0.0863724	0.356939	0.530673	-0.0273008	0.471624	0.085978	-0.0198216	-0.178727	0.384652	-0.314521	-0.0871887	0.0874796	0.284925	0.0686064	-0.0622166	-0.0291944	0.141532	0.21229	0.141986	-0.00232697	-0.313924	0.329638	0.146464	0.265968	0.497488
O43007	ade9	C-1-tetrahydrofolate synthase, mitochondrial;Methylenetetrahydrofolate dehydrogenase;Methenyltetrahydrofolate cyclohydrolase;Formyltetrahydrofolate synthetase	0.0344105	0.0346346	0.00557327	-0.0175266	0.0580006	0.135528	0.046999	0.119536	-0.0818434	-0.108344	-0.00875902	0.0300965	-0.0128932	0.0858979	-0.0453458	0.0537264	0.0372434	0.0374055	-0.00449069	-0.0318964	NS	-0.0762863	-0.00557327	-0.0266953	0.019927	-0.0120678	0.00391483	-0.0155668	0.0402346	-0.00887966	-0.00391483	0.0622926	-0.0360847	0.00875902	-0.0486331	0.0971017	-0.00335964	-0.0190749	0.00743278	-0.0125286	0.0270397	-0.110697	-0.0402079	-0.0322685	0.0374537	-0.0700684	-0.131613
O43010	nmt1	Glycylpeptide N-tetradecanoyltransferase	0.106222	0.0260477	0.0100384	0.103178	-0.0100384	0.052681	0.094758	-0.0103436	0.0103436	-0.153898	0.0483708	0.0585647	0.00430059	-0.0678525	-0.00430059	0.0690913	0.0597901	0.00133181	0.015223	-0.0560791	NS	-0.0538139	-0.017231	0.0933533	-0.0703516	-0.0126438	0.0494843	0.0266972	-0.0519772	-0.0278797	-0.150541	0.0918574	0.0801826	-0.0084157	-0.0118718	-0.109864	0.0291759	0.0298829	0.0109868	-0.036701	-0.0910163	-0.160036	-0.0432787	0.0833149	-0.17353	-0.00260544	-0.00319672
O43011	hts1	Histidine--tRNA ligase, mitochondrial	0.159898	0.0855489	0.0450454	-0.00697756	-0.0432343	0.0630913	0.0526609	0.0311317	-0.0298538	-0.0490913	0.0518551	0.0589647	0.00388622	-0.049489	-0.0253696	0.0916149	0.0657248	0.0266878	-0.0287735	-0.0392318	0.00307531	0.00198507	0.0772605	-0.0248361	-0.00198507	-0.0225892	0.0949345	0.0298538	-0.045002	-0.0305405	-0.0897579	0.0363016	0.0265207	-0.00388622	-0.0501356	-0.0721579	0.044407	0.044545	-0.0245748	-0.0275537	-0.0615017	-0.157913	-0.00828838	-0.0698814	0.00499249	0.0206451	0.0318432
O43012	SPBC2G2.13c	Deoxycytidylate deaminase	0.012732	-0.012732	0.0645242	0.078814	0.0255589	-0.0695615	-0.00215673	0.0234733	0.0255618	-0.0388875	0.123214	-0.00893402	-0.0157757	0.00721931	0.0463133	0.0221281	-0.00794093	0.0240739	0.0371984	0.0109949	NS	-0.0570216	0.0574861	-0.0221457	-0.0183339	-0.0775943	0.0260406	0.00215673	0.00774527	-0.034081	-0.0485291	0.0159912	-0.0237484	-0.0680542	-0.00721931	0.0261421	-0.00499662	0.0119648	-0.0274849	-0.0198781	-0.0333271	-0.0697536	0.0702181	-0.0866699	-0.0971479	-0.103153	0.095602
O43014	pmi40	Mannose-6-phosphate isomerase	-0.0558195	-0.0572071	-0.0967665	0.310956	0.180799	-0.148261	-0.0459151	-0.061604	0.221906	0.144884	-0.0913343	-0.0461159	-0.0135899	0.0248547	0.0596914	-0.0984715	-0.049746	-0.0573201	0.185906	0.128458	0.000223972	-0.16903	-0.108899	0.0558195	0.160324	0.226491	-0.059279	-0.0755372	0.0459151	0.113737	0.196418	-0.136822	-0.0047493	0.0047493	0.087883	0.134237	-0.12171	-0.0630619	0.0354946	0.120648	0.185716	-0.113211	-0.051692	0.152586	-0.150632	0.0456924	0.0889816
O43018	SPBC354.04	Uncharacterized protein C354.04	0.164493	0.266039	0.00703716	-0.00703716	-0.100514	0.0849285	-0.12189	0.0585051	0.102565	-0.574013	0.015142	0.0394692	0.0589395	-0.0267692	-0.0836244	0.0881877	0.061206	0.0414939	0.0229195	-0.252717	NS	0.147593	0.223041	-0.0127268	-0.0182457	-0.129117	0.134999	-0.08358	-0.321378	0.0660219	-0.0585051	0.117896	-0.015142	0.0491471	-0.0653319	-0.170599	0.133496	0.0414395	-0.0949858	-0.0058519	-0.119407	-0.0168991	-0.0429983	-0.0197639	-0.0112085	-0.0286026	0.0500708
O43021	SPBC354.07c	Oxysterol-binding protein homolog C354.07c	0.119108	0.0176702	-0.113995	-0.0943208	-0.116896	0.0328627	0.0229816	-0.105388	-0.0843344	-0.142951	0.0168581	0.000343323	-0.0473022	-0.0598354	-0.0675707	0.0562762	0.013665	-0.088895	-0.0794969	-0.109139	0.00440191	-0.122063	0.0122828	0.0130668	-0.0122828	0.163171	-0.00236416	0.0473757	-0.0223684	0.00236416	0.0537271	0.0179405	0.0325699	-0.000343323	0.0381947	-0.00069809	-0.0354956	0.0307428	-0.003215	0.00942532	0.0720668	-0.241171	-0.00538731	0.127062	0.0820379	0.280067	-0.0352268
O43022	SPBC354.08c	Uncharacterized protein C354.08c	0.0359759	-0.464099	-0.286322	-0.208869	-0.0981326	#N/A	#N/A	#N/A	#N/A	#N/A	-0.40433	-0.622753	0.475065	-0.82125	-0.31361	-0.184177	-0.543426	0.0943713	-0.515059	-0.205871	NS	0.370044	-0.0359759	0.285519	1.26461	1.63927	#N/A	#N/A	#N/A	#N/A	#N/A	-0.141025	0.141025	1.21567	1.23008	1.36707	0.11451	0.0525246	0.750594	1.24735	1.50317	0.334068	0.428123	0.571841	1.47348	1.7374	#N/A
O43024	SPBC354.10	CUE domain-containing protein C354.10	0.0692101	0.120061	0.067112	-0.0769958	-0.0253906	0.0147858	0.00655842	-0.0846443	0.0519714	-0.0404854	0.0363131	0.0723953	0.030283	-0.0365868	-0.055665	0.040103	0.0663382	0.00425021	-0.0205371	-0.0405137	NS	0.0253906	-0.0659237	-0.087204	-0.0495024	0.156305	0.00171661	-0.0947418	-0.0398312	0.037569	-0.00171661	0.108103	-0.006567	0.006567	-0.012785	-0.0748672	0.04507	-0.0557442	-0.040156	-0.00823943	0.0265738	-0.0438194	-0.185985	-0.154316	0.0274935	0.181696	-0.0130692
O43026	gpd3	Glyceraldehyde-3-phosphate dehydrogenase 2	-0.462048	-0.139497	-0.125854	0.15801	0.312759	-0.548736	-0.278423	-0.0416346	0.369231	0.338611	-0.111357	-0.0569372	0.0569372	0.168851	0.528343	-0.374047	-0.158286	-0.0368506	0.232031	0.393238	6.9287e-06	-0.312359	-0.0377712	0.0377712	0.343461	0.358177	-0.412686	-0.14828	0.0416346	0.384336	0.375136	-0.291612	-0.149266	-0.0686655	0.117459	0.17678	-0.338886	-0.111773	0.00358009	0.281752	0.303364	0.149689	0.101726	0.163626	0.185451	0.0454178	0.136049
O43027	rga6	Probable Rho-GTPase-activating protein 6	-0.000981331	-0.0545139	0.000981331	0.0469713	0.538125	-0.0410218	-0.0506835	0.0688109	0.198579	-0.00977564	0.0115557	-0.0115557	0.149012	0.215	-0.0368052	-0.0101492	-0.0389177	0.0729346	0.153517	0.163848	NS	-0.997625	-0.201303	0.470768	-1.00004	0.352301	-0.115685	-0.0500054	0.0910287	0.00977564	0.0725636	-0.0413704	-0.135495	-0.099515	0.0142879	0.0516863	-0.384894	-0.128934	0.154094	-0.325326	0.15885	-0.996644	-0.146789	0.469787	-1.04701	-0.185824	-0.0746632
O43028	vac8	Vacuolar protein 8	-0.143794	-0.102409	-0.0957708	0.0524073	0.0762091	-0.155643	-0.00886154	-6.67572e-06	-0.02633	0.0105448	-0.0487356	-0.048975	-0.0458755	0.0346889	0.0860376	-0.116057	-0.0534153	-0.0472177	0.0202554	0.0575972	0.0330658	-0.225524	-0.0511122	0.0511122	0.238146	0.200496	-0.0764322	6.67572e-06	0.147096	0.138299	0.216516	-0.0852299	-0.01688	0.01688	0.0758514	0.188126	-0.129062	-0.0226618	0.071696	0.150765	0.201712	-0.0817299	0.0512972	0.146883	0.185739	0.124287	0.0792103
O43029	fap1	L-pipecolate oxidase	0.104614	0.0670042	0.0182552	2.67029e-05	-2.67029e-05	0.107573	0.0224142	-0.0318699	0.0187874	-0.0352554	0.111356	0.0611668	-0.0147991	-0.00803185	0.0159502	0.107848	0.0501951	-0.00947126	0.00359408	-0.00644398	0.0268426	-0.0669746	0.07131	-0.0940247	-0.0623884	-0.131079	0.1138	0.0731773	-0.0948563	-0.0187874	-0.177031	0.0251236	0.00803185	-0.0720863	-0.0916672	-0.142227	0.023983	0.0508397	-0.0869891	-0.0576143	-0.150112	-0.171589	0.00430584	-0.11228	-0.0624151	-0.131052	0.00622749
O43030	fes1	Hsp70 nucleotide exchange factor fes1	0.216063	0.0686083	0.014328	-0.014328	-0.162027	0.171362	0.0546107	0.0852304	-0.0546107	-0.144056	0.0955567	0.117868	0.0045619	-0.0701337	-0.0045619	0.160994	0.0803623	0.0347068	-0.0463575	-0.103548	0.00100459	0.136826	0.16527	-0.021656	-0.0697527	-0.287094	0.19245	0.0617566	-0.0548301	-0.0589232	-0.31101	0.146114	0.110256	-0.014029	-0.0782323	-0.089272	0.158463	0.112427	-0.0301717	-0.0689694	-0.229125	-0.079237	0.0966616	-0.035984	-0.0554247	-0.125067	0.0210876
O43032	srp101	Signal recognition particle receptor subunit alpha homolog	0.0223875	0.0164204	0.0141535	-0.0141535	0.0231352	-0.0266638	0.0155125	6.19888e-05	-0.0125151	-6.19888e-05	0.00368357	-0.0141168	-0.0242562	-0.0140233	-0.0401416	-0.00019757	0.00593869	-0.00334692	-0.013564	-0.00568946	NS	-0.115256	-0.0367022	-0.0243711	-0.0153141	0.100429	-0.0634966	-0.00351429	0.0335245	0.00141048	0.0244055	0.0118098	0.0197768	0.0231261	0.0116897	-0.00368357	-0.0556477	-0.00681321	0.0107598	-0.000737985	0.0403835	-0.137644	-0.0531225	-0.0385246	-0.00116062	0.0772934	-0.0368328
O43036	rpa43	DNA-directed RNA polymerase I subunit rpa43	-0.280906	-0.0528426	0.127797	0.0193887	-0.00627756	0.161332	-0.31038	0.34409	0.276798	-0.157506	-0.0486927	0.0351591	0.114833	0.0639181	-0.0604649	-0.0560891	-0.109354	0.195573	0.120035	-0.0747496	NS	-0.245263	0.0314603	0.112828	0.00627756	-0.0856977	0.0932393	0.120973	-0.307272	-0.0932393	-0.258513	0.0969448	0.145339	-0.157914	-0.0351591	-0.222058	-0.0183595	0.0992575	-0.117453	-0.040707	-0.188756	0.0356436	0.0843029	-0.0149689	-0.0131111	-0.0794201	-0.0680923
O43041	trs23	Transport protein particle subunit trs23	-0.0106893	0.350268	-0.232191	0.0106893	-0.0845313	-0.191433	0.226188	-0.0676522	-0.20551	-0.419168	0.0678201	-0.0710702	-0.125506	0.0284076	-0.281102	-0.0447675	0.168462	-0.141783	-0.0554709	-0.2616	NS	-0.149865	0.269088	0.40536	-0.0771194	0.583369	-0.218217	0.354407	0.0676522	0.326879	0.334939	-0.102944	0.268922	-0.0284076	0.399735	0.060493	-0.157009	0.297472	0.148201	0.216498	0.326267	-0.139175	-0.0811796	0.63755	-0.0878086	0.6679	-0.0267839
O43042	mrpl3	54S ribosomal protein L3, mitochondrial	-0.102885	-0.0104804	0.0929523	0.0104804	0.231332	0.167957	-0.00341558	0.0567527	-0.0925756	-0.0833058	0.0088377	-0.0957756	-0.0172596	0.0351105	-0.0088377	0.0246366	-0.0365572	0.0441484	-0.0156616	0.0463963	NS	-0.184092	-0.0537801	-0.0428452	0.10236	0.219739	-0.0838952	-0.0296521	0.00341558	0.146703	0.0609317	0.0116158	-0.044323	-0.0101376	0.0789452	0.168242	-0.0854572	-0.0425851	-0.0165224	0.109336	0.149638	-0.0812073	-0.0432997	-0.135798	0.0918798	-0.0115929	-0.251852
O43044	nup120	Nucleoporin nup120	0.0342875	-0.107048	0.0875711	0.00313663	-0.0443735	0.00797796	-0.00797796	0.0204043	-0.0142312	0.0121093	-0.400473	-0.0240812	-0.0996523	0.0492868	0.148264	-0.119402	-0.0463691	0.0027744	0.0127308	0.0386666	NS	-0.217591	0.147689	-0.00313663	-0.139071	0.0324717	-0.0087018	-0.0696416	0.0881076	0.0438952	-0.0284333	0.112529	-0.156764	0.0796232	0.0240812	-0.052886	-0.0379214	-0.0262389	0.0548647	-0.023698	-0.0162826	-0.251879	0.254737	-0.0907078	-0.142207	0.0768452	-0.0166798
O43046	vma7	V-type proton ATPase subunit F	-0.182672	0.0535374	-0.123563	0.110185	-0.102747	-0.00671101	0.0394287	-0.0645781	0.0800524	0.00412846	0.00926352	0.0401635	-0.0513091	0.0256715	-0.0179105	-0.0600397	0.0443765	-0.0798167	0.0719695	-0.038843	NS	-0.100732	-0.0175257	0.030921	0.167408	0.0175257	-0.00412846	-0.0137701	0.0628347	0.0246325	-0.0108194	-0.00926352	0.0636353	-0.050468	0.0415502	-0.0839362	-0.0380413	0.0107799	0.0144293	0.0778635	-0.0257433	0.0819397	-0.071063	0.154484	0.0572233	0.120273	0.00258255
O43047	mge1	GrpE protein homolog, mitochondrial	0.0166044	0.0559788	-0.0369291	-0.00319767	0.0119772	0.0274181	0.0123053	0.00376511	0.0748978	-0.00703239	0.00668955	-0.00668955	-0.0180535	0.0572467	0.0445676	0.016904	0.0205315	-0.0170725	0.0429823	0.0165041	NS	0.00319767	0.0477972	-0.0627623	-0.0182838	-0.216565	-0.022192	-0.0598259	-0.00376511	0.0475311	-0.0331116	-0.0353723	0.0167918	-0.00687456	0.0759311	-0.0306115	-0.0181222	0.00158771	-0.0244673	0.0350595	-0.0934294	-0.0134068	-0.00818157	-0.0258331	-0.0150862	-0.228542	-0.0496101
O43048		TBC domain-containing protein C215.01	0.0130782	0.049046	0.00654364	0.00647879	-0.0467057	-0.0104218	0.0290174	-0.00426674	0.0363331	0.0095787	0.0997286	-0.00393105	-0.00232124	0.0139942	-0.0275164	0.0341283	0.0247108	-1.4782e-05	0.0189354	-0.0215478	NS	-0.119368	-0.00646257	-0.0187802	0.00646257	-0.0889649	-0.0492096	-0.0854111	0.0963631	0.00426674	-0.0573292	0.00863457	0.00232124	-0.0591145	0.0218506	-0.113745	-0.0533144	-0.0298508	0.00615613	0.01086	-0.0866796	-0.132446	-0.0555086	-0.0253239	-1.62125e-05	-0.0422592	-0.0387878
O43049	ppt1	Serine/threonine-protein phosphatase T	0.127213	0.0132899	-0.00901175	-0.0590682	-0.068748	0.00214577	0.0337763	-0.00214577	-0.00684738	-0.0792732	-0.0547171	0.0681362	-0.00502968	-0.0898571	-0.122092	0.0248806	0.0384008	-0.00539573	-0.0519242	-0.0900378	NS	-0.0629401	-0.0093379	0.021565	0.00901175	0.0968614	0.0125694	-0.0738811	0.0159111	-0.00634193	0.0285358	0.0228863	0.0467701	0.0505295	0.00502968	-0.143789	-0.00916147	-0.0121497	0.0293352	0.0025665	-0.0061307	-0.190153	-0.0226278	0.0305767	0.0680799	0.165609	0.0104237
O43050	erg26	Sterol-4-alpha-carboxylate 3-dehydrogenase, decarboxylating	0.0402884	-0.000388622	0.000388622	-0.0264478	-0.038691	-0.016993	-0.00639296	-0.0400033	-0.0888715	-0.0447297	0.0534992	-0.0228052	-0.0253611	-0.00384426	-0.0150642	0.0255982	-0.00986226	-0.0216586	-0.0397212	-0.0328283	NS	-0.0200315	0.0960441	-0.0396829	0.109951	0.111335	0.00639296	0.0495601	0.0224757	0.0996451	0.0868926	0.0110216	-0.0181665	0.00384426	0.039691	0.0490103	-0.000872294	0.0424792	-0.00445429	0.0830959	0.0824127	-0.0603199	0.0964327	-0.0400715	0.136399	0.150026	0.023386
O43051	nop14	Probable nucleolar complex protein 14	0.0100307	0.0759611	-0.0138474	-0.0651836	-0.0100307	0.0358162	-0.0161161	0.0128403	-0.0128403	0.0438747	0.0833774	-0.0562053	-0.0159507	-0.00777388	0.00777388	0.0430748	0.00121323	-0.00565259	-0.0285993	0.0138726	NS	0.0679588	0.0757504	-0.0743523	0.0382166	-0.0831566	0.12907	0.0216007	-0.0274868	-0.138094	-0.0714035	-0.0398479	0.0204034	-0.046865	0.0597997	0.0906701	0.0523938	0.0392515	-0.049568	-0.0133592	-0.0212967	0.0579281	-0.000210762	-0.0605049	0.1034	-0.0731258	0.0932541
O43052	rga1	Rho-type GTPase-activating protein 1	#N/A	#N/A	#N/A	#N/A	#N/A	-0.197581	-0.169159	-0.474062	-0.595158	0.3934	0.0293269	-0.143991	0.271821	-0.179831	0.0219073	-0.0841269	-0.156575	-0.10112	-0.387495	0.207654	NS	#N/A	#N/A	#N/A	#N/A	#N/A	0.12555	-0.12555	0.198744	0.170117	0.126016	-0.444004	0.497985	-0.0219073	0.524871	-0.325623	-0.159227	0.186218	0.0884185	0.347494	-0.0998034	#N/A	#N/A	#N/A	#N/A	#N/A	0.323131
O43053	alg6	Probable dolichyl pyrophosphate Man9GlcNAc2 alpha-1,3-glucosyltransferase	0.265845	0.00554228	-0.00554228	0.0673614	-0.172923	-0.0744104	0.191455	0.305323	-0.126493	0.00261307	-0.100111	0.0844021	-0.173789	0.0512447	0.105022	0.0304411	0.0937998	0.0419971	-0.0026288	-0.0217624	NS	-0.198186	-0.383255	-0.132191	0.108449	0.356758	-0.00261307	0.156591	-0.051404	0.0804424	-0.377755	-0.0512447	0.0606556	-0.161924	-0.0738249	0.0930529	-0.0840147	-0.0553362	-0.115173	0.0383554	0.0240184	-0.464031	-0.388798	-0.126649	0.0410872	0.52968	0.0717974
O43056	SPBC4C3.03	Probable homoserine kinase	0.0849133	0.0355082	-0.0187016	0.0228214	-0.0482731	0.129448	0.099452	0.132801	0.0123959	-0.0123959	0.0593481	0.0383854	0.00747299	-0.0592022	-0.0918665	0.0912364	0.0577819	0.0405242	-0.00799497	-0.0508451	0.0147452	0.0187016	0.0250435	-0.0355034	-0.0606508	-0.155876	0.0608959	-0.014761	-0.0184402	-0.0438042	-0.164261	0.0502892	0.0561848	-0.00747299	-0.0684967	-0.186487	0.0432955	0.0221558	-0.0204722	-0.0576506	-0.168875	-0.0662117	-0.0104647	-0.0168018	-0.0834723	-0.107603	-0.068552
O43059	syp1	Cytoskeletal protein syp1	0.0467949	-0.0145388	0.00193977	0.0738106	0.129791	-0.0971699	0.070529	-0.0404434	-0.429648	0.143134	-0.00174046	0.039463	0.0335732	0.0127602	0.00174046	-0.0173718	0.0318178	-0.0016435	-0.114359	0.0915553	NS	-0.00193977	-0.0554771	-0.0571957	-0.00701237	0.0183392	0.136698	-0.344963	0.278186	-0.115519	0.0404434	0.0266914	-0.0230522	-0.00413132	-0.072958	-0.0700207	0.0538165	-0.141164	0.0722863	-0.065163	-0.00374603	-0.0487347	-0.0409384	-0.0591354	-0.0808229	-0.111452	0.233868
O43060	eif3f	Eukaryotic translation initiation factor 3 subunit F	0.121049	0.0490036	-0.00429821	0.00429821	-0.0972433	0.106085	-0.00324154	0.00299072	-0.0310211	-0.122749	0.101822	0.111373	-0.0142527	-0.086112	-0.0523415	0.109652	0.0523783	-0.00518672	-0.0376116	-0.090778	0.0143621	0.0195589	-0.0264463	-0.129102	-0.0873642	0.0705957	0.11088	0.0406837	0.0124531	-0.00299072	-0.0889111	0.172692	0.078229	0.0142527	-0.0392942	-0.0880098	0.101044	0.0308221	-0.034132	-0.0432164	-0.0354417	-0.10149	-0.0754499	-0.124804	-0.0916624	0.167839	0.00479507
O43062	SPBC4C3.09	Uncharacterized protein C4C3.09	-0.262765	0.0581341	-0.249286	-0.00924492	0.00924492	-0.0268149	0.0117249	-0.0117249	-0.245023	0.0168061	-0.424317	-0.0282559	-0.204237	-0.260066	0.191705	-0.237966	0.0138677	-0.155083	-0.171445	0.0725854	NS	-0.376547	-0.142	0.267883	0.159779	0.1852	-0.199481	0.188773	0.291248	-0.219	0.252635	0.0282559	-0.438205	0.320256	0.0836978	0.0714097	-0.182591	-0.130478	0.293129	0.00815868	0.169748	-0.113782	-0.200134	0.517169	0.169024	0.175955	-0.172667
O43063	pre3	Probable proteasome subunit beta type-1	0.101054	0.000314236	-0.000314236	0.0169549	-0.0964484	-0.0442247	0.0386086	0.0191393	-0.0350885	-0.047183	-0.104207	-0.000976562	0.000976562	-0.0869942	-0.0142012	-0.0157927	0.0126487	0.00660054	-0.0350426	-0.0526109	NS	-0.0705676	-0.0252929	0.138785	-0.00874949	0.233807	-0.0542841	0.0484095	0.0962839	-0.0191393	0.0325632	0.0356331	0.066679	0.0569229	0.0387726	-0.0547581	-0.0297395	0.0299319	0.0973306	0.00362794	0.0705374	-0.171621	-0.0256071	0.139099	-0.0257044	0.330256	-0.0100594
O43065	mot1	Probable helicase mot1	-0.0778174	-0.168248	-0.0706725	0.0945535	0.150721	0.0074625	0.0216579	0.0979815	-0.0447073	0.024128	-0.0812283	-0.0584364	0.0654993	0.0580359	0.0768814	-0.0505277	-0.068342	0.0309361	0.0359607	0.0839101	NS	-0.266316	0.0107636	0.128121	-0.0107636	0.0912042	-0.0410833	-0.0074625	-0.0273123	-0.0928974	0.0250225	-0.0264559	0.0189924	-0.0621462	0.111154	-0.0189924	-0.111285	0.00743119	0.0128875	0.00249751	0.0324114	-0.188498	0.179011	0.198793	-0.105317	-0.0595169	-0.0485458
O43066	ppk30	Serine/threonine-protein kinase ppk30	0.0531173	0.00747156	0.0626788	-0.0157952	0.0255313	-0.0381565	-0.0665865	0.0148354	0.0376873	0.0984707	-0.00720835	-0.0177131	0.00720835	0.0576806	-0.0957074	0.00258414	-0.0256093	0.0282408	0.0265242	0.00943152	NS	-0.0662694	-0.0259023	-0.00747156	-0.0258365	0.017509	-0.0428238	-0.0368633	-0.00523758	0.00523758	0.0485249	0.0358815	-0.0720592	0.0970006	-0.0273032	0.014811	-0.0244039	-0.0449416	0.0280972	-0.0159674	0.0269483	-0.119387	-0.0333738	-0.0701504	-0.0100412	-0.00802231	-0.00466728
O43069	atg7	Ubiquitin-like modifier-activating enzyme atg7	0.0244961	-0.159295	0.154994	-0.130781	-0.233709	-0.482831	0.177909	-0.211555	-0.425496	0.0466695	-0.00431967	0.00431967	-0.257169	0.0475173	-0.0780034	-0.154218	0.00764465	-0.104577	-0.169586	-0.0883478	NS	-0.0803442	0.118219	-0.0244961	0.128061	0.54397	-0.282597	0.222793	-0.0466695	0.397242	0.404017	-0.212071	0.178063	-0.119871	0.156316	0.222083	-0.191671	0.173025	-0.0636787	0.227207	0.390023	-0.10484	0.277514	-0.17949	0.258842	0.777679	0.200234
O43070	nbs1	DNA repair and telomere maintenance protein nbs1	-0.185942	-0.0305328	-0.0780067	0.46322	0.0305328	-0.132249	0.180618	0.19658	-0.25458	-0.00426674	#N/A	#N/A	#N/A	#N/A	#N/A	-0.159095	0.0750427	0.0592866	0.10432	0.013133	NS	-0.227258	0.059803	-0.113828	0.157898	0.263137	0.0260143	-0.148511	-0.32713	0.154949	0.00426674	#N/A	#N/A	#N/A	#N/A	#N/A	-0.100622	-0.044354	-0.220479	0.156424	0.133702	-0.041316	0.0903358	-0.035821	-0.305322	0.232604	0.158263
O43071	prp17	Pre-mRNA-processing factor 17	-0.103674	-0.0575175	-0.0397363	0.10061	0.0397363	0.088254	-0.00709629	0.00255108	-0.134717	-0.0209818	0.0222063	0.0200825	-0.0546913	-0.053009	-0.0401144	0.00226196	-0.0148438	-0.0306255	-0.0290386	-0.00711997	NS	-0.317213	-0.0490241	0.250716	0.203166	0.371981	0.0582027	0.0682354	-0.00255108	-0.147319	0.0142279	0.0823269	-0.0335693	0.115797	-0.0200825	0.165106	-0.0588943	-0.00478601	0.121321	0.0119217	0.183772	-0.213538	0.00849342	0.290452	0.102556	0.332245	-0.0300512
O43075		Probable transcriptional regulatory protein C8D2.12c	-0.291218	-0.114388	-0.0463867	0.136269	0.225733	-0.173531	-0.0676131	-0.149571	0.0676131	0.0901351	0.0549035	-0.228344	-0.0549035	0.351881	0.448704	-0.136615	-0.136782	-0.0836204	0.185254	0.254857	0.0205091	-0.219461	0.053381	0.0321178	0.460288	-0.0321178	-0.190873	-0.160542	0.128973	0.155982	0.109506	-0.30443	-0.0552621	-0.0872197	0.280155	0.525369	-0.238255	-0.054141	0.0246236	0.298808	0.200919	0.0717564	0.167769	0.0785046	0.324019	-0.257851	-0.0173416
O43078	alf1	ATPase-like fidgetin	-0.0267301	-0.0136657	-0.0634274	-0.0517468	0.0136657	-0.0091238	-0.115786	0.0452662	-0.018115	-0.110551	-0.0660543	-0.0621338	0.0178375	0.00449944	-0.0731039	-0.0339694	-0.0638617	-0.000107924	-0.0217875	-0.056663	NS	-0.0404649	0.0612521	0.0258079	0.135937	0.126005	-0.157674	0.0091238	0.160098	0.07236	0.0198298	-0.00449944	-0.00691605	0.0710545	0.0951805	0.0278625	-0.067546	0.0211533	0.0856535	0.101159	0.057899	-0.0137348	0.0749178	0.0892353	0.187684	0.112339	-0.14855
O43079	apl2	AP-1 complex subunit beta-1	0.0280991	-0.010026	-0.0190868	0.00653076	-0.0373859	-9.63211e-05	-0.035799	-0.0356321	0.0412855	-0.0907946	-0.00382519	0.000911713	-0.0169468	-0.0171242	0.00474072	0.00805918	-0.0149711	-0.0238886	0.0102307	-0.0411466	NS	-0.0810642	0.00323677	-0.00323677	0.0306273	0.0701256	-0.0349989	9.63211e-05	0.0440779	0.0103636	0.093461	-0.000911713	0.0178814	0.01194	-0.00406647	0.0193691	-0.0389916	0.0070715	0.0175937	0.0123081	0.0609852	-0.109163	0.0132627	0.0158501	0.0240965	0.107512	-0.0349026
O43085	dsc1	DSC E3 ubiquitin ligase complex subunit 1	0.0232549	-0.154755	-0.0267386	0.372598	0.0456271	#N/A	#N/A	#N/A	#N/A	#N/A	0.0685687	-0.250619	-0.150106	-0.0436769	0.0436769	0.0459118	-0.202687	-0.0884223	0.164461	0.044652	NS	-0.536998	-0.144874	0.0604205	-0.0232549	0.068954	#N/A	#N/A	#N/A	#N/A	#N/A	-0.421261	-0.238192	0.166222	0.267403	0.223251	-0.47913	-0.191533	0.113321	0.122074	0.146102	-0.560253	0.00988102	0.0871592	-0.395853	0.0233269	#N/A
O43089	cbp6	Cytochrome B pre-mRNA-processing protein 6	-0.111832	-0.0304995	0.0314255	0.01581	0.106428	-0.126763	-0.116659	-0.0513563	0.043931	0.033597	-0.0862112	-0.0139256	0.00521278	-0.00323677	0.117177	-0.108269	-0.0536947	-0.00490602	0.0188347	0.085734	0.00236792	-0.0625019	-0.01581	-0.0327988	0.0583563	0.218206	-0.13181	0.0073595	-0.0073595	0.111432	0.0758352	-0.111042	-0.0763474	0.00323677	0.0509872	0.106016	-0.101785	-0.028266	-0.0123072	0.0735919	0.133353	0.0493298	0.0146894	-0.0642242	0.0425463	0.111778	-0.00504684
O43090	SPBC947.15c	Probable NADH-ubiquinone oxidoreductase C947.15c, mitochondrial	-0.828516	-0.490827	0.0797291	0.389977	0.520935	-0.857185	-0.479081	0.0485077	0.475054	0.596622	-0.755575	-0.339911	0.0754385	0.276252	0.621094	-0.813759	-0.436606	0.0678918	0.380427	0.57955	8.14259e-15	-0.76243	-0.391813	-0.0797291	0.289281	0.355957	-0.777533	-0.462223	-0.0485077	0.32802	0.426329	-0.773025	-0.469573	-0.0754385	0.0760679	0.373445	-0.770996	-0.441203	-0.0678918	0.231123	0.385243	0.0660858	0.0990133	-0.159458	-0.100696	-0.164978	0.0796528
O43091	dps1	Decaprenyl-diphosphate synthase subunit 1	-0.0470982	-0.168813	-0.0435944	0.0499439	0.0990448	0.0466213	-0.0143805	0.122559	-0.0446568	0.203388	-0.103242	0.20586	0.126678	-0.0773487	-0.0348501	-0.0345729	0.00755564	0.0685476	-0.0240205	0.0891943	NS	-0.223324	-0.0558376	0.0435944	0.0457964	0.116156	-0.112669	-0.0061512	0.0575294	-0.0486145	0.0061512	-0.0312328	0.0877934	0.156813	-0.132097	0.0312328	-0.122409	0.00860151	0.0859788	-0.0449718	0.0511799	-0.176226	0.112975	0.0871887	-0.00414753	0.0171108	-0.15929
O43092	oxa102	Mitochondrial inner membrane protein oxa1-2	0.0600801	-0.0884328	0.0956349	-0.00485563	0.0312943	-0.00639725	0.090251	0.00639725	-0.0207691	0.0435638	0.00317192	0.113885	0.0187616	0.068181	-0.00317192	0.0189516	0.0385677	0.0402646	0.0141854	0.0238954	NS	-0.0871558	0.0930676	-0.152151	-0.00442553	0.00442553	-0.017971	-0.0951252	0.12639	0.074337	-0.0156841	-0.0504961	-0.0128012	-0.071887	-0.0189905	0.0108328	-0.0518743	-0.00495291	-0.0325491	0.0169737	-0.000141939	-0.147236	0.1815	-0.247786	0.000430107	-0.0268688	-0.0115738
O43120	uap2	Splicing factor U2AF-associated protein 2	-0.166849	-0.000767708	0.157444	-0.00164032	0.243912	-0.387384	0.374548	0.199499	-0.0739465	-0.650339	0.00541019	-0.00541019	0.313368	0.102926	-0.0342636	-0.182941	0.12279	0.223437	0.00911315	-0.146897	NS	-0.0647526	0.0162411	-0.0741749	0.000767708	0.293402	-0.0034709	0.651816	0.0034709	-0.249054	0.316783	-0.185414	0.0119543	-0.0376673	-0.0586662	0.22115	-0.0845459	0.22667	-0.0361238	-0.102318	0.277112	0.102097	0.0170088	-0.231619	0.00240803	0.04949	0.383913
O43125	csh3	Protein csh3	0.0187793	-0.0151649	-0.245553	-0.00153589	-0.193165	-0.0632982	-0.0589981	0.00664425	0.0778341	-0.00664425	0.0239758	-0.120049	-0.0983968	-0.126261	0.0447984	-0.0068477	-0.0647373	-0.112435	-0.0166543	-0.0516704	NS	-0.24346	0.0761561	0.0891852	0.00153589	0.244365	-0.125756	0.0562735	-0.019536	0.0371084	0.195992	-0.0239758	0.0515552	-0.0784898	0.203212	0.121007	-0.131064	0.0613283	-0.00294685	0.0806189	0.187122	-0.262239	0.091321	0.334738	0.00307178	0.437531	-0.062458
O59666	ccc2	Copper-transporting ATPase ccc2	0.137908	-0.0285153	0.089354	-0.0126033	-0.10858	0.105368	-0.0676103	-0.13852	0.036902	0.0111175	0.0483971	0.0703325	0.00931454	-0.126218	-0.226313	0.0972242	-0.00859769	-0.0132837	-0.0339731	-0.107925	NS	-0.013473	0.0126033	0.107789	-0.0363708	0.0742936	-0.0111175	0.0910459	-0.399292	0.0231595	-0.123587	0.120679	-0.00931454	0.0213366	-0.148402	-0.225423	0.0320295	0.0314449	-0.0900555	-0.0538712	-0.0915721	-0.151381	0.0411186	0.0184345	-0.0237675	0.182874	-0.116486
O59667	his7	Histidine biosynthesis bifunctional protein his7;Phosphoribosyl-AMP cyclohydrolase;Phosphoribosyl-ATP pyrophosphatase	0.11182	0.0833673	-0.0161648	-0.027338	0.0161648	0.109179	0.0547209	-0.00496483	0.00496483	-0.125908	0.0547094	-0.0116978	-0.0506039	-0.0152206	0.0742807	0.0919027	0.0421302	-0.0239112	-0.0125313	-0.0118208	NS	0.101208	0.0306892	-0.0353127	-0.0631304	-0.133612	0.0750542	0.019701	-0.0409393	-0.0558338	-0.151791	0.008955	0.0367699	-0.0416546	0.0264606	-0.008955	0.061739	0.0290534	-0.0393022	-0.0308345	-0.0981191	-0.0106125	-0.0526781	-0.0191479	-0.0357924	-0.149776	-0.0341244
O59668	SPBC29A3.03c	LisH domain-containing protein C29A3.03c	-0.0888505	-0.0277629	0.0675178	-0.0737586	-0.105031	-0.580801	-0.0755653	-0.342271	0.0269403	-0.017025	0.0845098	-0.11278	-0.131293	-0.0915852	-0.0677385	-0.195047	-0.0720359	-0.135349	-0.0461345	-0.063265	NS	-0.32952	0.0719628	0.148657	0.0277629	0.320421	-0.236859	0.017025	0.128305	0.0333014	0.468151	-0.0971746	0.0677385	0.0869312	0.231567	0.20738	-0.221185	0.0522421	0.121298	0.0975439	0.331984	-0.240669	0.0997257	0.0811396	0.101521	0.425452	0.343942
O59670	SPBC29A3.07c	Splicing factor 3B subunit 6-like protein	0.0574636	0.0627575	-0.127645	-0.19342	0.101522	0.042017	-0.062149	0.0699959	-0.00731182	-0.0268888	0.176695	-0.177271	0.0538101	0.01863	-0.0122452	0.0920585	-0.0588875	-0.00127983	-0.0607007	0.0207961	NS	0.0501833	0.0817642	-0.0501833	-0.148823	-0.268192	0.102687	0.00731182	-0.18872	0.184713	-0.164874	-0.00382328	0.00382328	-0.00990295	0.131879	-0.0340528	0.0496823	0.0309664	-0.0829353	0.0559231	-0.155706	-0.00728035	0.0190067	0.0774622	0.0445976	-0.369715	0.0606699
O59672	SPBC29A3.09c	Uncharacterized ABC transporter ATP-binding protein C29A3.09c	0.0877452	0.0688272	-0.0451913	0.00232458	-0.0512795	0.03792	0.0177107	-0.0829487	0.0233707	-0.0777798	0.0196524	-0.0169735	0.0380363	-0.021904	-0.108201	0.0484392	0.0231881	-0.0300345	0.00126378	-0.0790868	NS	0.080255	0.0555091	-0.0290341	-0.00232458	-0.174534	-0.00474358	-0.108805	0.0781612	0.00474358	-0.10004	0.0867195	0.0175438	0.0169735	-0.0349312	-0.0844345	0.054077	-0.0119173	0.0220335	-0.0108374	-0.11967	-0.00749016	-0.0133181	0.0161572	-0.00464916	-0.123255	-0.0426636
O59673	atp14	ATP synthase subunit H, mitochondrial	-0.106848	-0.0332274	-0.135174	0.159118	-0.0945783	-0.00827312	-0.127808	0.00827312	0.271333	-0.0742197	-0.149426	0.0402174	-0.0402174	0.115287	0.240946	-0.0881823	-0.0402726	-0.0557062	0.181913	0.0240493	NS	0.0553641	0.139436	0.0332274	0.196442	-0.105132	-0.0166731	0.0679998	-0.0315466	0.295468	0.22095	-0.213195	-0.0911245	-0.0608873	0.223048	0.26961	-0.0581679	0.0387705	-0.0197355	0.23832	0.128476	0.162212	0.172664	0.168402	0.037324	-0.0105534	-0.00839996
O59674	SPBC29A3.11c	Uncharacterized mitochondrial carrier C29A3.11c	0.0199819	-0.00702524	0.140206	0.0943704	0.00702524	-0.0224214	0.0805316	-0.0665717	-0.0492864	0.0224214	0.103028	0.117899	0.0204906	-0.0405521	-0.0658941	0.0335296	0.0638018	0.0313749	0.00151062	-0.0121492	NS	-0.0345616	-0.0392394	-0.177328	0.03017	-0.0198989	0.0775638	0.26315	-0.172442	-0.148616	0.0923314	0.105879	0.0882702	-0.0204906	-0.127577	-0.134836	0.049627	0.10406	-0.12342	-0.0820077	-0.0208012	-0.0545435	-0.0322142	-0.317533	-0.0642004	-0.0269241	0.0999851
O59675	rps9b	40S ribosomal protein S9-B	0.343827	0.250204	-0.000813484	0.000813484	-0.17048	0.230423	0.211888	0.0284214	-0.064146	-0.14201	0.114765	0.111484	-0.00240421	-0.0761213	-0.0442486	0.229672	0.191192	0.00840123	-0.0464846	-0.118913	6.50283e-05	0.305255	0.267684	-0.0652227	-0.00347328	-0.126008	0.297302	0.188812	-0.0284214	-0.0872784	-0.0741253	0.181647	0.045804	0.00240421	-0.070569	-0.0372458	0.261401	0.167433	-0.0304133	-0.0537736	-0.0791264	-0.0385723	0.0174799	-0.0644093	-0.00428677	0.0444717	0.0668793
O59677	rsm23	37S ribosomal protein S23, mitochondrial	-0.0312805	-0.112844	0.00976181	-0.00127029	0.00127029	-0.114625	-0.0950871	-0.0195227	0.0573626	0.11283	-0.0774126	-0.0482216	0.00124931	0.0448494	0.0507002	-0.0744394	-0.0853841	-0.00283718	0.0336472	0.0549335	0.00302109	-0.163681	0.00363541	-0.038866	0.0290403	0.125761	-0.0854177	-0.0586672	0.0195227	0.0454664	0.115287	-0.112598	-0.0912437	-0.00124931	0.0205898	0.067831	-0.120566	-0.0487585	-0.00686423	0.0316989	0.10296	-0.132401	0.116479	-0.0486279	0.0303106	0.124491	0.0292072
O59678	SPBC29A3.16	Ribosome biogenesis regulatory protein homolog	0.0552759	0.0297623	-0.0074625	0.0405436	0.0074625	0.0907946	0.048048	0.0433321	-0.0303278	-0.0505209	-0.00648308	-0.0108576	0.0244265	0.0820436	0.00648308	0.0465291	0.0223176	0.0200987	0.0307531	-0.0121918	NS	-0.113713	0.0333529	-0.0300074	-0.104895	-0.17837	0.0470114	0.0303278	-0.105369	-0.0480642	-0.260123	0.0690355	0.0694571	-0.100305	-0.0151377	-0.0566797	0.00077788	0.0443792	-0.0785602	-0.0560322	-0.165058	-0.168989	0.00359058	-0.0225449	-0.145438	-0.185833	-0.0437832
O59679	gef3	Rho guanine nucleotide exchange factor gef3	#N/A	#N/A	#N/A	#N/A	#N/A	-0.235562	0.0158768	0.115124	0.562077	-0.623698	-0.358576	0.125116	-0.143425	-0.0281658	0.325444	-0.297069	0.0704966	-0.0141506	0.266955	-0.149127	NS	#N/A	#N/A	#N/A	#N/A	#N/A	-0.138648	-0.0158768	-0.168879	0.175271	0.28603	-0.471379	0.0281658	-0.338467	0.230795	0.225929	-0.305014	0.00614452	-0.253673	0.203033	0.25598	#N/A	#N/A	#N/A	#N/A	#N/A	0.0969143
O59680	cyt1	Cytochrome c1, heme protein, mitochondrial	-0.134952	-0.039854	0.00851917	0.149522	0.132825	-0.197443	-0.161799	0.0156956	0.160662	0.213179	-0.288452	-0.0260134	0.02637	-0.00255108	0.156713	-0.206949	-0.075889	0.0168616	0.102544	0.167572	1.73911e-05	-0.183463	-0.0809298	-0.00851917	0.167124	0.250243	-0.258301	-0.110807	-0.0156956	0.0426655	0.246214	-0.159921	-0.0810823	0.00255108	0.0582056	0.103503	-0.200562	-0.0909398	-0.00722122	0.0893316	0.199987	-0.0485115	-0.0410757	-0.0170383	0.017602	0.117418	-0.0608578
O59681		Uncharacterized protein C18E5.01	0.141121	0.0992327	0.0197296	-0.0200195	-0.0197296	0.105943	-0.0170231	0.0517969	-0.0105982	-0.0368605	0.00219774	0.0804591	0.00854445	-0.123234	-0.00942183	0.0830871	0.0542229	0.0266903	-0.051284	-0.022004	NS	0.209566	0.120838	-0.0730057	-0.0227957	-0.103964	0.0249796	0.0955172	-0.0743589	0.0105982	-0.11185	0.0433192	0.0690455	-0.0460877	-0.00219774	-0.0649266	0.0926216	0.0951336	-0.0644841	-0.00479841	-0.0935801	0.0684452	0.0216055	-0.0927353	-0.00277615	-0.0842342	-0.0809631
O59682	lcb1	Serine palmitoyltransferase 1	0.000231266	-0.000231266	-0.115024	-0.0385604	-0.074018	-0.00925589	0.00925589	-0.0178504	-0.049684	-0.0396152	-0.0375166	0.00811195	-0.0343647	-0.000108719	-0.00937176	-0.0155137	0.00571219	-0.0557464	-0.0294511	-0.0410016	NS	-0.137086	0.0478864	0.0357156	0.0719371	0.0508046	-0.0508056	0.0214543	0.063807	0.0612988	0.0761743	-0.0166264	0.000108719	0.0273361	0.00750732	0.027626	-0.0681728	0.0231498	0.0422862	0.0469144	0.051535	-0.137318	0.0481176	0.15074	0.110497	0.124823	-0.0415497
O59699	SPBC36.02c	Uncharacterized transporter C36.02c	-0.616457	-0.456109	0.24305	0.120269	-0.0579839	#N/A	#N/A	#N/A	#N/A	#N/A	-0.0468769	-0.0303631	-0.0419779	-0.132811	-0.0159798	-0.331667	-0.243236	0.100536	-0.00627065	-0.0369818	NS	-1.2153	0.192903	0.0579839	0.320494	-0.337361	#N/A	#N/A	#N/A	#N/A	#N/A	0.1051	0.0389805	0.0616398	0.0782948	0.0159798	-0.555099	0.115942	0.0598118	0.199394	-0.160691	-0.598841	0.649012	-0.185066	0.200225	-0.279377	#N/A
O59700	SPBC36.03c	Uncharacterized transporter C36.03c	0.122872	0.0404544	-0.0221992	-0.0511222	-0.159511	0.00247335	-0.00247335	0.00787306	-0.0853314	-0.110911	0.0468359	0.0743122	0.00243759	-0.0391712	-0.0252466	0.0573937	0.0374311	-0.00396283	-0.0585416	-0.0985562	0.0277632	0.192385	0.135947	-0.0208755	0.0208755	-0.108982	0.0457702	0.0392814	-0.00686693	0.0106616	-0.130532	0.0692348	0.0571003	-0.0574951	-0.048399	-0.00243759	0.102463	0.0774428	-0.0284125	-0.00562064	-0.0806503	0.0695133	0.0954924	0.0013237	0.0719976	0.0505295	0.0432968
O59701	cys11	Cysteine synthase 1	0.0977569	-0.00328588	0.00328588	0.040935	-0.024714	0.0247474	0.00729036	0.0526805	-0.0343671	-0.00835276	-0.0153942	0.0444288	0.00155926	-0.0677557	-0.0128555	0.0357033	0.0161444	0.0191752	-0.0203959	-0.0153074	NS	0.0615954	-0.0429997	-0.0359082	-0.0176291	0.0394244	-0.00729036	0.0539203	-0.0194688	-0.0514436	0.00827742	0.00419712	0.00908375	0.0215063	-0.00155926	-0.0467882	0.0195007	0.00666809	-0.0112902	-0.023544	0.00030454	-0.0361614	-0.0397139	-0.0391941	-0.0585642	0.0641384	-0.0320377
O59702	clr6	Histone deacetylase clr6	0.0523763	0.0296283	0.106776	-0.0704265	0.0470395	0.0301948	0.0107236	-0.0107236	-0.0997376	-0.150824	-0.0601654	-0.0107641	-0.0322294	-0.026248	0.0255947	0.00746854	0.00986258	0.0212742	-0.0654707	-0.0260633	NS	-0.0296283	-0.0440726	-0.0527797	-0.0618119	0.150046	0.0216994	-0.0206532	0.114381	-0.05967	0.102634	0.0406389	0.0107641	0.102042	0.0607347	-0.0386038	0.0109034	-0.0179873	0.0545479	-0.020249	0.0713587	-0.0820045	-0.0737009	-0.159555	0.00861454	0.103006	-0.00849533
O59704	iki3	Elongator complex protein 1	0.0212936	0.13028	0.0139198	-0.012001	-0.0710468	0.183711	0.090138	0.116392	0.131661	-0.149178	-0.0280237	0.0311604	0.0231628	-0.103136	0.0698061	0.0589935	0.0838596	0.0511581	0.00550795	-0.0501396	NS	-0.0439253	0.012001	-0.125193	0.101201	-0.0365353	-0.0152822	0.0152822	-0.0233216	-0.138484	-0.0651202	0.100023	0.188549	-0.0789566	-0.0231628	-0.0379562	0.0136053	0.0719441	-0.0758236	-0.0201484	-0.0465372	-0.0652189	-0.118279	-0.139112	0.113202	0.0345116	-0.198993
O59706	sap61	Pre-mRNA-splicing factor sap61	0.0097599	0.0812178	0.000947952	0.0107212	0.151369	0.0153008	-0.0266876	0.00155067	0.00884914	0.0657701	0.0468521	0.00263882	-0.0421324	-0.0716925	0.0272636	0.0239709	0.0190563	-0.0132113	-0.017374	0.0814676	NS	-0.042078	-0.0176888	-0.000947952	-0.162213	-0.112007	0.142415	-0.130176	-0.00155067	-0.0491104	-0.124728	0.0358324	0.124545	-0.00263882	-0.0387373	-0.0718508	0.0453898	-0.00777308	-0.00171248	-0.0833537	-0.102862	-0.0518379	-0.0989065	-0.0018959	-0.172935	-0.263376	0.127114
O59709	git7	Glucose-insensitive transcription protein 7	0.152617	0.0107245	-0.0107245	0.0339131	-0.166868	0.00309753	0.029954	-0.0588589	-0.0196781	-0.0527382	0.0513554	-0.0202684	0.00469494	-0.00469494	-0.0848103	0.0690233	0.00680335	-0.0216295	0.00318003	-0.101472	NS	-0.0519862	0.163594	-0.0329013	0.0905528	-0.0694957	0.109549	0.0352001	0.0391521	-0.0144539	-0.00309753	0.0167761	0.00718784	-0.0237017	0.0217962	-0.0637426	0.0247795	0.0686606	-0.00581694	0.0326317	-0.0454453	-0.204603	0.152869	-0.0221767	0.0566397	0.0973721	0.106451
O59710	arh1	Probable NADPH:adrenodoxin oxidoreductase, mitochondrial	-0.0505853	-0.129545	0.0896144	0.0981154	0.123191	-0.0258236	0.0592709	-0.00227642	0.0711288	0.00227642	0.0234876	0.0331302	-0.0382829	0.0854154	-0.0573392	-0.0176404	-0.0123812	0.0163517	0.0848866	0.0227095	NS	-0.0753236	-0.0814061	-0.0154462	0.0154462	0.129701	-0.107197	0.0224009	-0.0616045	0.0615635	-0.120907	-0.0844102	-0.0996566	0.00949335	-0.00949335	0.0659232	-0.0889769	-0.0528873	-0.0225191	0.0225054	0.0249058	-0.0247383	0.0481386	-0.105061	-0.0826693	0.00650978	-0.0813732
O59711	lys9	Saccharopine dehydrogenase [NADP(+), L-glutamate-forming]	0.108114	0.0950742	-0.0349889	0.000543118	-0.148932	0.113249	0.0771399	0.0125084	-0.017931	-0.122192	0.20256	0.0176973	-0.0575552	-0.0684404	0.044817	0.141308	0.0633038	-0.0266786	-0.0286094	-0.0754358	0.0256551	0.148698	0.141641	-0.0316224	-0.000543118	-0.361294	0.131666	0.0810127	-0.0125084	-0.0195103	-0.182331	0.136376	0.0678587	-0.104409	-0.0176973	-0.0376501	0.138914	0.0968375	-0.0495133	-0.0125836	-0.193758	0.0405846	0.046567	0.00336647	-0.00108624	-0.212362	0.0184174
O59712	SPBC3B8.04c	Uncharacterized transporter C3B8.04c	-0.372732	-0.131383	-0.0533638	0.10607	0.225111	-0.252171	-0.048511	-0.122223	0.409943	0.400528	#N/A	#N/A	#N/A	#N/A	#N/A	-0.312452	-0.089947	-0.0877936	0.258006	0.31282	0.0071067	-0.326359	-0.0798912	0.0533638	0.225629	0.0629044	-0.0102429	-0.217623	0.251641	0.0102429	0.12754	#N/A	#N/A	#N/A	#N/A	#N/A	-0.168301	-0.148757	0.152502	0.117936	0.0952222	0.0463734	0.0514917	0.106728	0.119559	-0.162207	0.241928
O59715	dsd1	Dihydroceramide delta(4)-desaturase	-0.291635	-0.0900517	-0.0154963	0.0154963	0.213778	-0.410664	0.0843053	-0.416071	-0.119522	0.173889	-0.117085	-0.105033	0.0144205	-0.00739002	0.150404	-0.273128	-0.0369264	-0.139049	-0.0371385	0.179357	0.0171971	-0.105948	-0.0451708	0.067193	0.134714	0.175725	-0.261281	0.0494657	0.4066	0.0933967	-0.0494657	-0.315402	-0.0262613	0.0398283	0.0359926	0.00739002	-0.227544	-0.00732215	0.171207	0.0880345	0.0445498	0.185686	0.0448809	0.0826893	0.119218	-0.0380535	0.149384
O59721		Probable tRNA pseudouridine synthase 4	0.0253053	0.0228724	0.0489182	-0.113594	0.00265265	0.24708	0.155211	0.0511799	-0.0326061	-0.223236	0.0806813	0.198102	0.205346	-0.149783	0.120182	0.117689	0.125395	0.101815	-0.0986608	-0.0334673	NS	0.034411	-0.00265265	-0.0564628	-0.369568	-0.0770059	0.0221939	0.139915	-0.0332642	-0.0221939	-0.32445	-0.16014	-0.455141	0.0726504	-0.190681	-0.0726504	-0.0345116	-0.105959	-0.00569216	-0.194148	-0.158035	0.00910568	-0.0255251	-0.105381	-0.255975	-0.0796585	-0.224886
O59722	fab1	1-phosphatidylinositol 3-phosphate 5-kinase fab1	0.016078	0.0383224	0.127982	-0.0481787	0.101416	#N/A	#N/A	#N/A	#N/A	#N/A	0.0929999	-0.00578547	-0.0809646	0.161568	-0.0208249	0.054539	0.0162685	0.0235088	0.0566947	0.0402954	NS	-0.0700388	0.0193701	-0.0695734	-0.0716152	-0.016078	#N/A	#N/A	#N/A	#N/A	#N/A	0.252584	0.00578547	-0.0103564	0.0970063	-0.117526	0.0912726	0.0125778	-0.0399649	0.0126956	-0.0668018	-0.0861168	-0.0189524	-0.197556	-0.0234365	-0.117494	#N/A
O59725	mic60	MICOS complex subunit mic60	-0.070715	-0.0756769	-0.0508118	0.081728	0.124985	-0.130567	-0.0997028	-0.0301104	0.0488577	0.0757856	-0.0293064	-0.0205622	-0.00838566	0.0640993	0.161243	-0.0768627	-0.065314	-0.0297693	0.064895	0.120671	2.81958e-05	-0.177307	-0.0245171	0.0245171	0.145545	0.209343	-0.157226	-0.0729761	0.0301104	0.105624	0.199834	-0.122764	-0.0121584	0.00838566	0.0686369	0.167304	-0.152432	-0.0365505	0.0210044	0.106602	0.19216	-0.106592	0.0511599	0.0753288	0.063817	0.0843582	-0.026659
O59727	SPBC3E7.07c	Protein PBDC1 homolog	0.173479	0.0858278	-0.0520763	0.0308876	-0.129292	0.127585	0.0649185	-0.00742817	0.00742817	-0.21741	0.0166826	0.118647	-0.0277691	-0.0419006	-0.0263872	0.105916	0.0897977	-0.0290912	-0.00119495	-0.124363	0.00229575	0.02771	0.0292854	-0.02771	-0.107699	-0.0488224	0.10031	0.102143	-0.0549898	-0.0587263	-0.163571	0.1098	0.0995693	-0.0153255	0.0153255	-0.189756	0.0792735	0.0769993	-0.0326751	-0.0503667	-0.13405	-0.145769	-0.0565424	0.0243664	-0.138587	0.0804691	-0.0272751
O59730	fma1	Methionine aminopeptidase 1	0.150655	0.0136304	0.0540996	0.0794921	-0.0136304	0.0254717	0.0634613	0.0153399	-0.0209341	-0.045392	-0.043798	-0.0055089	0.0109859	-0.0479169	0.0055089	0.0441097	0.0238609	0.0268084	0.00354703	-0.0178378	NS	0.0681071	-0.063992	-0.0464692	-0.0582404	-0.0506635	0.0349722	0.0402517	-0.0153399	-0.0689993	-0.0185843	0.0318389	0.0352626	-0.0137944	0.0082202	-0.104098	0.0449727	0.00384076	-0.0252012	-0.0396732	-0.0577819	-0.0825481	-0.0776224	-0.100569	-0.137733	-0.0370331	0.0095005
O59731	SPBC3E7.11c	Uncharacterized J domain-containing protein C3E7.11c	0.0320706	-0.00463533	0.0931821	-0.0681605	0.00463533	-0.0534635	0.0612311	0.00588083	-0.0223289	-0.244512	0.0382795	-0.0732784	-0.0281105	0.0201473	-0.0875959	0.0056289	-0.00556087	0.0236508	-0.0234474	-0.109158	NS	-0.0904746	-0.0516543	-0.00799894	0.0596175	0.0884156	0.0885844	0.0219054	0.0442786	-0.00588083	-0.0206265	-0.00286674	0.00286674	-0.115669	0.0416107	0.013113	-0.00158564	-0.00896072	-0.0264632	0.0317825	0.0269674	-0.122545	-0.047019	-0.101181	0.127778	0.0837803	0.142048
O59733	syf2	Pre-mRNA-splicing factor syf2	-0.213527	0.182098	-0.568525	0.165844	0.504256	#N/A	#N/A	#N/A	#N/A	#N/A	0.072473	-0.200642	-0.0615916	0.112942	0.179383	-0.0705271	-0.0092721	-0.315058	0.139393	0.341819	NS	0.506022	-0.295963	-0.117347	0.117347	-0.193967	#N/A	#N/A	#N/A	#N/A	#N/A	-0.0747504	-0.0290971	-0.240014	0.0290971	0.120723	0.215636	-0.16253	-0.17868	0.0732222	-0.036622	0.719549	-0.478061	0.451178	-0.0484972	-0.698223	#N/A
O59734	smf1	Small nuclear ribonucleoprotein F	0.106071	-0.090219	0.0593429	0.0350223	-0.157368	-0.0180302	0.0896387	0.129835	-0.00119019	0.0729713	-0.0338726	0.0114202	0.0476694	-0.0114202	0.0298653	0.0180561	0.00361331	0.0789491	0.00747061	-0.0181772	NS	-0.150445	0.078649	-0.0091424	0.0091424	-0.104317	-0.0278091	0.00242424	0.00119019	-0.178158	-0.0493183	0.0115099	-0.0564222	-0.0175848	-0.0264921	0.0799532	-0.0555813	0.00821702	-0.00851234	-0.0651692	-0.0245608	-0.256516	0.168868	-0.0684853	-0.0258799	0.053051	-0.00977898
O59735	lac1	Sphingosine N-acyltransferase lac1	0.0952582	0.00948763	0.0736804	-0.00948763	-0.0752835	0.0242882	0.0485201	-0.00323677	-0.0460606	-0.0570316	0.0525551	0.04774	-0.00690174	-0.090764	-0.0533485	0.0573672	0.0352492	0.0211806	-0.0487707	-0.0618879	0.042908	0.136621	0.0612845	-0.09623	-0.0156302	-0.102841	0.0221233	-0.00237465	0.00237465	0.00791168	-0.0963345	0.0641508	-0.00268841	0.00268841	-0.052001	0.0101919	0.0742984	0.0187405	-0.030389	-0.0199065	-0.0629945	0.0413628	0.0517969	-0.16991	-0.00614262	-0.0275574	-0.00216484
O59736	leu3	2-isopropylmalate synthase	0.153594	0.0385857	0.0637999	-0.0131483	-0.0815783	0.002244	-0.00418091	-0.0402002	0.00448132	-0.0432024	-0.0586691	0.0245609	-0.0284882	0.00513458	0.0698156	0.0323896	0.0196552	-0.00162951	-0.00117747	-0.0183217	NS	0.11856	0.0131483	-0.124404	-0.0378895	-0.0161085	0.0737352	0.0164804	-0.0350447	-0.002244	0.00231647	0.0327663	-0.0114765	-0.00513458	0.00573921	-0.054697	0.0750205	0.00605075	-0.0548611	-0.0114648	-0.0228297	-0.0350342	-0.0254374	-0.188204	-0.0247412	0.0654697	0.0714912
O59739	bag102	BAG family molecular chaperone regulator 1B	0.0765624	0.0437684	-0.0779996	0.0129962	-0.0644937	-0.0316396	-0.00263357	0.00263357	0.038034	0.0352759	0.00540304	-0.0191379	-0.027101	0.0531392	0.00192022	0.0167753	0.00733232	-0.0341557	0.0347231	-0.00909917	NS	-0.0734277	0.11548	0.00280905	-0.00280905	-0.0424943	-0.0823503	0.0815692	0.0522361	-0.0475488	-0.00906992	-0.047502	0.079823	-0.00192022	0.0967298	-0.0373549	-0.06776	0.0922907	0.0177083	0.0154573	-0.0296397	-0.14999	0.0717115	0.0808086	-0.0158052	0.0219994	-0.0507107
O59743	SPBC530.07c	Uncharacterized protein C530.07c	0.103314	0.00722075	-0.0121951	-0.00374174	-0.133302	-0.0380001	-0.0473013	0.0186558	0.00141144	-0.00430298	-0.000333309	0.0483623	0.000333309	-0.0308328	0.0701451	0.0216602	0.00276057	0.00226466	-0.0110544	-0.0224867	NS	0.06321	0.0702386	-0.0969615	0.00374174	-0.118675	-0.00141144	0.0902729	0.0528393	0.0891914	-0.0267677	0.0451846	0.00966978	-0.0279717	-0.0431733	-0.00181818	0.0356611	0.0567271	-0.0240313	0.0165866	-0.0490869	-0.0401039	0.0630178	-0.0847664	0.00748348	0.0146275	0.0365887
O59744	SPBC530.08	Uncharacterized transcriptional regulatory protein C530.08	0.0557752	-0.00782537	0.126432	0.00782537	-0.162708	0.0747175	0.110857	0.162345	-0.319615	0.314271	0.0340343	0.0366693	0.0427499	0.120463	-0.12559	0.0548423	0.046567	0.110509	-0.0637757	0.00865777	NS	-0.252129	0.203025	-0.234371	0.117622	-0.177868	0.0733194	-0.189815	-0.213458	-0.0733194	-0.433494	-0.120937	-0.127571	-0.0736842	-0.0340343	0.0782285	-0.0999155	-0.03812	-0.173838	0.00342274	-0.177711	-0.307904	0.210851	-0.360803	0.109797	-0.0151606	-0.00139809
O59747	pdf1	Palmitoyl-protein thioesterase-dolichyl pyrophosphate phosphatase fusion 1;Palmitoyl-protein thioesterase;Dolichyldiphosphatase	-0.019546	-0.023726	0.0358472	0.0329309	0.0740743	-0.128285	-0.0675163	0.0586309	0.0760164	0.102658	0.0646391	0.0748711	0.0361271	-0.0566368	0.0504885	-0.0277308	-0.00545708	0.0435351	0.0174368	0.0757403	NS	-0.00538015	-0.0614448	-0.0529857	0.00538015	0.0694623	-0.155503	-0.0400515	0.0353556	-0.0353556	0.0359411	-0.00378609	-0.0346031	-0.0400867	0.00378609	-0.0140972	-0.0548898	-0.0453664	-0.0192389	-0.00872978	0.0304354	0.0141659	-0.0377188	-0.0888329	-0.0275507	-0.00461197	-0.0272179
O59758	SPCC1020.03	Uncharacterized metal transporter C1020.03	-0.0241413	-0.203472	-0.106627	0.190882	0.00327778	#N/A	#N/A	#N/A	#N/A	#N/A	0.0811763	-0.162737	-0.0972934	-0.0237327	0.111937	0.0285175	-0.183105	-0.10196	0.0835745	0.0576074	NS	-0.0638943	0.0768938	0.022212	0.283501	-0.00327778	#N/A	#N/A	#N/A	#N/A	#N/A	0.0382571	-0.285737	-0.0507817	0.0237327	0.162352	-0.0128186	-0.104421	-0.0142848	0.153617	0.0795372	-0.039753	0.280366	0.128839	0.0926189	-0.00655556	#N/A
O59759	SPCC1020.05	Uncharacterized protein C1020.05	-0.291503	-0.219202	-0.16233	0.140412	0.0389719	-0.310676	-0.187998	-0.0637312	0.0238085	0.0678968	-0.276168	-0.0548921	0.00725508	0.0426726	-0.00725508	-0.292782	-0.154031	-0.0729353	0.0689645	0.0332046	0.000481281	-0.392169	-0.0389719	0.256898	0.437845	0.576863	-0.225421	-0.0238085	0.174882	0.315326	0.368497	-0.26264	-0.147315	0.13758	0.219444	0.383296	-0.29341	-0.0700316	0.189787	0.324205	0.442886	-0.100666	0.18023	0.419228	0.297433	0.537891	0.0852547
O59760	SPCC1020.07	Putative uncharacterized hydrolase C1020.07	-0.00298405	0.0598354	0.00298405	-0.0202074	0.0829515	0.0257273	0.0725651	0.0625639	0.0136919	0.0121069	-0.00848818	0.00743341	0.0170445	0.0497155	-0.00442362	0.00475168	0.0466113	0.0275308	0.0144	0.0302116	NS	0.0658979	0.0125628	-0.0959787	-0.059454	-0.0299349	-0.0246077	-0.0451727	-0.0740042	-0.0121069	-0.0645914	0.00442362	-0.0126185	0.0413117	-0.0553737	-0.0465331	0.015238	-0.0150762	-0.0428904	-0.0423115	-0.0470198	0.068882	-0.0472727	-0.0989628	-0.0392466	-0.112886	-0.0503349
O59761	tyw1	S-adenosyl-L-methionine-dependent tRNA 4-demethylwyosine synthase	0.205243	0.122189	-0.00738525	0.196086	-0.0635014	-0.0643258	0.0615401	-0.26483	0.0318751	0.209652	0.113968	0.260185	0.0581646	-0.0423489	-0.121004	0.0849617	0.147971	-0.0713503	0.0618707	0.00838232	NS	-0.0332518	-0.0176373	0.0387878	0.00738525	-0.109028	-0.0318751	0.145116	0.0481658	-0.0666652	-0.0993428	0.0255966	-0.0255966	-0.0475035	0.0777721	-0.205331	-0.0131768	0.0339608	0.0131501	0.00616407	-0.137901	-0.238495	-0.139826	0.0461731	-0.188701	-0.0455265	0.0324507
O59763	oca2	Serine/threonine-protein kinase oca2	-0.616338	-0.202486	0.136209	0.068799	0.255092	0	#N/A	#N/A	#N/A	#N/A	-0.494233	-0.0933094	0.0638638	0.172274	0.193007	-0.37019	-0.147898	0.100036	0.120536	0.22405	0.0176742	-0.583356	-0.238114	-0.0241404	0.0522957	0.0241404	#N/A	#N/A	#N/A	#N/A	#N/A	-0.481005	-0.210743	0.0273018	-0.0273018	0.0773983	-0.347085	-0.224429	0.00158072	0.0124969	0.0507693	0.0329819	-0.0356283	-0.160349	-0.0165033	-0.230951	#N/A
O59764	SPCC1020.11c	ER membrane protein complex subunit 6	0.412352	-0.116973	0.533387	0.470112	-0.0603652	-0.456139	-0.055727	0.00280762	0.403948	0.446377	#N/A	#N/A	#N/A	#N/A	#N/A	-0.0218933	-0.0863502	0.268097	0.43703	0.193006	NS	-0.0121093	0.445707	-0.176236	0.0121093	-0.0217509	0.542503	-0.00280762	0.371852	-0.0569468	-0.134559	#N/A	#N/A	#N/A	#N/A	#N/A	0.265197	0.22145	0.0978081	-0.0224187	-0.0781548	-0.424461	0.56268	-0.709622	-0.458003	0.0386143	0.998642
O59768	vcx1	Vacuolar calcium ion transporter	-0.14898	-0.0893307	0.0310688	-0.00211239	0.0240202	0.0105405	0.0135884	0.0728488	0.126649	0.145656	#N/A	#N/A	#N/A	#N/A	#N/A	-0.0692198	-0.0378711	0.0519588	0.0622685	0.0848382	NS	-0.348247	0.00211239	0.21123	-0.0677204	0.276851	-0.0105405	-0.136685	-0.164395	-0.260629	-0.177742	#N/A	#N/A	#N/A	#N/A	#N/A	-0.179394	-0.0672863	0.0234177	-0.164175	0.0495541	-0.199266	0.0914431	0.180161	-0.065608	0.252831	-0.021081
O59770	pre10	Probable proteasome subunit alpha type-7	0.182217	0.0153193	-0.148677	-0.0383391	-0.231327	0.00512266	-0.00512266	-0.0434575	-0.0857739	-0.158007	-0.0799322	0.0541821	-0.00518036	-0.067812	0.0708685	0.0358025	0.0214596	-0.0657717	-0.063975	-0.106155	NS	-0.00224066	0.0834298	-0.0378795	0.00224066	0.0932298	0.0101619	-0.0269933	0.0114818	0.0164161	0.0260291	0.0708523	-0.0260315	0.040926	-0.0211716	0.00518036	0.0262578	0.010135	0.00484276	-0.00083828	0.0414797	-0.184458	0.0681105	0.110798	0.0405798	0.324556	0.00503922
O59771	SPCC1795.05c	Uridylate kinase	0.0354939	-0.0304594	-0.0497894	-0.00446701	-0.100035	0.00779581	0.00200987	-0.0324416	-0.00200987	-0.128299	-0.0810409	0.229234	0.158756	-0.113736	-0.0359874	-0.0125837	0.0669282	0.0255082	-0.0400709	-0.0881071	NS	-0.0485439	0.00464439	0.00446701	0.101399	0.0738106	0.0256829	-0.00961256	-0.0316367	0.0795369	0.0647264	0.236185	0.0359874	0.164564	-0.0620294	-0.142167	0.0711079	0.0103397	0.045798	0.0396357	-0.00120989	-0.0840378	0.0351038	0.0542564	0.105866	0.173845	0.0178871
O59772	sws2	37S ribosomal protein subunit sws2, mitochondrial	-0.246305	0.0937815	-0.125031	0.159008	0.0692101	-0.0752258	-0.109645	-0.086524	0.129031	0.0780821	0.0638852	-0.161806	0.0353684	-0.100638	-0.0804534	-0.0858817	-0.059223	-0.0587287	0.0624671	0.0222796	NS	-0.525612	-0.188666	-0.0692101	0.149921	0.0980368	-0.027688	-0.0437565	0.027688	0.0541372	0.293544	0.00163984	0.107662	-0.403049	0.124019	-0.00163984	-0.183887	-0.041587	-0.14819	0.109359	0.12998	-0.279307	-0.282448	0.0558205	-0.00908661	0.0288267	0.0475378
O59773	vid21	Chromatin modification-related protein vid21	0.202814	0.0733643	0.00520802	0.210983	-0.00506306	-0.0287151	0.214682	0.094902	0.33134	-0.0995216	#N/A	#N/A	#N/A	#N/A	#N/A	0.0870495	0.144023	0.050055	0.271162	-0.0522923	NS	0.00506306	-0.112351	-0.05406	-0.361621	-0.0896311	0.0359497	-0.345082	-0.190289	0.0287151	-0.0603771	#N/A	#N/A	#N/A	#N/A	#N/A	0.0205064	-0.228717	-0.122175	-0.166453	-0.0750041	-0.197751	-0.185716	-0.059268	-0.572604	-0.084568	0.0646648
O59778	bio2	Biotin synthase	0.238578	0.0689526	-0.0113134	0.0113134	-0.123252	0.124643	0.00998974	-0.0736618	-0.0656891	-0.157764	0.0698566	0.0261297	-0.0076437	-0.063323	-0.0677128	0.144359	0.035024	-0.030873	-0.0392329	-0.116243	0.00016205	0.0397825	0.131232	-0.0360746	-0.0274544	-0.0941916	0.0841026	0.0241585	0.00992966	-0.00992966	-0.149929	0.0922804	0.0076437	0.0112982	-0.0185251	-0.116908	0.0720552	0.0543448	-0.00494893	-0.0186364	-0.120343	-0.198795	0.0622797	-0.0247612	-0.0387678	0.0290604	-0.0405407
O59779		Uncharacterized protein C1235.01	-0.189289	0.0755172	0.0534368	0.0502839	0.166309	#N/A	#N/A	#N/A	#N/A	#N/A	0.0498533	0.0920811	0.0619678	0.0810814	-0.0841742	-0.0697176	0.0837991	0.0577023	0.0656826	0.0410674	NS	-0.129098	-0.0423446	0.0423446	-0.0500884	-0.231942	#N/A	#N/A	#N/A	#N/A	#N/A	0.00261497	-0.00261497	-0.145361	-0.0960417	-0.165148	-0.0632417	-0.0224798	-0.0515082	-0.073065	-0.198545	0.0601902	-0.117862	-0.0110922	-0.100372	-0.398251	#N/A
O59781	gem1	Mitochondrial Rho GTPase 1	-0.386857	-0.172029	-0.198752	0.267153	0.145051	#N/A	#N/A	#N/A	#N/A	#N/A	-0.0420895	-0.431978	0.093524	0.0774603	-0.0314045	-0.214473	-0.302004	-0.0526142	0.172307	0.0568233	NS	-0.356786	-0.036582	0.036582	0.194966	0.0682325	#N/A	#N/A	#N/A	#N/A	#N/A	-0.309435	-0.111145	0.046133	0.0314045	0.273558	-0.33311	-0.0738635	0.0413575	0.113185	0.170895	0.0300713	0.135448	0.235334	-0.0721865	-0.0768185	#N/A
O59786	hem15	Ferrochelatase, mitochondrial	-0.448324	0.0307546	0.0355382	0.209898	-0.00126219	-0.115796	0.00381327	-0.0412431	0.154827	0.0853496	0.098896	0.0237799	-0.0373125	-0.00936604	0.0519791	-0.155074	0.0194492	-0.0143391	0.118453	0.0453555	NS	-0.209239	-0.14587	-0.164276	0.00126219	0.0918536	-0.0232263	-0.0903535	0.0758357	0.0116649	-0.00381327	-0.129836	0.00936604	-0.148005	-0.0241213	0.128259	-0.120767	-0.0756191	-0.0788151	-0.00373141	0.0720997	0.239085	-0.176624	-0.199814	-0.208635	0.0931158	0.0925694
O59787	srp72	Signal recognition particle subunit srp72	0.124243	0.0465689	0.00673676	-0.0196438	-0.0181561	0.0600548	0.068017	0.00612068	-0.0622158	-0.0303364	0.0216255	0.00906086	-0.0428629	-0.038722	-0.0739841	0.068641	0.0412156	-0.0100018	-0.0401939	-0.0408255	0.00852452	-0.00673676	0.0597229	0.0100498	-0.0165033	-0.0480576	0.00813675	-0.00612068	0.0319729	-0.0189705	-0.0858097	0.0464106	0.0209169	-0.00906086	0.0243063	-0.0837374	0.0159369	0.0248397	0.0109873	-0.00372251	-0.0725349	-0.13098	0.013154	0.00331306	0.00314045	-0.0299015	-0.051918
O59791	SRR	Serine racemase	-0.206975	0.0932965	-0.205689	0.072762	-0.0458217	-0.000237465	0.00422382	-0.126435	0.219398	-0.0407963	0.0210118	-0.131941	0.0906549	0.20089	-0.134402	-0.0620667	-0.0114737	-0.0804898	0.16435	-0.0736732	0.0318454	0.0779576	-0.0528436	0.0458217	0.0596042	-0.272952	0.143981	-0.0291843	0.0295725	0.000237465	-0.245577	0.0274072	0.0361695	-0.0359454	-0.0210118	-0.162091	0.0831153	-0.0152861	0.0131496	0.0129433	-0.226873	0.284932	-0.14614	0.251511	-0.0131578	-0.22713	0.144218
O59792	cif1	Calnexin-independence factor 1	0.0158262	-0.0628071	-0.143157	0.0104742	-0.154439	#N/A	#N/A	#N/A	#N/A	#N/A	0.0490618	-0.000286102	0.0148182	-0.0126743	0.0018816	0.032444	-0.0315466	-0.0641694	-0.00110006	-0.0762787	NS	-0.0524168	0.21931	0.0316877	0.139694	-0.0104742	#N/A	#N/A	#N/A	#N/A	#N/A	0.000286102	-0.0286503	0.00885201	-0.064085	-0.0422688	-0.0260653	0.0953298	0.0202699	0.0378046	-0.0263715	-0.068243	0.282117	0.174845	0.12922	0.143965	#N/A
O59794	rpl17b	60S ribosomal protein L17-B	0.184072	0.104803	0.0428362	-0.0428362	-0.143823	0.173202	0.115036	-0.00131321	-0.0424891	-0.172976	0.189099	0.204572	0.020555	-0.1479	-0.020555	0.182124	0.14147	0.0206927	-0.0777418	-0.112451	7.20104e-06	0.222226	0.102262	-0.128814	-0.0571842	-0.176419	0.226144	0.174544	-0.0604334	0.00131321	-0.250518	0.210878	0.127223	-0.0224404	-0.10343	-0.15186	0.219749	0.134676	-0.0705625	-0.0531004	-0.192932	0.0381546	-0.00254154	-0.17165	-0.014348	-0.0325966	0.0529423
O59795	coy1	Protein CASP	-0.0362515	-0.0276504	0.0717463	-0.0095582	0.058145	-0.0545607	0.0361061	0.185401	-0.0652132	0.0166655	-0.0101433	0.0289755	0.0504541	-0.0486593	0.0101433	-0.0336518	0.0124771	0.102534	-0.0411436	0.0283179	0.0268312	-0.130074	0.019031	-0.0239453	0.0095582	0.0780292	0.00351429	-0.0624475	-0.00813007	-0.00351429	0.123403	-0.0845881	-0.05371	0.0101938	-0.0787802	0.0355005	-0.0703826	-0.0323755	-0.00729386	-0.0242454	0.0789774	-0.0938225	0.0466814	-0.0956917	0.0191164	0.0198841	0.058075
O59797	SPCC364.06	Putative nucleosome assembly protein C364.06	0.164964	0.106108	-0.0702653	-0.0239701	-0.145007	0.0748625	0.061964	-0.0264235	0.00635433	-0.111997	0.166123	0.0908675	-0.0155244	-0.088593	0.00928545	0.135317	0.0863132	-0.0374044	-0.0354029	-0.0825726	0.000404586	0.0796103	0.14677	-0.00321627	0.00321627	-0.169436	0.0675135	0.0213995	-0.013526	-0.00635433	-0.131957	0.0712924	0.0707049	-0.0706449	-0.00928545	-0.0565858	0.0728054	0.0796248	-0.029129	-0.00414117	-0.119326	-0.0853539	0.0406618	0.067049	0.0271864	-0.0244293	-0.00734901
O59801	SPCC550.03c	Putative ATP-dependent RNA helicase C550.03c	-0.0793686	-0.195746	0.594875	0.0403366	0.339661	-0.00567579	0.00567579	0.164196	-0.136562	0.314572	-0.01789	0.146671	0.133101	0.0633297	0.040885	-0.0343115	-0.0144664	0.297391	-0.0109652	0.231706	NS	-0.0403366	0.384544	-0.246983	0.364511	-0.185827	0.063601	-0.0946155	-0.135843	0.0373731	-0.119518	0.000841141	-0.181658	-0.000841141	-0.49361	-0.0401478	0.00803518	0.0360904	-0.127889	-0.0305756	-0.115164	0.039032	0.580291	-0.841858	0.324174	-0.525488	0.0692768
O59804	hsp10	10 kDa heat shock protein, mitochondrial	0.0523376	0.032424	-0.133802	0.00233269	-0.138899	0.00999975	0.00882959	-0.094399	-0.00882959	-0.116118	0.0520658	0.0127163	-0.0888042	-0.115978	0.0437689	0.0381344	0.01799	-0.105669	-0.040825	-0.070416	NS	-0.00233269	0.0818558	-0.0566864	0.00479031	-0.161125	0.0618072	0.0278087	-0.0346646	0.0534778	-0.145636	-0.00423622	0.00990868	-0.129816	-0.011673	0.00423622	0.0184127	0.0398577	-0.0737224	0.0155317	-0.100842	-0.0546703	0.0494318	0.077116	0.00245762	-0.0222263	0.0518074
O59805	SPCC550.07	Putative amidase C550.07	0.3728	0.363087	-0.022893	-0.0278158	-0.188406	0.249758	0.203372	0.0664062	-0.108076	-0.27269	0.323863	0.184099	0.0520248	-0.0520248	-0.244451	0.315474	0.250186	0.031846	-0.0626389	-0.235182	2.46634e-07	0.216694	0.22808	0.022893	-0.237965	-0.646574	0.228327	0.0778313	-0.0664062	-0.314201	-0.434839	0.249691	0.124304	-0.116259	-0.152922	-0.48115	0.231571	0.143405	-0.0532573	-0.235029	-0.520854	-0.156106	-0.135007	0.0457859	-0.210149	-0.458168	-0.021431
O59807	pex32	Peroxisomal membrane protein pex32	-0.172693	-0.0512986	-0.00343847	0.00343847	0.182792	-0.144309	-0.00872564	-0.0163255	0.103792	0.177555	0.0211802	-0.0235004	-0.162457	0.041275	-0.214241	-0.0986071	-0.0278416	-0.0607402	0.0495017	0.0487019	NS	-0.0516944	0.145751	0.0433669	0.196001	-0.33499	-0.242625	-0.242529	0.049933	0.00872564	0.137306	-0.00505352	0.203316	-0.246733	0.00505352	0.00988579	-0.0997909	0.0355126	-0.0511443	0.0699266	-0.0625995	0.120998	0.19705	0.0468054	0.192562	-0.517782	-0.0983162
O59808	meu8	Probable betaine aldehyde dehydrogenase	-0.279286	0.00967884	0.123	0.121544	0.119119	#N/A	#N/A	#N/A	#N/A	#N/A	-0.14972	0.17475	0.0970674	-0.179456	0.0116172	-0.214503	0.0922143	0.110034	-0.0289562	0.0653679	NS	-0.00967884	-0.0684137	-0.0781908	-0.266282	0.184586	#N/A	#N/A	#N/A	#N/A	#N/A	0.0548959	0.114552	-0.0116172	-0.39081	-0.482043	0.0226085	0.0230691	-0.044904	-0.328546	-0.148729	0.269608	-0.0780926	-0.201191	-0.387826	0.0654669	#N/A
O59809	SPCC550.11	Probable importin c550.11	0.124248	0.0607872	0.0193319	0.0144072	-0.116958	0.0567818	0.0282907	0.0105915	0.0392189	-0.0381184	0.00343943	-0.0146947	0.0209346	-0.0356297	-0.0938945	0.0614896	0.0247944	0.0169527	0.00599877	-0.0829902	NS	-0.112084	-0.0137339	0.0137339	-0.132536	-0.0459948	-0.00391579	0.00391579	-0.0278282	-0.0498676	-0.0998878	0.0213981	0.0586619	-0.00343943	0.0668979	-0.130257	-0.031534	0.0162813	-0.00584459	-0.0385019	-0.0920466	-0.236332	-0.0745211	-0.00559807	-0.146943	0.0709629	-0.0606976
O59810	vgl1	Vigilin 1	0.084023	0.0215354	-0.0428958	-0.0361285	-0.110347	0.0486054	-0.000454426	-0.0356784	-0.0333877	-0.115102	0.0418615	0.0686436	0.00799751	-0.0667801	-0.0386381	0.0581633	0.0299082	-0.0235256	-0.0454321	-0.0880292	0.000797809	0.0278726	0.0584798	-0.0549998	0.00642347	-0.00642347	0.0386491	0.000454426	0.00641489	-0.00387335	0.0102448	0.0658531	0.0187168	-0.00799751	-0.0208416	-0.0266895	0.0441249	0.0258837	-0.0188608	-0.00609716	-0.00762272	-0.0561504	0.0369444	-0.012104	0.042552	0.103924	-0.00995636
O59811	SPCC550.15c	Cytoplasmic 60S subunit biogenesis factor SPCC550.15c	-0.000809669	0.111631	0.064723	0.0584116	0.0575666	0.0577006	0.00107813	0.0399165	-0.00107813	-0.00795984	0.0843735	0.0175295	-0.0106306	-0.0531797	-0.111877	0.0470881	0.043413	0.0313363	0.00138458	-0.0207569	NS	0.000809669	-0.0618467	-0.0184393	-0.00619125	-0.0572672	0.0973086	0.0404716	-0.00599718	-0.060267	-0.0950608	0.0450487	0.0106306	-0.0202398	0.0322847	-0.152047	0.0477223	-0.00358152	-0.0148921	-0.0113912	-0.101458	0.00161934	-0.173478	-0.0831623	-0.0646029	-0.114834	0.039608
O59812	SPCC794.01c	Probable glucose-6-phosphate 1-dehydrogenase C794.01c	-2.18467	-0.790855	-0.045495	0.238688	0.231965	-1.97663	-0.570326	-0.0414076	0.24623	0.163861	-1.69929	-0.590165	-0.0157137	0.0157137	0.185789	-1.95353	-0.650449	-0.0342054	0.166877	0.193872	2.13213e-13	-2.20227	-0.702672	0.045495	0.314087	0.579648	-1.73748	-0.692084	0.0414076	0.436664	0.515983	-1.76033	-0.639516	0.0781107	0.304906	0.415156	-1.90003	-0.678091	0.0550044	0.351885	0.503596	-0.0176067	0.0881834	0.0909901	0.0753984	0.347683	0.239143
O59814	SPCC794.04c	Uncharacterized transporter C794.04c	-1.19459	-0.432357	0.0379033	-0.0379033	0.16194	-1.14658	-0.876524	-0.637994	0.286527	0.323993	-0.961154	-0.820304	-0.425849	0.0448775	0.300708	-1.10077	-0.709729	-0.34198	0.0978338	0.262214	2.64731e-07	-1.21427	-0.0495152	0.303911	0.568937	0.973458	-1.29086	-0.286527	0.333861	0.891087	1.27378	-1.28014	-0.0448775	0.229634	0.640492	0.842262	-1.26176	-0.126973	0.289135	0.700172	1.02983	-0.0196819	0.382842	0.266007	0.60684	0.811518	-0.144283
O59816	lat1	Dihydrolipoyllysine-residue acetyltransferase component of pyruvate dehydrogenase complex, mitochondrial	0.0315738	-0.00209951	0.00209951	-0.0211568	-0.0405145	-0.00113392	-0.00571251	-0.0228434	0.00113392	-0.00961971	0.0122685	0.0876174	0.0202479	-0.053679	0.0420156	0.0142361	0.0266018	-0.000165304	-0.0245673	-0.00270621	NS	-0.0506635	0.0510955	-0.0584302	0.0463548	0.0188861	0.0181608	0.00514889	0.0291777	0.075778	-0.0145864	0.0763659	-0.052855	-0.0158525	-0.0122685	-0.0267434	0.0146211	0.00112979	-0.015035	0.0366214	-0.00748126	-0.0822372	0.053195	-0.0605297	0.0675116	0.0594006	0.0192947
O59817	efr3	Protein efr3	0.00237942	-0.0120468	0.0402536	-0.00237942	0.197867	-0.157468	-0.144039	-0.0215521	0.154294	0.050601	-0.140203	0.0464163	0.125344	-0.00364971	-0.0757179	-0.0984306	-0.0365566	0.0480153	0.0494216	0.0575835	NS	-0.19859	-0.120368	0.0709124	-0.00352478	0.243411	-0.213901	-0.155984	0.0721636	0.105781	0.0215521	0.159118	0.00364971	0.0813112	-0.0892477	-0.134366	-0.0844577	-0.0909007	0.0747957	0.00433604	0.0435324	-0.20097	-0.108321	0.0306587	-0.00114536	0.0455437	-0.0564327
O59819	SPCC794.10	Probable UTP--glucose-1-phosphate uridylyltransferase	0.0447726	-0.0595641	-0.0393338	-0.0708089	-0.0655236	0.0214396	0.0599232	-0.262886	-0.114065	-0.357473	-0.238281	-0.145889	0.0404983	-0.233346	0.169847	-0.0573562	-0.0485099	-0.0872405	-0.139407	-0.0843833	NS	-0.0193582	0.0901942	0.0870357	0.0193582	0.161571	0.0105724	-0.0421524	-0.0105724	0.073719	0.232944	-0.00742388	-0.177057	0.125218	0.128734	0.00742388	-0.0054032	-0.043005	0.067227	0.0739371	0.13398	-0.0641308	0.149758	0.126369	0.090167	0.227095	-0.0108671
O59823	vma8	V-type proton ATPase subunit D	0.0441265	0.0415754	-0.0200539	-0.0362873	-0.00109482	0.0620518	-0.0493364	-0.0104351	-0.04809	0.0397148	0.0944691	0.0610094	-0.00732708	-0.00845814	0.0574265	0.0668825	0.0177495	-0.0126053	-0.0309451	0.0320155	NS	0.00109482	0.0291386	-0.0725822	0.0275221	-0.0762901	0.0408878	-0.00373077	-0.0493622	0.00373077	0.0064888	0.00496197	-0.0391169	-0.00322247	-0.011775	0.00322247	0.0156482	-0.00456969	-0.0417223	0.00649261	-0.022193	-0.0430317	-0.0124369	-0.0525284	0.0638094	-0.0751953	-0.0211639
O59824	SPCC965.04c	ATP-dependent zinc metalloprotease YME1 homolog	0.125745	0.00735092	-0.107291	0.10375	-0.00735092	0.00536633	-0.042285	0.130882	-0.0918493	0.10604	#N/A	#N/A	#N/A	#N/A	#N/A	0.0655556	-0.017467	0.0117955	0.00595045	0.0493445	NS	-0.400779	-0.122436	0.292782	-0.0732613	0.171812	-0.0683069	-0.00536633	-0.0260334	0.241673	0.0251694	#N/A	#N/A	#N/A	#N/A	#N/A	-0.234543	-0.0639009	0.133374	0.0842061	0.0984907	-0.526524	-0.129786	0.400073	-0.177011	0.179163	-0.0736732
O59826	SPCC965.06	Putative voltage-gated potassium channel subunit beta	-0.0724859	0.0119114	0.028821	0.127471	0.1956	-0.134823	-0.0179839	0.0242324	0.106878	0.0909724	-0.0038166	0.070693	0.117665	0.154874	0.220982	-0.0703753	0.0215402	0.0569062	0.129741	0.169185	7.6868e-05	-0.0993662	0.0127459	-0.0414591	-0.0119114	-0.044713	-0.0931211	0.0179839	-0.0446172	0.0315814	-0.0784039	-0.0529299	0.00324535	-0.0266333	-0.00324535	-0.0401888	-0.0818057	0.011325	-0.0375698	0.00547489	-0.0544353	-0.0268803	0.000834465	-0.0702801	-0.139382	-0.240313	0.0417023
O59827	gst2	Glutathione S-transferase 2	-0.0171967	-0.0222349	-0.0729179	0.10737	0.0781593	-0.0720549	-0.0431175	0.022357	0.100621	0.0830507	0.0279465	-0.000376701	0.00453663	0.0346479	0.122181	-0.020435	-0.0219097	-0.0153414	0.0808798	0.0944637	0.0151357	-0.136847	0.0397034	0.0171967	0.04671	-0.0256653	-0.0887442	-0.0138674	0.0140486	0.0138674	-0.0209074	-0.0202532	0.000376701	-0.0797281	-0.000638008	-0.0921183	-0.081948	0.00873756	-0.016161	0.0199798	-0.0462303	-0.11965	0.0619383	0.0901146	-0.0606604	-0.103825	-0.0166893
O59829	SPCC965.09	Probable nitrilase C965.09	0.00881958	0.0562906	0.126936	-0.130085	0.0470047	-0.0689158	0.143742	-0.0371318	-0.0417762	0.142555	-0.0134163	0.150711	-0.0331497	-0.179414	0.0472651	-0.0245042	0.116915	0.0188848	-0.117092	0.0789415	NS	-0.00881958	0.0312843	-0.1856	-0.166606	-0.146259	-0.0344977	0.101694	0.0344977	0.131587	-0.242668	0.0976448	0.0134163	-0.0805454	0.155097	-0.045186	0.0181092	0.0487981	-0.077216	0.0400259	-0.144704	-0.0176392	-0.0250063	-0.312536	-0.036521	-0.193264	0.0344181
O59833	SPCC965.13	Uncharacterized transporter C965.13	0.624122	-0.0279622	0.0391707	-0.364945	-0.600597	0.0876021	0.180167	-0.0616326	-0.187504	0.0242724	#N/A	#N/A	#N/A	#N/A	#N/A	0.355862	0.0761023	-0.0112309	-0.276225	-0.288162	NS	0.691612	0.824745	0.0279622	-0.146324	-0.147845	0.322129	0.142277	-0.0242724	-0.368788	-0.446353	#N/A	#N/A	#N/A	#N/A	#N/A	0.50687	0.483511	0.00184488	-0.257556	-0.297099	0.0674896	0.852707	-0.0112085	0.218621	0.452752	0.234527
O59834	SPCC965.14c	Probable cytosine deaminase	0.0492158	-0.02739	0.0340295	-0.00480032	-0.0848041	-0.00968361	-0.0354471	0.00811958	0.0974483	0.0143929	-0.0980644	0.0230799	-0.00513554	0.0319986	0.0293427	-0.0195107	-0.0132524	0.0123378	0.0415489	-0.0136895	NS	0.098618	0.0521588	-0.0710387	0.00480032	-0.0945296	0.067791	-0.0346603	-0.017601	-0.00811958	0.0961704	-0.0513754	-0.0652437	0.0198336	0.00513554	-0.067359	0.0383445	-0.0159151	-0.0229354	0.000605424	-0.0219061	0.0494022	0.0795488	-0.105068	0.00960064	-0.00972557	0.0774746
O59838	pss1	Heat shock protein homolog pss1	0.190921	0.141442	-0.0105672	0.00698805	-0.114687	0.161912	0.0921917	0.0165014	-0.0238867	-0.155025	0.14959	0.068212	-0.0400109	-0.0730176	0.0210061	0.167474	0.100615	-0.0113589	-0.0299721	-0.082902	0.000106752	0.143739	0.161485	-0.0475621	-0.00698805	-0.163649	0.140111	0.0985575	-0.0253763	-0.0165014	-0.122672	0.0701594	0.0523868	-0.0631547	-0.0210061	-0.0490346	0.118003	0.104143	-0.0453644	-0.0148319	-0.111785	-0.0471821	0.0200434	-0.0369949	-0.0139761	-0.0489616	-0.021801
O59852	inv1	Invertase	-2.35023	-1.06136	0.089963	0.780343	1.10804	-2.09453	-0.788996	0.151967	1.07099	1.28278	-1.67615	-0.923697	0.0880795	0.703823	1.08828	-2.0403	-0.924683	0.110003	0.851718	1.1597	1.78931e-13	-2.37597	-1.27601	-0.089963	0.489841	0.720067	-2.20011	-1.49914	-0.151967	0.621213	0.936597	-1.83971	-0.912945	-0.0880795	0.449408	0.88072	-2.1386	-1.22937	-0.110003	0.520154	0.845795	-0.0257359	-0.214654	-0.179926	-0.290502	-0.38797	-0.105577
O59855	ssa2	Probable heat shock protein ssa2	0.178744	0.103008	-0.00967932	-0.0168662	-0.16085	0.126837	0.0577936	-0.0497723	0.00587273	-0.138849	0.121678	0.0622902	-0.0867519	-0.120094	0.0636263	0.14242	0.0743639	-0.0487345	-0.0436959	-0.078691	0.00458419	0.210499	0.116934	-0.102251	0.00967932	-0.157505	0.172363	0.0785828	-0.0711117	-0.00587273	-0.146635	0.0448341	0.0376663	-0.106558	-0.0584965	-0.0376663	0.142566	0.0777278	-0.0933067	-0.01823	-0.113935	0.0317554	0.0139265	-0.0925713	0.0265455	0.00334549	0.0455265
O59858	gpx1	Glutathione peroxidase	-0.252805	-0.185965	0.0457525	0.175611	0.17752	-0.416884	-0.181625	-0.00282955	0.196357	0.157098	-0.366807	-0.134027	0.0229836	0.0317268	0.293506	-0.345499	-0.167206	0.0219688	0.134565	0.209374	7.70157e-08	-0.345078	-0.143092	-0.0457525	0.173491	0.220693	-0.3527	-0.168529	0.00282955	0.241347	0.1809	-0.308365	-0.196554	0.00829124	-0.00829124	0.12989	-0.335381	-0.169392	-0.0115439	0.135516	0.177161	-0.0922737	0.0428724	-0.0915051	-0.00212002	0.0431728	0.0641842
O59865	rps24b	40S ribosomal protein S24-B	0.207728	0.117613	0.0764017	-0.0318174	-0.148532	0.113997	0.0532966	0.104706	-0.0628963	-0.136995	0.152984	0.132418	0.0203171	-0.0977783	-0.0815935	0.158236	0.101109	0.0671417	-0.064164	-0.122373	0.000177579	0.1703	0.0318174	-0.223098	-0.177397	-0.0802851	0.177161	0.151322	-0.0532966	-0.194473	-0.189466	0.195843	0.08494	-0.0203171	-0.152988	-0.254892	0.181101	0.0893598	-0.0989038	-0.174953	-0.174881	-0.0374279	-0.0857954	-0.2995	-0.145579	0.0682468	0.0631638
O59866	wbp1	Dolichyl-diphosphooligosaccharide--protein glycosyltransferase subunit wbp1	0.00786972	0.052743	-0.0419827	0.00539589	-0.0194283	-0.0199413	-0.0184011	-7.24792e-05	7.24792e-05	-0.107038	0.00237846	0.0136347	-0.0263147	-0.115874	-0.0184536	-0.00323105	0.0159922	-0.02279	-0.036802	-0.0483068	NS	-0.0688229	-0.0173893	-0.00539589	0.0365877	0.247452	-0.00756454	0.0568962	0.0105	0.023241	0.0790939	-0.0241632	0.0319681	0.00231647	0.0180311	-0.00231647	-0.0335169	0.023825	0.00247351	0.0259533	0.108076	-0.0766926	-0.0701323	0.0365868	0.0311918	0.26688	0.0123768
O59868	pmr1	Calcium-transporting ATPase 1	0.0312605	0.00343323	-0.0548906	0.00774097	-0.0440741	-0.00218201	0.0182199	-0.0773907	0.162134	0.0405807	0.0647497	0.0615921	0.00343323	-0.057972	-0.025075	0.0312761	0.0277484	-0.0429494	0.0373011	-0.00952276	NS	0.0480738	-0.0160112	-0.0299883	-0.00343323	0.0517759	0.0149078	-0.0585155	0.00218201	-0.105721	-0.112118	0.05196	0.0249767	-0.0315456	-0.00343323	-0.0604706	0.0383139	-0.0165167	-0.019784	-0.037529	-0.0402708	0.0168133	-0.0194445	0.0249023	-0.0111742	0.09585	0.0170898
O59932	ght4	High-affinity hexose transporter ght4	-1.41132	-0.256448	0.651518	0.627901	0.803804	-1.40908	0.0721583	0.629021	0.780907	0.621308	#N/A	#N/A	#N/A	#N/A	#N/A	-1.4102	-0.0921447	0.64027	0.704404	0.712556	1.03211e-08	-1.46068	-0.478786	0.0502424	0.0916061	-0.0502424	-1.3245	-0.436259	-0.0900655	-0.0459142	0.0459142	#N/A	#N/A	#N/A	#N/A	#N/A	-1.39259	-0.457523	-0.0199115	0.022846	-0.00216413	-0.0493565	-0.222339	-0.601275	-0.536295	-0.854047	0.0845823
O59945	fim1	Fimbrin	0.0107331	-0.00287676	0.00211763	0.0370641	-0.00133085	-0.0192084	0.00139189	0.0246625	0.0463681	0.0319009	0.0124359	0.0218077	-0.003335	0.011632	0.10984	0.0013202	0.00677427	0.00781504	0.0316881	0.0468035	NS	-0.0307479	0.0079217	-0.0650325	0.00133085	-0.0852027	-0.00899839	-0.0446525	-0.00139189	0.0164342	-0.0374103	-0.0112963	-0.000136375	-0.0566111	-0.00440121	0.000136375	-0.0170142	-0.012289	-0.0410118	0.00445461	-0.0408255	-0.041481	0.0107985	-0.0671501	-0.0357332	-0.0838718	0.01021
O60052	cwp1	Protein farnesyltransferase/geranylgeranyltransferase type-1 subunit alpha	-0.0554628	-0.429153	-0.136184	-0.0233812	0.0233812	-0.127723	0.0377402	-0.059238	-0.060266	0.0518155	0.0415573	-0.0716429	-0.0995035	-0.00501537	0.0539761	-0.0472096	-0.154352	-0.0983084	-0.0295542	0.0430576	NS	-0.142207	0.0514765	0.0285521	0.139198	0.124902	-0.128692	-0.0377402	0.176293	0.174569	0.190121	-0.0546732	-0.0707197	0.00501537	0.0525084	0.134303	-0.108524	-0.0189945	0.0699534	0.122092	0.149775	-0.0867443	0.48063	0.164736	0.16258	0.101521	-0.000968933
O60055	utp20	U3 small nucleolar RNA-associated protein 20	0.107253	0.0249729	-0.0651159	0.0311937	-0.0221205	0.182845	0.100695	0.0289888	-0.0752897	-0.151893	-0.122127	-0.111265	0.0748463	-0.147279	-0.0748463	0.0559905	0.0048008	0.0129064	-0.0637916	-0.0829531	NS	0.0593328	-0.0299158	0.0221205	-0.107195	-0.138808	0.0665808	0.115933	-0.0289888	-0.0539351	-0.316847	0.168298	0.325222	0.169258	0.0854959	-0.163565	0.0980705	0.13708	0.0541299	-0.0252113	-0.206407	-0.0479202	-0.0548887	0.0872364	-0.138389	-0.116688	-0.116264
O60057	mug147	Meiotically up-regulated gene 147 protein	-0.185549	-0.0351443	0.0351443	0.210493	0.165955	-0.33363	-0.12678	-0.019022	0.528301	0.210293	-0.291454	-0.0266976	0.070003	0.118701	0.0266976	-0.270211	-0.0628738	0.0287085	0.285832	0.134315	0.000850845	-0.219028	-0.278417	0.0612035	-0.045732	0.38318	-0.231185	-0.0594215	0.019022	0.232521	0.108799	-0.271927	-0.0389123	0.0957618	-0.0315843	0.0321403	-0.240713	-0.125584	0.0586624	0.0517349	0.174706	-0.0334787	-0.243273	0.0260592	-0.256225	0.217225	0.102445
O60058	afg2	ATPase family gene 2 protein	-0.12114	0.115213	-0.00974941	0.00981331	0.0648699	-0.146519	0.00286531	0.21229	-0.296543	0.0622706	0.123797	-0.065907	-0.0430226	-0.134052	-0.0854449	-0.0479539	0.0173906	0.0531727	-0.14026	0.0138985	NS	-0.0721159	-0.177611	0.100432	-0.128249	0.00974941	-0.104445	0.0793586	-0.00286531	0.00372839	-0.43111	0.0186143	0.0766616	-0.0186143	0.0830827	0.0334325	-0.0526489	-0.00719706	0.0263176	-0.0138127	-0.129309	0.0490236	-0.292825	0.110182	-0.138062	-0.0551205	0.0420742
O60059	SPBC56F2.08c	Pumilio domain-containing protein C56F2.08c	0.455771	0.144292	-0.0759435	-0.0730605	-0.45401	#N/A	#N/A	#N/A	#N/A	#N/A	0.348309	0.244486	-0.0933619	-0.0100842	-0.365514	0.40204	0.194389	-0.0846527	-0.0415723	-0.409762	7.81196e-07	0.30126	0.130603	0.0730605	-0.0824933	-0.211934	#N/A	#N/A	#N/A	#N/A	#N/A	0.353963	0.158132	0.0100842	-0.109933	-0.288129	0.327611	0.144367	0.0415723	-0.0962131	-0.250031	-0.154511	-0.013689	0.149004	-0.00943279	0.242077	#N/A
O60060	arg5	Carbamoyl-phosphate synthase arginine-specific small chain	0.0791364	0.0446296	-0.0170436	-0.00898123	-0.0552573	0.0469398	0.00989819	0.0278625	-0.00165749	-0.0868874	0.0053134	0.0792127	-0.0053134	-0.0583892	0.0436835	0.0437965	0.0445801	0.00183519	-0.0230093	-0.0328204	NS	0.0668492	0.0360627	-0.054359	0.00898123	-0.0219283	0.0792999	0.00165749	-0.0168304	-0.00819016	-0.0217056	0.0255132	0.0118299	-0.0469928	-0.0467772	-0.0856242	0.0572208	0.0165167	-0.0393941	-0.0153287	-0.0430861	-0.0122871	-0.00856686	-0.0373154	0.0179625	0.033329	0.0323601
O60061	alg5	Dolichyl-phosphate beta-glucosyltransferase	#N/A	#N/A	#N/A	#N/A	#N/A	-0.0491247	0.0289841	-0.0907106	0.0883303	-0.22846	0.0905557	0.0258641	-0.0478902	-0.00190496	0.00190496	0.0207155	0.0274241	-0.0693004	0.0432127	-0.113278	NS	#N/A	#N/A	#N/A	#N/A	#N/A	-0.0289841	-0.287233	0.316329	0.133699	0.0406437	-0.015574	0.0934329	-0.0118546	0.0430684	-0.0487237	-0.022279	-0.0969002	0.152237	0.0883839	-0.00404	#N/A	#N/A	#N/A	#N/A	#N/A	0.0201406
O60062	met6	Homoserine O-acetyltransferase	0.0312815	0.157829	0.0739336	-0.0480719	0.0893831	0.118391	0.142854	0.117249	-0.021903	0.0456762	0.150893	-0.210488	-0.0224528	-0.0997014	-0.200142	0.100188	0.0300651	0.0562431	-0.0565588	-0.0216943	NS	-0.0312815	0.0553846	-0.160464	-0.115715	-0.20221	-0.108873	-0.0852394	-0.0099802	0.0099802	-0.151568	0.171319	0.135726	0.0708327	0.0224528	-0.0271611	0.0103882	0.0352906	-0.0332039	-0.0277607	-0.12698	-0.0625629	-0.102445	-0.234398	-0.0676432	-0.291594	-0.227264
O60063	SPBC13G1.01c	Putative 37S ribosomal protein S4-like	-0.038548	-0.00551367	0.00551367	0.0388942	0.0588832	-0.00197315	-0.0128326	0.1531	0.0216856	0.00197315	0.00225878	0.0454917	-0.0133901	-0.0948491	0.0418477	-0.0127541	0.00904846	0.0484079	-0.0114231	0.0342347	NS	-0.157618	-0.00953913	-0.014771	0.00560236	0.0778003	0.00971699	-0.0121469	-0.0435457	-0.0132589	0.144025	0.010797	-0.101468	-0.0546422	0.083612	-0.00225878	-0.0457013	-0.0410512	-0.037653	0.0253185	0.0731888	-0.11907	-0.00402546	-0.0202847	-0.0332918	0.0189171	0.0116901
O60064	SPBC13G1.02	Probable mannose-1-phosphate guanyltransferase	0.0277061	-0.0172415	-0.0635014	-0.0189972	-0.130877	-0.0165024	-0.0265799	-0.0403309	-0.0085659	-0.0990543	-0.0303268	0.00487804	-0.0544214	-0.120633	0.0403328	-0.00637436	-0.0129811	-0.0527512	-0.0493987	-0.0631994	NS	-0.00713158	0.0108643	0.00713158	0.135221	0.231949	0.0085659	0.0819244	0.114195	0.173937	0.252295	0.0470457	-0.00487804	-0.0212679	0.0801096	0.0844259	0.01616	0.0293036	0.0333529	0.129756	0.189556	-0.0348377	0.0281057	0.0706329	0.154218	0.362825	0.0250683
O60065	pex14	Peroxisomal membrane protein pex14	0.0134277	0.0790052	0.036869	-0.0951118	0.105078	0.0329719	0.00893545	-0.0177464	-0.00893545	0.011004	0.199611	-0.0406566	0.00558519	0.0145497	-0.000887394	0.0820036	0.0157614	0.00823593	-0.0298325	0.0383981	NS	0.0387154	-0.0134277	-0.140751	-0.124507	-0.0538769	0.0857482	-0.139083	0.101309	-0.0890813	-0.0111871	0.000887394	-0.0165248	-0.0238128	0.113104	-0.0469718	0.0417837	-0.0563453	-0.0210848	-0.0334946	-0.0373453	0.0252876	-0.092433	-0.17762	-0.0293951	-0.158955	0.0527763
O60066	abh1	Alpha-ketoglutarate-dependent dioxygenase abh1	0.0462413	0.0369678	0.0268703	-0.0440373	0.00447989	0.0818825	-0.00971889	0.00425625	0.101779	-0.00425625	-0.154513	-0.299825	-0.0518508	0.268279	0.055162	-0.00879637	-0.0908588	-0.0069081	0.108673	0.0184619	NS	-0.129315	-0.215251	0.0756907	-0.0636344	-0.00447989	-0.100468	0.247085	0.118685	-0.0954475	-0.113229	-0.301667	0.0518508	0.110392	0.124553	-0.217983	-0.17715	0.0278947	0.101589	-0.0115096	-0.111897	-0.175556	-0.252219	0.0488205	-0.0195971	-0.00895977	-0.18235
O60068	isd11	Protein isd11	0.0599527	-0.0337677	-0.0387583	0.0312014	-0.052247	-0.00883198	-0.0857029	-0.112479	0.0595884	-0.00407887	-0.0421939	-0.00375223	0.0528426	-0.0664182	0.00375223	0.00297562	-0.0410743	-0.0327983	0.00812387	-0.0175246	NS	-0.120992	0.0392847	0.00683117	0.0298271	-0.00683117	0.00407887	0.0221777	0.00629139	0.0411386	-0.0578413	0.00796652	-0.0512509	0.0161605	-0.0295186	0.045671	-0.0363154	0.00340382	0.00976102	0.0138157	-0.00633383	-0.180944	0.0730524	0.0455894	-0.00137424	0.0454159	0.0129108
O60070	ash2	Set1 complex component ash2	-0.125283	-0.036675	0.036675	0.069983	0.22521	#N/A	#N/A	#N/A	#N/A	#N/A	0.00963354	-0.0825038	-0.315982	0.246541	0.0842586	-0.0578246	-0.0595894	-0.139654	0.158262	0.154734	NS	-0.368565	-0.291818	0.185698	-0.0398564	0.357031	#N/A	#N/A	#N/A	#N/A	#N/A	-0.046289	0.0276113	-0.129608	0.034862	-0.00963354	-0.207427	-0.132103	0.0280452	-0.0024972	0.173699	-0.243282	-0.255143	0.149023	-0.109839	0.131822	#N/A
O60071	SPBC13G1.09	Uncharacterized protein C13G1.09	0.304598	0.117553	0.00146103	-0.00146103	-0.123964	0.207401	0.107446	0.099556	-0.0714798	-0.13492	0.0600176	0.0453644	0.0241623	-0.0615788	-0.182899	0.190672	0.090121	0.0417264	-0.0448399	-0.147261	0.000356738	0.184311	0.132574	-0.158024	-0.234683	-0.321594	0.235785	0.0714798	-0.148024	-0.213984	-0.373579	0.138889	-0.0241623	0.0242138	-0.165733	-0.423435	0.186328	0.0599639	-0.0939445	-0.2048	-0.372869	-0.120287	0.0150213	-0.159485	-0.233222	-0.19763	0.0283833
O60072	mug81	Putative helicase mug81	-0.691976	0.262162	-0.0392437	0.367601	0	-0.414219	0.0270619	0.0652833	0.220021	-0.0699754	-0.00184155	0.0248003	-0.0127153	-0.155206	-0.0955544	-0.369346	0.104675	0.00444142	0.144139	-0.0551766	NS	#N/A	-0.341486	-0.412238	0.00383663	0.357512	-0.0270619	-0.432368	0.0797467	-0.878106	0.136123	0.162405	0.00184155	0.0840445	-0.200647	0.176468	-0.0936435	-0.257337	-0.0828156	-0.358305	0.223368	#N/A	-0.603648	-0.372994	-0.363765	0.357512	0.387157
O60073	ykt6	Synaptobrevin homolog ykt6	0.162841	0.0337696	-0.00547314	-0.0408983	-0.101682	0.0597243	0.000660419	0.040813	-0.0427938	-0.0462594	0.0322862	0.0645003	-0.0246358	-0.0539804	0.00722551	0.0849504	0.0329768	0.00356801	-0.0458908	-0.0469052	NS	-0.0112276	0.0393953	0.00547314	-0.0315933	0.116025	0.0618148	0.0714049	-0.000660419	-0.0449109	-0.026053	0.051187	0.0157027	-0.00722551	-0.0374799	-0.0993009	0.0339247	0.0421677	-0.000804265	-0.0379947	-0.00310961	-0.174068	0.00562572	0.0109463	0.009305	0.217707	0.00209045
O60074	did2	Vacuolar protein-sorting-associated protein 46	-0.110823	0.00973606	0.0219021	0.0119305	0.109764	0.0366559	-0.0152192	-0.0317855	-0.0601821	0.0152192	-0.0591846	0.0288253	-0.0117345	0.160831	-0.0036788	-0.0444504	0.00778071	-0.00720596	0.0375264	0.0404348	NS	-0.0590172	-0.0895443	0.047781	-0.00973606	-0.0196476	-0.038301	-0.0491824	0.0483785	0.0613275	0.0348802	0.0036788	0.0920415	-0.0316339	-0.0328584	0.125501	-0.0312131	-0.0155617	0.0215085	0.00624434	0.0469112	0.0518055	-0.0992804	0.0258789	-0.0216665	-0.129412	-0.0749569
O60078	tyr1	Probable prephenate dehydrogenase [NADP(+)]	0.0415196	-0.0512643	0.0323319	-0.014154	0.0261521	0.0292749	-0.0224552	0.00566387	-0.00566387	-0.0312262	0.0462856	-0.00705242	0.00446415	-0.0946455	0.0260162	0.0390267	-0.026924	0.0141533	-0.0381544	0.00698074	NS	-0.0669837	0.0136933	-0.0289702	-0.0136933	0.0578752	-0.0630674	0.0736036	0.0435247	-0.028161	0.120379	-0.00083828	0.019412	0.00083828	-0.050025	-0.106755	-0.0436298	0.0355697	0.00513093	-0.0306265	0.0238331	-0.108503	0.0649576	-0.0613022	0.000460625	0.031723	-0.0923424
O60079	ubp12	Probable ubiquitin carboxyl-terminal hydrolase 12	0.067028	0.00342464	-0.000574112	0.0202541	-0.017149	0.0576992	0.0392332	0.0236435	-0.0352135	-0.14002	0.0183764	0.0610676	-0.00835419	0.0219688	-0.0477705	0.0477012	0.0345751	0.00490506	0.0023365	-0.0683133	NS	-0.0668697	0.0370445	-0.015522	-0.0428762	0.000574112	0.00909233	0.0344715	-0.0675201	-0.00909233	-0.05797	0.0231857	-0.0304031	0.000747681	-0.0543842	-0.000747681	-0.0115306	0.0137043	-0.0274315	-0.0354509	-0.0193812	-0.133898	0.0336199	-0.0149479	-0.0631304	0.0177231	-0.0486069
O60080	dbp9	ATP-dependent RNA helicase dbp9	0.19045	0.0983224	-0.284306	-0.0983224	-0.375319	0.401254	0.286674	-0.501136	0.0446978	-0.200955	0.303088	-0.441853	-0.367333	-0.0705419	-0.00364065	0.298264	-0.0189521	-0.384258	-0.0413888	-0.193305	NS	0.505115	0.354854	-0.166798	0.199042	-0.901684	0.460599	-0.169597	-0.0446978	0.0818148	-0.423015	0.00364065	0.0281081	-0.36022	0.0103412	0.181724	0.323118	0.0711219	-0.190572	0.0970659	-0.380992	0.314665	0.256532	0.117508	0.297364	-0.526365	0.0593452
O60081	SPCC1494.07	Uncharacterized protein C1494.07	0.0145202	-0.0776038	0.0887132	0.179692	0.0957942	-0.00996399	0.0416746	0.139254	-0.00103951	0.00103951	-0.0812988	0.143401	0.12847	0.0114775	-0.106003	-0.0255809	0.035824	0.118812	0.0633766	-0.00305637	NS	-0.155982	-0.31613	0.0706582	-0.0145202	-0.0162768	0.0932236	0.0407619	-0.0141582	-0.189667	-0.0532322	0.0349398	-0.0262194	0.0464354	-0.105102	-0.0114775	-0.00927273	-0.100529	0.0343118	-0.103096	-0.0269955	-0.170502	-0.238526	-0.018055	-0.194212	-0.112071	0.103188
O60083	SPCC1494.09c	Uncharacterized protein C1494.09c	-0.250238	0.0317492	-0.374074	0.4902	0.605359	-0.12178	0.0470214	-0.0669684	0.797511	0.360879	-0.422952	-0.152471	-0.030488	0.306266	0.461117	-0.26499	-0.0245667	-0.157177	0.531325	0.475785	0.00493791	0.386199	-0.200875	-0.0317492	0.757655	-0.144435	0.297759	-0.0470214	0.530488	-0.377974	-0.130549	0.0232658	0.117967	-0.0232658	0.0989609	-0.0466833	0.235741	-0.0433098	0.158491	0.159547	-0.107223	0.636437	-0.232624	0.342325	0.267455	-0.749794	0.419538
O60084	tim44	Mitochondrial import inner membrane translocase subunit tim44	0.0252295	0.0478249	-0.0359316	0.019206	0.00851345	0.027195	-0.00778484	0.0235863	-0.000318527	-0.0249691	-0.0675635	-0.00986528	0.0309005	0.0782809	-0.000430584	-0.00504637	0.0100582	0.00618505	0.0323895	-0.00562874	NS	-0.0990992	-0.0707712	-0.00851345	-0.0492058	0.040452	0.000318527	0.002491	-0.0246658	-0.03088	0.0502625	0.000430584	-0.0173917	0.0735564	0.0372424	-0.0815625	-0.0327833	-0.0285573	0.013459	-0.0142811	0.00305065	-0.124329	-0.118596	0.0274181	-0.0684118	0.0319386	-0.0268764
O60085	fma2	Methionine aminopeptidase 2	0.00211716	0.0471163	-0.029108	0.0422268	-0.00211716	0.00592613	0.0264082	-0.0118656	0.0828323	0.0509605	-0.0952177	0.033514	-0.00445175	-0.0243664	0.0551977	-0.0290581	0.0356795	-0.0151418	0.0335642	0.0346804	NS	0.0039959	0.0457878	-0.113293	-0.00287342	-0.159088	0.0164623	-0.034687	-0.0230503	-0.00592613	-0.0651665	0.00959206	0.00836754	6.67572e-05	-6.67572e-05	-0.0878048	0.0100168	0.00648944	-0.0454254	-0.00295544	-0.10402	0.00187874	-0.00132847	-0.0841846	-0.0451002	-0.156971	0.0105362
O60086	SPBC14C8.04	Probable acetolactate synthase small subunit	0.0547137	0.0080514	-0.0765691	0.00161314	-0.0902619	0.0354185	0.00935936	-0.0592794	0.00791645	-0.0452337	0.0341644	0.00282001	-0.0500727	-0.056056	0.0538921	0.0414322	0.00674359	-0.0619737	-0.0155088	-0.0272012	NS	0.0907569	0.0296397	-0.130389	-0.00161314	-0.135199	-0.00791645	0.0304518	-0.0476866	0.0284357	-0.0535059	0.0264311	-0.0019083	-0.0657358	0.0019083	-0.0160761	0.0364238	0.0193944	-0.0812704	0.00957696	-0.0682604	0.0360432	0.0215883	-0.0538197	-0.00322628	-0.0449371	-0.043335
O60091	mrpl24	54S ribosomal protein L24, mitochondrial	-0.0604582	0.0256081	0.0803795	-0.0256081	0.0397158	-0.0819993	0.00391245	-0.0796247	-0.00391245	0.146614	-0.0941496	0.0977526	-0.0486612	0.104567	0.0761156	-0.078869	0.0424244	-0.0159688	0.0250154	0.0874817	NS	0.120622	-0.130496	-0.118467	-0.0921879	0.118097	-0.136752	-0.137694	0.0667682	0.103296	0.18892	-0.362733	0.0443401	-0.110361	-0.0443401	0.263907	-0.126288	-0.0746166	-0.0540201	-0.0110774	0.190308	0.18108	-0.156104	-0.198847	-0.0665798	0.0783815	-0.0547523
O60094	pol5	DNA polymerase V	0.00899506	-0.0124826	-0.00899506	0.100569	0.174658	-0.00276756	0.0953064	0.122289	-0.20558	0.00276756	-0.0107565	-0.0342627	0.0146646	0.208108	0.0107565	-0.00150967	0.016187	0.0426528	0.0343657	0.0627273	NS	-0.0690107	0.0421448	-0.0221672	-0.094594	0.0135117	0.104288	0.087697	-0.182737	-0.317388	-0.116537	0.116396	0.0765829	-0.0337687	-0.0245142	-0.0248251	0.0505578	0.0688082	-0.0795577	-0.145499	-0.0426168	-0.0780058	0.0546274	-0.0131721	-0.195163	-0.161146	0.107056
O60095	SPBC14C8.15	Probable lipase C14C8.15	-0.00157738	-0.03197	0.144312	-0.0197544	-0.0432138	-0.0168633	0.104274	-0.210977	0.0317969	-0.16467	0.0802889	-0.080308	-0.313443	0.118608	0.125278	0.0206161	-0.0026679	-0.126703	0.0435503	-0.027535	NS	-0.137202	0.00157738	0.090723	0.155534	0.305141	0.00272608	-0.156016	0.0387139	-0.00272608	0.105419	-0.250449	-0.0802889	-0.273642	0.128716	0.23489	-0.128308	-0.0782425	-0.0480682	0.0938411	0.21515	-0.135625	0.0335474	-0.0535889	0.175288	0.348355	0.0195894
O60096	bot1	37S ribosomal protein S35, mitochondrial	0.00423002	-0.00643682	-0.109786	0.0424457	-0.00697184	-0.0602241	-0.0581985	0.281168	-0.105603	0.075563	-0.124658	0.0395317	0.00600433	-0.0140343	-0.0240602	-0.0602172	-0.00836786	0.0591291	-0.0257305	0.0148436	NS	-0.148861	0.00457525	0.0170283	-0.00423002	0.0484691	-0.169384	0.115445	-0.0233388	0.0233388	0.129694	-0.0331707	0.00373459	0.0641117	-0.00373459	0.0146618	-0.117139	0.0412515	0.0192671	0.00512473	0.0642748	-0.153091	0.0110121	0.126814	-0.0466757	0.0554409	-0.109159
O60100	kap123	Probable importin subunit beta-4	0.0727391	0.0145488	0.0224233	-0.0375342	-0.0145488	0.107549	0.0560703	0.0511942	-0.0736647	-0.0771036	0.111813	0.0115638	-0.00866747	0.000913143	-0.000913143	0.097367	0.0273943	0.02165	-0.0367619	-0.0308552	0.00246105	0.014935	0.0187402	-0.0269446	-0.0288987	-0.0926356	0.0470057	0.017827	-0.017827	-0.0478582	-0.100076	0.0831828	0.04462	-0.0145669	-0.0129399	-0.0323339	0.0483745	0.0270624	-0.0197795	-0.029899	-0.0750151	-0.0578041	0.0041914	-0.0493679	0.00863552	-0.0780869	-0.0605431
O60101	pgk1	Phosphoglycerate kinase	0.208515	0.0681906	-0.0184708	0.0184708	-0.186548	0.143619	0.0831108	-0.00149059	0.00149059	-0.0898294	0.0972776	0.139093	-0.0338612	-0.152819	0.0367174	0.149804	0.0967983	-0.0179408	-0.0442858	-0.0798868	0.0055935	0.0787029	0.114056	-0.0500736	-0.0463018	-0.120689	0.233121	0.199485	-0.0320749	-0.0124712	-0.146409	0.166969	0.0338612	-0.0759354	-0.0929909	-0.198448	0.159598	0.115801	-0.0526946	-0.050588	-0.155182	-0.129812	0.0458651	-0.0316029	-0.0647726	0.0658588	0.0895023
O60102	rli1	Translation initiation factor rli1	0.190384	0.0713758	0.0270329	-0.0270329	-0.0520573	0.0654325	0.0221691	0.0182772	0.000702858	-0.0722818	0.100892	0.0550976	-0.003685	-0.0384083	-0.0274134	0.118903	0.0495475	0.013875	-0.0215794	-0.0505842	0.000363336	0.0704384	0.050848	-0.0423012	-0.0555716	-0.0899429	0.037919	-0.00108242	-0.000702858	-0.0458841	-0.082427	0.0966969	0.0508175	0.003685	-0.0159454	-0.0877514	0.0683514	0.0335277	-0.0131063	-0.0391337	-0.0867071	-0.119946	-0.0205278	-0.069334	-0.0285387	-0.0378857	-0.0275135
O60103	doa10	ERAD-associated E3 ubiquitin-protein ligase doa10	-0.0986872	0.0224056	-0.104309	-0.0224056	0.0393333	0.142419	-0.100746	-0.00442171	0.0900645	-0.184966	0.123161	-0.124823	-0.00174761	0.167451	-0.00975084	0.055631	-0.067721	-0.0368261	0.0783701	-0.0517944	NS	-0.241804	0.143509	-0.136977	0.227005	0.109344	0.00442171	0.110799	0.0757651	-0.0078721	-0.0303407	-0.0966249	0.145713	0.0644488	-0.140494	0.00174761	-0.111336	0.133341	0.00107892	0.026213	0.0269168	-0.143117	0.121103	-0.0326681	0.249411	0.0700102	-0.137998
O60104	med7	Mediator of RNA polymerase II transcription subunit 7	0.0758862	-0.0624108	0.0639272	0.119788	-0.0396838	-0.324465	0.476202	-0.24922	-0.257197	-0.101587	#N/A	#N/A	#N/A	#N/A	#N/A	-0.124289	0.206896	-0.0926464	-0.0687048	-0.0706356	NS	-0.0927415	-0.00526953	0.0267587	0.00526953	-0.00854063	0.101587	0.199571	-0.296942	0.282046	0.369433	#N/A	#N/A	#N/A	#N/A	#N/A	0.0044229	0.0971506	-0.135092	0.143658	0.180446	-0.168628	0.0571413	-0.0371685	-0.114518	0.0311432	0.426052
O60105	ade8	Adenylosuccinate lyase	0.102708	0.0724697	-0.00320148	0.00320148	-0.0709925	0.117352	0.0669622	0.0314274	-0.0630398	-0.136475	0.132327	0.113317	0.00727034	-0.111863	-0.00727034	0.117462	0.0842497	0.0118321	-0.0572337	-0.0715791	0.000232142	0.074378	0.0115805	-0.0808916	-0.0606384	-0.143144	0.121368	0.0614185	-0.0314274	-0.112169	-0.230486	0.0902858	0.0511813	-0.0253129	-0.0949979	-0.116137	0.0953441	0.0413934	-0.0458773	-0.0892685	-0.163256	-0.0283298	-0.0608892	-0.0776901	-0.0638399	-0.0721512	0.00401688
O60107	snx41	Sorting nexin-41	-0.301243	-0.151095	0.0857677	0.017746	0.0722904	-0.11387	0.0293922	0.0456495	-0.0138674	-0.0138044	-0.0249724	0.0205207	0.0278316	0.0369277	-0.0205207	-0.146695	-0.0337275	0.0530829	0.0136021	0.0126551	NS	-0.235178	-0.017746	-0.216671	0.218352	0.0707207	-0.149301	0.0530062	0.0138044	-0.0242872	0.0800142	-0.0426526	-0.0445428	0.0586333	-0.0490575	0.170436	-0.142377	-0.0030942	-0.0480777	0.0483359	0.107057	0.0660648	0.133349	-0.302439	0.200606	-0.00156975	-0.0354309
O60108	cbh2	CENP-B homolog protein 2	0.432276	0.237027	-0.0652828	-0.19503	-0.26586	0.311594	0.0538473	-0.0298023	-0.290016	-0.495287	#N/A	#N/A	#N/A	#N/A	#N/A	0.371935	0.145437	-0.0475426	-0.242523	-0.380573	5.38025e-05	0.216419	0.227049	0.0652828	-0.197244	-0.301964	0.303677	0.245506	0.0298023	-0.190454	-0.413568	#N/A	#N/A	#N/A	#N/A	#N/A	0.260048	0.236278	0.0475426	-0.193849	-0.357766	-0.215857	-0.00997829	0.130566	-0.00221348	-0.0361042	-0.0079174
O60109	SPBC14F5.13c	Alkaline phosphatase	0.0130339	0.0424595	-0.0744677	-0.0575953	-0.0130339	-0.000672817	-0.000114918	-0.0288386	-0.024322	-0.0637183	-0.041677	-0.00487185	-0.0255647	0.0273376	0.00487185	-0.00977198	0.0124909	-0.042957	-0.0181932	-0.0239601	NS	-0.025094	0.0284491	-0.0232496	0.0881615	0.131526	0.000114918	0.0910878	0.0306611	0.113429	0.0899892	-0.00774813	0.0118308	-0.0248055	0.0497088	0.122932	-0.0109091	0.0437892	-0.00579802	0.0837663	0.114816	-0.0381279	-0.0140104	0.051218	0.145757	0.14456	0.000787735
O60110	oca3	TPR repeat protein oca3	0.0715837	-0.007267	-0.0470839	-0.000126839	0.000126839	-0.117228	0.101222	-0.498154	0.181995	-0.00835228	0.0723	0.00573635	-0.052125	-0.109481	-0.0485897	0.00888538	0.0332305	-0.199121	0.0241292	-0.0189384	NS	-0.148038	-0.0682287	0.0289488	0.00369835	0.086175	0.00835228	-0.279247	0.0310593	0.280895	-0.17371	-0.00321674	0.071414	0.00321674	0.0869932	-0.0544996	-0.0476341	-0.0920207	0.0210749	0.123862	-0.0473448	-0.219622	-0.0609617	0.0760326	0.00382519	0.0860481	0.12558
O60111	SPBC15C4.02	ABC1 family protein MCP2 homolog	0.066556	-0.0369263	-0.0177622	0.0139914	0.00930691	-0.0310249	0.0279417	-0.131567	-0.0730858	0.00787926	0.0489745	0.0680737	-0.00111341	-0.155241	0.00111341	0.0281685	0.0196964	-0.0501475	-0.071445	0.00609986	NS	-0.00930691	0.179515	-0.0590258	0.141216	-0.11325	0.00223923	-0.0417862	0.0960903	0.0604153	-0.00223923	0.061276	-0.0198588	-0.182748	-0.00851202	0.0817342	0.0180694	0.03929	-0.0485613	0.0643732	-0.0112516	-0.0758629	0.216441	-0.0412636	0.127225	-0.122557	0.0332642
O60114	SPBC15C4.05	Uncharacterized helicase C15C4.05	-0.00862837	-0.0784297	0.0673852	-0.0489802	-0.067718	0.0460463	-0.00347996	-0.0109301	-0.0907068	0.0191021	-0.160633	-0.0184546	0.0644312	0.122035	0.120527	-0.0410717	-0.0334547	0.0402954	-0.00588401	0.0239704	NS	-0.265883	0.0657353	0.0263829	0.00862837	0.033751	0.00347996	-0.0335951	0.0745554	-0.122222	0.24956	-0.151042	-0.206555	0.0184546	-0.161111	0.147662	-0.137815	-0.0581384	0.0397976	-0.0915682	0.143658	-0.257255	0.144165	-0.0410023	0.0576086	0.101469	-0.0425663
O60116	SPBC16G5.02c	Putative ribokinase	-0.0229511	-0.00881863	-0.0199471	0.00180244	0.0272789	-0.0510178	-0.0471659	0.0110226	0.0151386	0.175009	-0.00215197	-0.0306239	0.0306592	0.0747781	0.00349379	-0.0253736	-0.0288695	0.0072449	0.0305731	0.0685938	NS	0.0227299	0.0544319	-0.00180244	0.0448999	-0.0760746	-0.047863	-0.0715294	-0.0110226	0.0110664	0.0298233	-0.0376925	-0.0276103	0.0140233	-0.0272746	0.00215197	-0.0209419	-0.0149026	0.000399431	0.00956392	-0.0146998	0.045681	0.0632505	0.0181446	0.0430975	-0.103354	0.00315475
O60118	mrpl23	54S ribosomal protein L23, mitochondrial	-0.0308757	-0.00278521	0.0840573	0.0243335	0.00278521	-0.0403938	0.0974932	-0.053112	0.0403938	0.0928955	#N/A	#N/A	#N/A	#N/A	#N/A	-0.0356348	0.047354	0.0154727	0.0323637	0.0478404	NS	-0.0976605	-0.0415597	0.0593753	-0.118889	0.120506	-0.0445881	0.0424538	-0.0476465	0.276616	-0.0645037	#N/A	#N/A	#N/A	#N/A	#N/A	-0.0711243	0.000447035	0.00586438	0.0788634	0.0280011	-0.0667849	-0.0387745	-0.024682	-0.143223	0.117721	-0.00419426
O60119	SPBC16G5.05c	Vesicle-associated membrane protein-associated protein C16G5.05c	-0.0150738	0.0307837	-0.0963783	0.0150738	-0.0254974	-0.0188456	-0.00538445	-0.0625715	0.0827036	-0.00970364	0.0542269	-0.106115	-0.12183	0.0313816	0.204686	0.00676918	-0.0269054	-0.0935933	0.043053	0.056495	NS	0.0913944	0.149483	-0.0461655	0.146268	-0.290503	-8.10623e-05	8.10623e-05	0.0702658	0.18691	0.106914	-0.22216	-0.0313816	-0.167391	0.13933	0.312019	-0.0436157	0.0393941	-0.0477635	0.157502	0.0428101	0.106468	0.118699	0.0502129	0.131194	-0.265005	0.0187645
O60121	SPBC16G5.07c	Uncharacterized protein C16G5.07c	-0.0710311	-0.0244679	0.0158486	0.0807729	0.149323	-0.1073	-0.0500841	0.0258579	0.108454	0.153706	-0.0761714	-0.0988374	0.0588641	0.0803924	0.0308423	-0.0848341	-0.0577965	0.0335236	0.089873	0.11129	5.10384e-05	-0.171718	-0.0447497	-0.000442028	0.000442028	0.0871186	-0.10297	-0.0258579	-0.0649586	0.086525	0.0604706	-0.113038	-0.0308423	-0.0457368	0.0318542	0.0446792	-0.129242	-0.0338167	-0.0370458	0.039607	0.0640895	-0.100687	-0.0202818	-0.0162907	-0.0803308	-0.0622044	0.00432968
O60122	trp4	Anthranilate phosphoribosyltransferase	-0.0208244	0.0331602	0.00284195	0.13373	0.0800152	-0.0256014	0.0252018	0.1296	0.120643	0.143168	-0.191429	0.0256815	0.00584126	-0.00584126	0.0302029	-0.079285	0.0280145	0.0460943	0.0828438	0.0844622	NS	-0.217846	-0.00670433	-0.00284195	-0.0267096	0.0258312	-0.0639982	-0.0587416	0.000733376	-0.000733376	-0.0278311	0.0337057	-0.0857859	0.0289297	-0.0241556	-0.111373	-0.0827128	-0.0504106	0.00894038	-0.0171995	-0.0377909	-0.197021	-0.0398645	-0.0056839	-0.160439	-0.054184	-0.0383968
O60123	kex1	Pheromone-processing carboxypeptidase kex1	0.0573206	0.0168362	-0.00813198	-0.167327	-0.146998	-0.0119138	-0.0103927	0.0537963	-0.174162	0.0468135	0.0458822	0.143398	0.0318794	-0.080019	-0.124726	0.0304297	0.0499473	0.0258479	-0.140503	-0.0749704	0.0245516	0.00813198	0.110662	-0.0215654	0.0783176	-0.0192556	0.0103927	-0.0292344	0.057426	0.0157084	-0.0366254	0.147341	-0.00094986	0.00094986	-0.0647488	-0.0757275	0.0552885	0.0268257	0.0122701	0.00975911	-0.0438695	-0.0491886	0.0938253	-0.0134335	0.245645	0.127743	0.0223064
O60124	rrp42	Exosome complex component rrp42	0.0367103	0.0343041	0.0416598	-0.0411897	0.116769	0.0411739	0.0667963	0.0400448	0.158616	-0.104406	0.0162282	0.00232267	0.0327277	-0.00232267	0.037395	0.0313708	0.0344744	0.0381441	0.0383679	0.016586	NS	-0.118762	-0.111914	-0.0343041	-0.0759196	0.0460048	-0.0251827	0.0251827	-0.201796	-0.27355	-0.157274	0.115233	-0.0891662	-0.00476885	-0.0466971	-0.227466	-0.00957076	-0.0586325	-0.0802895	-0.132056	-0.112912	-0.155473	-0.146218	-0.075964	-0.03473	-0.0707645	-0.0663567
O60125	bag101	BAG family molecular chaperone regulator 1A	0.146411	0.132015	0.00254917	0.0476255	-0.0273943	0.104759	0.00406694	-0.0393071	-0.121281	-0.0139165	-0.03615	0.0427504	-0.0183058	0.0183058	-0.0344486	0.0716732	0.0596108	-0.0183546	-0.0184499	-0.0252531	NS	0.0306273	-0.0270834	-0.00254917	-0.0378246	-0.167178	0.0661292	-0.0975461	0.0427337	-0.00406694	0.0782657	0.0722532	-0.0989904	0.0240889	0.0616598	-0.0825529	0.0563366	-0.07454	0.0214245	0.00658941	-0.0571551	-0.115784	-0.159099	-0.00509834	-0.0854502	-0.139784	-0.0386295
O60128	rps3	40S ribosomal protein S3	0.252856	0.167911	-0.0317931	-0.0154777	-0.207651	0.191048	0.118514	-0.0516357	-0.0290108	-0.192593	0.111169	0.134148	-0.0598431	-0.194927	0.0949888	0.185024	0.140191	-0.0477573	-0.0798052	-0.101751	0.00132125	0.271054	0.182362	-0.0699191	0.0154777	-0.208269	0.220312	0.152456	-0.00912666	0.00912666	-0.212376	0.204973	0.0405827	-0.0405827	-0.144224	-0.169447	0.232113	0.125134	-0.0398761	-0.0398733	-0.196697	0.018198	0.014451	-0.038126	0.0309553	-0.000617981	0.0292645
O60135	lcf1	Long-chain-fatty-acid--CoA ligase 1	0.0627794	0.00958061	-0.0403509	-0.0613184	-0.0864611	-0.00254488	0.00254488	0.0321136	-0.0915189	-0.056334	-0.00389719	0.0907273	0.00389719	-0.0425696	0.0116	0.0187791	0.0342843	-0.00144672	-0.0651356	-0.0437317	NS	0.0194597	0.0131712	-0.0600367	-0.00958061	0.0889387	0.0517287	0.0666308	-0.0133824	0.0297236	-0.0089879	0.0606561	0.0417161	-0.00989676	-0.0258193	-0.0571208	0.0439482	0.040506	-0.0277719	-0.00189209	0.00761	-0.0433197	0.00359058	-0.0196857	0.0517378	0.1754	0.0542736
O60136	SPBC18H10.05	Uncharacterized WD repeat-containing protein C18H10.05	-7.15256e-05	0.244423	-0.301549	-0.00705242	-0.282346	-0.0154986	0.0154986	-0.144662	0.0748963	0.149699	#N/A	#N/A	#N/A	#N/A	#N/A	-0.00778508	0.129961	-0.223106	0.033922	-0.0663235	NS	0.183772	0.518109	7.15256e-05	0.187424	-1.00594	-0.118028	-0.104158	0.258009	0.124161	-0.0414119	#N/A	#N/A	#N/A	#N/A	#N/A	0.032872	0.206976	0.12904	0.155792	-0.523674	0.183844	0.273686	0.30162	0.194476	-0.723591	-0.10253
O60142	ppr2	Pentatricopeptide repeat-containing protein 2, mitochondrial	-0.357366	-0.192163	0.00528717	0.0849524	0.0386343	#N/A	#N/A	#N/A	#N/A	#N/A	-0.0929985	-0.0129051	-0.011261	0.030757	0.0344658	-0.225182	-0.102534	-0.00298691	0.0578547	0.03655	NS	-0.24519	-0.0756893	0.0586643	-0.00528717	0.395249	#N/A	#N/A	#N/A	#N/A	#N/A	-0.0600691	-0.0118675	0.209118	0.0427494	0.011261	-0.152629	-0.0437784	0.133891	0.0187311	0.203255	0.112176	0.116474	0.0533772	-0.0902395	0.356615	#N/A
O60143	rpl7c	60S ribosomal protein L7-C	0.21952	0.163086	0.00559902	-0.00559902	-0.0814104	0.164878	0.113878	-0.00526905	0.00526905	-0.215869	0.00801897	0.159336	0.0198283	-0.246405	-0.090219	0.130805	0.145433	0.00671943	-0.082245	-0.129166	0.00468886	0.232722	0.127553	-0.086669	-0.0087471	-0.128896	0.1979	0.131991	-0.0630293	-0.0301504	-0.208833	0.179515	0.0999103	-0.00801897	-0.24347	-0.320418	0.203379	0.119818	-0.0525724	-0.0941224	-0.219382	0.0132027	-0.035533	-0.092268	-0.00314808	-0.0474854	0.0330219
O60146	SPBC18H10.16	Uncharacterized transporter C18H10.16	0.139406	-0.0467954	-0.0158706	-0.0478187	0.0158706	-0.130913	0.185011	0.286325	0.0203996	0.389807	-0.514339	-0.199036	0.0493855	-0.0493855	-0.305154	-0.168616	-0.0202734	0.106613	-0.0256015	0.0335078	NS	-0.409715	0.0380321	0.0259032	-0.062201	0.0686469	-0.038322	-0.0203996	0.352731	-0.123459	-0.338843	0.0619159	0.079535	0.115923	0.155896	-0.0990644	-0.128707	0.0323892	0.164853	-0.00992155	-0.123087	-0.549121	0.0848274	0.0417738	-0.0143824	0.0527763	0.0925913
O60147	SPBC18H10.17c	Uncharacterized protein C18H10.17c	0.0022378	-0.0022378	-0.0223403	-0.0189319	0.137175	-0.022903	-0.0112596	-0.0174022	0.0602136	0.0112596	-0.027832	-0.0172358	-0.0451651	0.0643454	0.0261478	-0.0161657	-0.0102444	-0.0283025	0.035209	0.0581942	NS	-0.00842428	0.0380731	-0.007339	0.0612788	0.135241	-0.0928721	-0.0548434	0.128956	0.0308309	0.100092	-0.0219393	-0.0682669	0.0172358	0.0384417	0.147353	-0.0410786	-0.0283457	0.0462844	0.0435171	0.127562	-0.0106621	0.0403109	0.0150013	0.0802107	-0.00193405	-0.0699692
O60150	SPBC18H10.20c	Uncharacterized protein C18H10.20c	-0.183434	0.0881295	-0.0906043	-0.00695753	-0.283838	#N/A	#N/A	#N/A	#N/A	#N/A	-0.0389419	-0.0263114	-0.0277724	0.288065	0.124891	-0.111188	0.0309091	-0.0591884	0.140554	-0.0794735	NS	-0.207513	0.00695753	0.0798154	0.112998	0.302161	#N/A	#N/A	#N/A	#N/A	#N/A	-0.0143495	0.0639901	0.0143495	-0.238792	0.210028	-0.110931	0.0354738	0.0470824	-0.0628967	0.256094	-0.0240793	-0.081172	0.17042	0.119956	0.585999	#N/A
O60155	prs1	Putative proline--tRNA ligase C19C7.06	0.130795	0.0431938	0.0151205	0.00702953	-0.128474	0.0885477	0.0572624	0.0163412	-0.0163412	-0.0964956	0.0285387	0.0844955	0.010643	-0.0779991	-0.0346804	0.0826273	0.0616506	0.0140349	-0.0291036	-0.0865501	0.00322401	-0.00702953	0.0100889	-0.0787802	-0.09589	-0.0735312	0.108628	0.0791616	-0.0324926	-0.0768976	-0.130116	0.109589	0.0533257	-0.010643	-0.0314045	-0.132658	0.0703958	0.0475254	-0.0406386	-0.0680641	-0.112102	-0.137825	-0.0331049	-0.0939007	-0.10292	0.0549431	0.0200806
O60157	ppm2	tRNA wybutosine-synthesizing protein 4	-0.0786381	-0.293051	0	0.252111	-0.648441	-0.0939293	0.0566788	-0.0426693	0.0426693	0.237938	0.0153885	0.13932	-0.221025	0.124722	0.0498152	-0.052393	-0.0323505	-0.0878979	0.139834	-0.120229	NS	#N/A	-0.318684	0.165343	0.110482	0.717069	0.182429	0.0818644	-0.129856	-0.127855	-0.0873499	-0.0975437	0.0442095	-0.0153885	-0.12962	-0.199298	0.0293202	-0.0642033	0.00669956	-0.0489976	0.143474	#N/A	-0.0256329	0.165343	-0.141629	1.36551	0.276359
O60158	bqt4	Bouquet formation protein 4	0.0791039	0.0061202	-0.0944991	-0.0564685	-0.0866485	-0.00285578	0.00285578	-0.0702977	0.0383124	-0.111289	0.0184374	0.0444374	-0.0254841	-0.0971069	-0.127255	0.0315619	0.0178045	-0.063427	-0.038421	-0.108397	0.0116969	0.0584607	0.0613675	0.000257969	-0.000257969	-0.0881419	-0.0254045	0.0495028	0.0362239	0.0567355	-0.0578599	0.0672836	0.0358334	-0.00225067	0.00225067	-0.148792	0.0334466	0.0489012	0.0114104	0.0195761	-0.0982647	-0.0206432	0.0552473	0.0947571	0.0562105	-0.00149345	-0.0225487
O60160	omh1	O-glycoside alpha-1,2-mannosyltransferase omh1	0.00737476	0.131968	-0.0295801	-0.00737476	-0.0446005	0.0431824	0.0428514	0.07903	-0.163787	-0.0428514	-0.00141764	0.0448232	0.0227265	-0.0539069	-0.0366998	0.0163798	0.0732141	0.0240588	-0.0750229	-0.0413839	NS	-0.126157	0.0920744	0.139796	-0.0485077	0.0801859	-0.077446	-0.169597	-0.102381	0.10925	0.0555716	0.0304513	0.0501351	0.00141764	-0.0280681	-0.0362487	-0.0577172	-0.00912905	0.0129444	0.0108914	0.0331696	-0.133532	-0.0398932	0.169376	-0.0411329	0.124786	-0.120628
O60161	utp4	U3 small nucleolar RNA-associated protein 4	0.207654	0.112463	0.1742	-0.135161	-0.0050807	0.146126	-0.136702	-0.194099	-0.15484	0.205219	-0.0384698	0.0125375	-0.0139575	-0.0283256	-0.0015626	0.105104	-0.00390037	-0.0112856	-0.106109	0.0661918	NS	0.0136256	0.0050807	-0.1631	-0.16045	-0.103	0.171073	0.174109	0.0256772	-0.0256772	-0.493364	0.00179338	0.0170445	0.0015626	-0.124792	0.0113187	0.0621641	0.0654114	-0.0452867	-0.10364	-0.195015	-0.194029	-0.107383	-0.337299	-0.0252895	-0.0979195	0.0249472
O60162	SPBC19F5.03	Uncharacterized protein C19F5.03	0.130042	0.0311432	0.0164289	-0.0164289	-0.0910711	-0.00847912	-0.0516605	-0.0363913	0.0200453	-0.00435734	-0.0213575	0.0565815	0.0263233	-0.0125141	-0.0163298	0.0334018	0.0120214	0.00212034	-0.00296593	-0.0372527	NS	0.0557451	0.0344477	-0.0651617	-0.0376625	-0.0167608	0.0116434	0.000159264	-0.000159264	0.0349855	0.0902243	0.0264015	0.0108337	0.00875282	-0.00875282	-0.0553589	0.0312634	0.0151469	-0.018856	-0.00380993	0.00603485	-0.074297	0.00330448	-0.0815907	-0.0212336	0.0743103	0.0201225
O60163	SPBC19F5.04	Probable aspartokinase	0.200473	0.164536	0.0396185	-0.040555	-0.0688639	0.152885	0.0898294	0.00782776	-0.0455875	-0.0913887	0.118917	0.0662985	0.0076952	-0.024024	-0.077755	0.157425	0.106888	0.0183805	-0.0367222	-0.0793358	3.9891e-06	0.183496	0.112567	-0.0396185	-0.083868	-0.181285	0.152637	0.0138817	-0.00782776	-0.0816517	-0.247728	0.144996	0.0578318	-0.0076952	-0.0394621	-0.175296	0.160376	0.0614268	-0.0183805	-0.0683273	-0.201436	-0.0169773	-0.0519686	-0.079237	-0.043313	-0.112421	-0.000247955
O60164	ppp1	Pescadillo homolog	0.255067	0.0943813	0.0701838	-0.0291719	-0.144189	0.122943	0.109156	0.0355101	-0.0474138	-0.101281	0.099577	0.0200262	-0.0345373	0.010211	-0.0659275	0.159196	0.0745211	0.0237188	-0.0221249	-0.103799	0.00162291	0.120584	0.0291719	-0.0724421	-0.134106	-0.232982	0.0558214	0.0182676	-0.0182676	-0.124919	-0.188666	0.0215559	-0.00425434	-0.0426588	0.00425434	-0.0480528	0.065987	0.0143951	-0.0444562	-0.0849234	-0.156567	-0.134483	-0.0652094	-0.142626	-0.104934	-0.0887928	-0.0671215
O60165	spn7	Septin homolog spn7	0.211191	-0.0558133	0.124881	-0.222832	0.0137887	0.383729	-0.030231	0.415483	-0.416719	-0.628927	#N/A	#N/A	#N/A	#N/A	#N/A	0.29746	-0.0430222	0.270182	-0.319776	-0.307569	NS	0.164108	-0.0625949	-0.207007	-0.0137887	0.474062	0.030231	0.613331	-0.19469	-0.0859065	0.222711	#N/A	#N/A	#N/A	#N/A	#N/A	0.0971694	0.275368	-0.200849	-0.0498476	0.348387	-0.0470829	-0.00678158	-0.331888	0.209044	0.460274	-0.353498
O60166	nudc	Nuclear movement protein nudc	0.131601	0.0634108	0.00564957	-0.00741386	-0.055584	-0.00154114	0.0368452	0.0241776	-0.0476437	-0.0891571	-0.0012331	-0.0256863	0.00293732	-0.000932693	0.0307055	0.0429424	0.0248566	0.0109215	-0.0186634	-0.0380119	NS	-0.00564957	0.0913239	0.0207329	-0.0390558	-0.0571461	-0.00497246	0.0178261	0.00154114	0.0249443	-0.157091	-0.0621777	0.120636	0.000932693	0.121046	-0.0404892	-0.0242666	0.0765953	0.00773557	0.0356448	-0.0849088	-0.137251	0.0279131	0.0150833	-0.031642	-0.00156212	-0.00343132
O60167	SPBC19F8.03c	ENTH domain-containing protein C19F8.03c	-0.367286	0.268945	-0.224653	0.296903	0.0974112	0.00441647	-0.0163097	0.00778294	-0.00533772	0.0527525	0.063633	-0.00109959	-0.0565081	0.00109959	-0.0344715	-0.0997454	0.0838451	-0.0911261	0.0975548	0.038564	NS	-0.175382	-0.0974112	0.357061	0.724053	-0.165479	-0.00739384	-0.0331964	0.0712976	0.0697794	-0.00441647	0.0354528	-0.0809736	-0.0328646	0.048295	0.0451593	-0.0491076	-0.0705271	0.131831	0.280709	-0.0415786	0.191904	-0.366356	0.581715	0.427151	-0.26289	-0.0118103
O60169	SPBC19F8.05	Uncharacterized protein C19F8.05	-0.024466	0.0468583	0.0682445	-0.0329061	0.0773883	-0.00726604	0.121955	-0.0433674	0.120033	-0.135365	0.0267916	-0.00230598	-0.0326614	-0.0422878	0.0827322	-0.00164684	0.0555024	-0.00259479	0.0149465	0.00825167	NS	-0.0518632	0.00178289	-0.0276113	-0.00178289	0.029964	-0.0503759	0.0835943	0.00726604	0.0897741	-0.0275888	-0.0733891	0.00230598	-0.0267944	0.26609	0.12442	-0.0585427	0.0292277	-0.0157132	0.118027	0.0422651	-0.0273972	-0.0450754	-0.0958557	0.0311232	-0.0474243	-0.0431099
O60171	taf10	Transcription initiation factor TFIID subunit 10	0.213108	0.0703154	-0.108154	0.0263653	0.0396576	-0.108193	0.048161	-0.133513	0.00580168	-0.078074	-0.161139	0.0279579	0.0392494	0.0194855	-0.0458441	-0.0187414	0.0488114	-0.0674726	0.0172175	-0.0280868	NS	-0.0263653	0.0996761	-0.0610943	-0.0723295	-0.156794	-0.0568318	0.0942569	-0.00211668	0.00961065	0.00211668	0.0031662	-0.0031662	0.07798	-0.21718	-0.0397682	-0.026677	0.0635889	0.00492303	-0.0932997	-0.064815	-0.239473	0.0293608	0.04706	-0.0986948	-0.196451	0.0513611
O60172	SPBC21H7.03c	Thiamine-repressible acid phosphatase SPBC21H7.03c	0.207954	0.115218	-0.0975895	0.0238476	-0.0663147	0.0711904	-0.00978899	-0.079639	0.0323358	-0.12437	0.17611	0.120527	-0.116221	-0.145724	0.0631986	0.151752	0.0753187	-0.0978165	-0.0298468	-0.0424954	0.0116969	-0.0300045	0.114006	-0.0500088	0.0573225	-0.0238476	0.150609	0.0906301	-0.0524535	0.00978899	-0.0698524	0.126235	0.0860801	-0.0998483	-0.155085	-0.0631986	0.0822798	0.0969054	-0.0674369	-0.0293245	-0.0522995	-0.237959	-0.00121212	0.0475807	0.0334749	0.0424671	0.0794182
O60175	SPBC21H7.06c	Protein OPI10 homolog	-0.0550451	0.0442772	0.0915956	0.0162535	0.0463209	-0.184336	0.0647449	-0.0758324	0.107811	0.216535	-0.0934305	0.0340862	-0.000686646	-0.000286102	0.0710745	-0.110937	0.0477028	0.00502555	0.0412594	0.11131	0.0235093	-0.135057	0.0528364	-0.0532274	-0.0878372	-0.0162535	-0.0497541	-0.0105572	0.0105572	-0.0184078	0.0299139	0.0657578	0.000286102	0.0545597	-0.0846462	-0.0693798	-0.0396846	0.0141884	0.00396315	-0.0636304	-0.0185731	-0.0800123	0.00855923	-0.144823	-0.104091	-0.0625744	0.134582
O60176		Uncharacterized RNA-binding protein C23E6.01c	0.0781407	0.00019598	-0.00019598	-0.00189161	0.0498319	-0.0259533	0.0244722	-0.00364685	0.027977	0.0605412	-0.0299129	-0.0174265	0.0690279	0.0738039	0.193056	0.00742483	0.00241391	0.0217284	0.0332964	0.101143	NS	-0.0309405	0.0384183	-0.000251293	-0.00241899	0.0168195	-0.0972042	-0.108982	0.065136	-0.0434971	0.00364685	0.000857353	-0.000857353	0.00549793	-0.0234632	-0.0484037	-0.0424291	-0.023807	0.0234609	-0.0231264	-0.00931247	-0.109081	0.0382223	-5.53131e-05	-0.000527382	-0.0330124	-0.0712509
O60179	utp10	U3 small nucleolar RNA-associated protein 10	0.049037	0.0174332	-0.0536242	-0.0119677	0.0119677	0.114187	0.0401316	-0.0213547	-0.0589409	-0.0295391	0.20735	0.130462	-0.0436006	-0.0598683	0.000986576	0.123525	0.0626756	-0.0395265	-0.0435923	-0.00552829	NS	-0.0593309	0.0215998	0.0305166	-0.0827255	-0.243571	0.134909	0.0220528	0.0213547	-0.178095	-0.208584	0.180364	0.0578113	-0.000986576	-0.0468926	-0.0579495	0.085314	0.0338213	0.0169616	-0.102571	-0.170035	-0.108368	0.0041666	0.0841408	-0.0707579	-0.255539	0.0207214
O60180	arx1	Probable metalloprotease arx1	0.183396	0.0195904	0.0169077	0.0382853	-0.0278463	-0.0137391	0.00795603	0.0214915	0.0778441	-0.0712457	-0.0278234	0.110943	0.0158176	-0.0661049	-0.124881	0.0472779	0.0461631	0.0180723	0.0166748	-0.0746576	NS	-0.0820665	0.12597	-0.0169077	-0.0210476	-0.257951	-0.00795603	0.0528808	0.00841856	-0.0634103	-0.17277	0.00645256	0.108862	0.0213909	-0.00645256	-0.225405	-0.0278567	0.0959042	0.00430059	-0.0303035	-0.218709	-0.265463	0.10638	-0.0338154	-0.0593328	-0.230104	0.00578308
O60181	SPBC23E6.06c	3,4-dihydroxy-2-butanone 4-phosphate synthase	0.151652	0.0246773	0.0863314	-0.0111361	-0.00786304	0.0744915	0.0610933	0.0443153	-0.0443153	-0.0970249	0.047473	0.00671577	-0.0137424	-0.00671577	-0.0486307	0.0912056	0.0308288	0.0389681	-0.0207224	-0.0511729	0.0182155	0.00786304	0.0709848	-0.0278311	-0.0859795	-0.107575	0.0705414	0.0456638	-0.0520458	-0.0706921	-0.137541	0.115824	0.00978279	0.0103016	-0.0170441	-0.0817928	0.0647427	0.0421438	-0.0231918	-0.0579052	-0.10897	-0.143789	0.0463076	-0.114162	-0.0748434	-0.0997124	-0.00395012
O60182	rfc1	Replication factor C subunit 1	-0.0305181	0.184521	0.346949	0.058887	-0.126774	0.0894756	-0.0837097	-0.0596027	-0.203989	0.0896025	0.117911	0.00818825	-0.155037	0.152814	-0.0628567	0.0589563	0.0363332	0.0441031	0.00257063	-0.0333428	NS	-0.366029	0.087605	-0.088552	-0.150115	0.0305181	0.0541916	0.0215349	0.104917	-0.0980549	-0.0215349	-0.116614	0.146194	-0.00818825	0.204638	-0.230177	-0.142817	0.0851111	0.00272544	-0.0145106	-0.0737313	-0.335511	-0.0969162	-0.435501	-0.209002	0.157292	-0.035284
O60184	ssn6	General transcriptional corepressor ssn6	-0.0964293	0.00311232	0.0880952	-0.00804663	0.1059	0.152659	-0.0436935	0.149108	-0.0376368	-0.0229216	0.0276589	-0.0923724	-0.0119033	0.11155	0.0373082	0.027963	-0.0443179	0.0750999	0.0219555	0.0400956	NS	0.10147	-0.0423541	-0.111171	0.0704265	-0.00311232	0.0805101	0.0229216	0.14046	-0.0932074	-0.103187	-0.0707412	-0.0152993	-0.085341	0.223763	0.0119033	0.0370795	-0.0115773	-0.0186841	0.066994	-0.0314652	0.197899	-0.0454664	-0.199266	0.0784731	-0.109013	-0.0721493
O60185	mri1	Methylthioribose-1-phosphate isomerase	0.113068	0.0259085	0.0045948	-0.00367355	-0.12501	0.0882058	-0.0116372	0.0282979	-0.036653	-0.0712886	0.093874	0.0451994	0.0115767	-0.0448236	-0.106722	0.0983825	0.0198236	0.0148231	-0.0283834	-0.101007	0.00368668	0.0380821	0.00367355	-0.113026	-0.177646	-0.119041	0.0548692	0.0498223	0.0116372	-0.158205	-0.0344748	0.0911856	0.00126362	-0.00126362	-0.013238	-0.142636	0.061379	0.0182532	-0.0342174	-0.116363	-0.0987175	-0.0749855	-0.0222349	-0.11762	-0.173972	0.00596809	-0.0333366
O60186	rsm10	37S ribosomal protein S10, mitochondrial	0.00129128	0.18089	0.140181	0.0809708	-0.0571003	-0.0166011	0.00841093	-0.0595031	-0.0219092	0.0500798	-0.623032	0.0416756	-0.136642	0.13811	-0.19972	-0.21278	0.0769922	-0.0186547	0.0657239	-0.0689136	NS	-0.00129128	-0.347809	-0.238205	-0.27662	0.76997	-0.00841093	0.0753713	0.0525289	-0.0833297	0.0684514	0.0714188	-0.0416756	-0.0924911	0.0755701	0.134027	0.0205722	-0.104704	-0.0927224	-0.0947932	0.32415	-0.00258255	-0.528699	-0.378386	-0.357591	0.82707	0.00819016
O60198	sam1	S-adenosylmethionine synthase	0.243129	0.132725	0.00411701	-0.00411701	-0.213185	0.133993	0.0829058	-0.00323677	0.00323677	-0.106487	0.0887876	0.189882	-0.00655985	-0.154435	0.00655985	0.155303	0.135171	-0.0018932	-0.0517716	-0.104371	0.000817466	0.198352	0.112708	-0.0624056	-0.0726547	-0.0608301	0.25964	0.215298	-0.0424385	-0.108446	-0.132275	0.1818	0.107936	-0.0262914	-0.130665	-0.195933	0.213264	0.145314	-0.0437118	-0.103922	-0.129679	-0.0447769	-0.0200167	-0.0665226	-0.0685377	0.152355	0.125647
O74113	sna41	Cell division control protein 45 homolog	#N/A	#N/A	#N/A	#N/A	#N/A	0.0330782	-0.0715017	0.126043	0.0425663	-0.0330782	0.234688	-0.254442	-0.00922871	0.0814838	-0.049119	0.133883	-0.162972	0.0584073	0.0620251	-0.0410986	NS	#N/A	#N/A	#N/A	#N/A	#N/A	0.0684853	-0.155918	-0.064724	-0.160541	0.0755692	0.265765	0.00922871	-0.128304	0.0296402	-0.269482	0.167125	-0.0733447	-0.0965142	-0.0654502	-0.0969563	#N/A	#N/A	#N/A	#N/A	#N/A	0.0354071
O74135	cki3	Casein kinase I homolog 3	-0.0589137	-0.0250249	-0.0217032	0.0945439	0.041409	0.00844431	0.00809431	-0.00809431	-0.0347495	-0.12013	-0.0116711	0.037776	0.00163937	0.0245161	-0.0386047	-0.0207135	0.00694847	-0.00938606	0.0281035	-0.0391086	NS	-0.166465	-0.0515494	0.070086	0.0217032	0.118933	-0.0382857	-0.0374103	0.054112	0.024363	0.0231404	-0.00482845	-0.0338526	0.000538826	0.058713	-0.000538826	-0.0698598	-0.0409374	0.0415789	0.0349264	0.0471783	-0.107552	-0.0265245	0.0917892	-0.0728407	0.0775242	-0.04673
O74172	rps25b	40S ribosomal protein S25-B	0.282825	0.0273938	-0.998435	0.049438	-0.967722	0.187185	0.0434499	-0.661526	0.157707	-1.04642	0.0787969	-0.030005	-0.169648	-0.16121	0.030005	0.182936	0.0136129	-0.609869	0.0153117	-0.66138	0.0379756	0.0295367	-0.976088	0.128038	-0.34736	-0.0273938	0.148473	0.125801	-0.162869	-0.181706	-0.0434499	0.0706954	0.14154	-0.0796952	0.447471	-0.234269	0.0829018	-0.236249	-0.0381754	-0.0271983	-0.101704	-0.253288	-1.00348	1.12647	-0.396798	0.940329	-0.0387115
P79009	rps25a	40S ribosomal protein S25-A	0.282825	0.0273938	-0.998435	0.049438	-0.967722	0.187185	0.0434499	-0.661526	0.157707	-1.04642	0.0787969	-0.030005	-0.169648	-0.16121	0.030005	0.182936	0.0136129	-0.609869	0.0153117	-0.66138	0.0379756	0.0295367	-0.976088	0.128038	-0.34736	-0.0273938	0.148473	0.125801	-0.162869	-0.181706	-0.0434499	0.0706954	0.14154	-0.0796952	0.447471	-0.234269	0.0829018	-0.236249	-0.0381754	-0.0271983	-0.101704	-0.253288	-1.00348	1.12647	-0.396798	0.940329	-0.0387115
O74173	tef5	Elongation factor 1-beta	0.209065	0.154655	0.00175953	-0.00175953	-0.211282	0.108303	0.105403	-0.0217228	-0.0261955	-0.175394	0.175015	0.171205	-0.0311837	-0.171612	0.0311837	0.164128	0.143754	-0.017049	-0.0665224	-0.118497	0.000797809	0.202151	0.0478582	-0.0551443	-0.0124493	-0.0446234	0.148188	0.158192	0.0217228	-0.0478687	-0.221153	0.112049	0.0346599	-0.108048	-0.0878892	-0.115134	0.154129	0.0802366	-0.0471565	-0.0494024	-0.12697	-0.00691414	-0.106797	-0.0569038	-0.0106897	0.166658	0.0398846
O74174	vma10	V-type proton ATPase subunit G	0.164964	0.053597	-0.0349336	-0.0293756	-0.134682	-0.0295429	-0.0454626	-0.0875759	0.0805225	-0.0568409	-0.0603132	0.0111675	-0.0274162	-0.0111675	0.0921888	0.025036	0.00643396	-0.0499752	0.0133265	-0.0331114	NS	0.10931	0.0412822	-0.091929	0.0293756	-0.0734868	0.00947952	0.0069561	-0.0069561	0.104326	0.0508137	-0.0751991	0.0212936	-0.0678596	0.0980148	0.087347	0.01453	0.0231773	-0.0555816	0.0772389	0.021558	-0.0556545	-0.0123148	-0.0569954	0.0587511	0.0611954	0.0390224
O74175	rpl13	60S ribosomal protein L13	0.1766	0.0817699	0.0160742	-0.0160742	-0.186292	0.15695	0.0728216	0.0590782	-0.0618649	-0.148884	0.154767	0.181304	0.0296454	-0.209891	-0.0296454	0.162772	0.111965	0.0349326	-0.0959433	-0.121607	0.00011769	0.113763	0.0669012	-0.176673	-0.118078	-0.145728	0.157328	0.10446	-0.0730343	-0.0590782	-0.181051	0.227304	0.0928645	-0.0305028	-0.164879	-0.208964	0.166131	0.0880752	-0.0934033	-0.114012	-0.178581	-0.0628376	-0.0148687	-0.192747	-0.102004	0.0405636	0.000377655
O74178	kes1	Protein kes1	0.0718765	-0.0146284	-0.0190525	-0.0291786	-0.0914402	0.0424414	-0.0327244	-0.013236	-0.128602	-0.0996332	0.049778	0.0307264	-0.0252523	-0.0849886	-0.0324459	0.0546986	-0.00554212	-0.0191803	-0.0809231	-0.0745064	0.00336239	0.0213776	0.0561085	-0.0648823	0.0146284	0.0966434	0.031848	-4.86374e-05	4.86374e-05	0.0418406	0.0290461	0.040679	0.0192137	-0.0192137	-0.0259771	0.049983	0.0313015	0.0250912	-0.0280158	0.0101639	0.0585575	-0.050499	0.0707369	-0.0458298	0.043807	0.188084	-0.0105934
O74191	fkbp39	FK506-binding protein 39 kDa	0.213167	0.127582	0.0740833	-0.0837307	-0.0829487	0.191692	0.0922537	0.0209885	-0.0241203	-0.0771885	0.198134	0.0791416	0.0251255	-0.00455475	-0.149079	0.200998	0.099659	0.0400658	-0.0374686	-0.103072	5.03538e-08	0.177155	0.0563278	-0.0563278	-0.0902243	-0.310005	0.155519	0.069767	-0.0209885	-0.124582	-0.35585	0.184635	0.00455475	-0.0370827	-0.0698853	-0.306902	0.172436	0.0435499	-0.038133	-0.0948973	-0.324252	-0.0360126	-0.0712538	-0.130411	-0.00649357	-0.227057	-0.0361729
O74215	dak2	Dihydroxyacetone kinase 2	-1.88264	-0.333459	0.316904	0.679289	0.72146	-1.81293	-0.285222	0.265404	0.689955	0.639542	-1.30283	-0.213168	0.335681	0.538634	0.854322	-1.66613	-0.277283	0.305996	0.635959	0.738441	1.92895e-14	-1.7028	-0.487127	-0.0527039	0.151256	0.0527039	-1.61791	-0.723261	-0.101303	0.185678	0.101303	-1.6868	-0.502473	-0.0709352	0.0709352	0.232041	-1.66917	-0.570954	-0.0749807	0.135956	0.128683	0.179836	-0.153668	-0.369608	-0.528033	-0.668756	0.195019
[truncated: 2,131 more rows]
[truncated: 16 more columns]

## Sheet: Phosphoprot starv_mating all 
Starvation/mating time course; complete proteomic dataset						Starvation proteomic values; 3 biological replicates															Mean starvation proteomic values						Mating proteomic values (no subtraction); 3 biological replicates															Mean mating proteomic values (no subtraction)					Starvation-subtracted mating proteomic values; 3 biological replicates
[truncated: 10,829 more rows]
[truncated: 18 more columns]

[truncated: 2 more sheets: Proteomics fusion all, Phosphoproteomics fusion all]
