# Supplementary material for: Proteomic and phosphoproteomic analyses reveal that TORC1 is reactivated by pheromone signaling during sexual reproduction in fission yeast
Source: PLoS Biol. 2024 Dec 20;22(12):e3002963. doi: 10.1371/journal.pbio.3002963 (PMC11750111; doi:10.1371/journal.pbio.3002963)
Supplement: S1 Data — (XLSX) [file pbio.3002963.s013.xlsx]

## Sheet: Legend
	This file contains all underlying data of the graphs shown in the manuscript
	Each sheet corresponds to one figure panel.
	Note that the data for some figure panels is provided in S1 and S2 Tables. This is indicated where appropriate in the Figure legends.

## Sheet: Figure 1C
yMB129
h90 fus1opto
zygote	time of fusion (min)
1	8
2	12
3	16
4	16
5	16
6	16
7	20
8	20
9	28
10	36
11	12
12	16
13	16
14	24
15	12
16	12
17	12
18	16
19	16
20	20
21	12
22	24
23	24
24	24
25	24
26	20
27	20
28	20
29	24
30	24
31	12
32	20
33	24
34	24

## Sheet: Figure 1D
		Light					Dark
		h90 fus1∆	h90 fus1N-CIBN	h90 cry2PHR-fus1C-sfGFP	h90 fus1opto	h90 WT	h90 fus1opto	h90 WT
EXP1	fusion efficiency	NA	21.1765	4.93827	100	NA	NA	NA
EXP2	fusion efficiency	0	16.6667	0	98.9247	100	23.8095	100
EXP3	fusion efficiency	0	9.52381	0	95.5224	100	16.2162	100
average		0	15.789	1.64609	98.149	100	20.0129	100
st dev		0	5.8757	2.85111	2.33742	0	5.36928	0

## Sheet: Figure 1E
		0h dark + 24 light	6h dark + light	12h dark + light	18h dark + light
EXP1	fusion efficiency	99.2308	99.2509	91.6667	85.8065
EXP2	fusion efficiency	100	98.2456	89.9598	55.5556
EXP3	fusion efficxency	100	99.1935	94.7977	79.4118
EXP4	fusion efficiency	100	100	91.0448	75.7576
		0h dark + 24 light	6h dark + light	12h dark + light	18h dark + light
average		99.8077	99.1725	91.8672	74.1328
st dev		0.384615	0.718904	2.07705	13.0626

## Sheet: Figure 2A
		Phenylalanine
	Time (h)	4	5	6	7	8	9
EXP1	mating efficiency	1.6	12.9032	11.5607	25.6604	30.8571	35.514
EXP2	mating efficiency	6.29921	9.43396	27.2	17.3913	37.3134	43.1034
average		3.94961	11.1686	19.3803	21.5258	34.0853	39.3087
st.dev		3.32285	2.45314	11.0587	5.84712	4.56529	5.36654
		Ammonium
	Time (h)	4	5	6	7	8	9
EXP1	mating efficiency	0	1.68067	3.25203	3.33333	19.0164	16.9096
EXP2	mating efficiency	0	4	4.13793	5.91716	18.8679	11.7647
average		0	2.84034	3.69498	4.62525	18.9422	14.3372
st.dev		0	1.64001	0.626425	1.82704	0.104983	3.638
		Proline
	Time (h)	4	5	6	7	8	9
EXP1	mating efficiency	7.89474	14.2349	35.8382	30.9859	37.5546	50.655
EXP2	mating efficiency	8.47458	11.9658	33.3333	38.2812	43.9716	66.6667
average		8.18466	13.1003	34.5857	34.6336	40.7631	58.6608
st.dev		0.410008	1.60447	1.77117	5.15858	4.53754	11.3219
		Glutamate
	Time (h)	4	5	6	7	8	9
EXP1	mating efficiency	37.4269	43.3862	56.2278	57.9926	52.9262	60.7407
EXP2	mating efficiency	16.2162	19.0476	51.2397	51.0417	63.0631	64.8649
average		26.8216	31.2169	53.7337	54.5171	57.9946	62.8028
st.dev		14.9982	17.21	3.52711	4.91503	7.16784	2.9162

## Sheet: Figure 2C
		h+ x h- cyc∆5 MSL + Ammonium
	Time (h)	0	0.5	1	1.5	2	2.5	3	3.5	4	4.5	5
EXP1	mating efficiency	0	0	0	0	0	0.8	0	0	3.5503	5.01567	5.74163
EXP2	mating efficiency	0	0	0	0	0	5.77617	14.3959	18.75	16	17.8988	19.7143
average
st.dev		0	0	0	0	0	3.28809	7.19794	9.375	9.77515	11.4573	12.728
		0	0	0	0	0	3.51869	10.1794	13.2583	8.80327	9.10977	9.88016
		h+ x h- cyc∆5 MSL + Glutamate
	Time (h)	0	0.5	1	1.5	2	2.5	3	3.5	4	4.5	5
EXP1	mating efficiency	0	0	0	0	0	4.08163	11.747	20.6897	32	50.8475	50.8876
EXP2	mating efficiency	0	0	0.649351	0	4.77223	32.0611	43.1227	62.0155	69.5652	68.4848	72.2973
EXP3	mating efficiency	0	0	0	0	2.22717	25.8065	38.481	56.9444	69.9301	64.918	61.1276
average		0	0	0.21645	0	2.33314	20.6497	31.1169	46.5499	57.1651	61.4168	61.4375
st.dev		0	0	0.374903	0	2.38788	14.6852	16.9346	22.5387	21.7944	9.32542	10.7082

## Sheet: Figure 2E
	Time	90'	120'	150'	180'	210'
EXP1	mating efficiency	36.478	47.9297	52.2472	73.9837	61.1765
EXP2	mating efficiency	13.4021	39.1534	58.75	74.0741	71.4286
EXP3	mating efficiency	34.8993	19.5804	58	58.3691	47.2222
EXP4	mating efficiency	14.1414	24.2152	35.6164	69.2913	67.6471
average		24.7302	32.7197	51.1534	68.9296	61.8686
st.dev		12.6737	13.1365	10.7576	7.38614	10.6424
	Time	90'	120'	150'	180'	210'
EXP1	% fused zygotes/ all cells	5.03145	28.1054	32.0225	56.0976	44.7059
EXP2	% fused zygotes/ all cells	5.15464	21.164	36.25	57.4074	42.8571
EXP3	% fused zygotes/ all cells	9.39597	5.59441	40	49.7854	25
EXP4	% fused zygotes/ all cells	0	9.86547	19.1781	67.7165	52.9412
average		4.89551	16.1823	31.8626	57.7517	41.3761
st.dev		3.84299	10.3115	9.06254	7.42999	11.7645

## Sheet: Figure 3B
	Proteomics						Phosphoproteomics
	Replicate	Time	Sample	PC1	PC2		Replicate	Time	Sample	PC1	PC2
	R1	0	starvation	-10.8665	-0.482153		R1	0	starvation	-20.8304	2.13539
	R1	45	starvation	-4.4837	-0.441724		R1	45	starvation	-9.83785	3.64533
	R1	90	starvation	0.312657	-4.18582		R1	90	starvation	-0.230935	13.1122
	R1	135	starvation	4.00056	-3.13359		R1	135	starvation	6.17044	14.4624
	R1	180	starvation	6.39905	-2.63624		R1	180	starvation	6.49944	12.2376
	R1	0	mating	-10.9039	-0.366115		R1	0	mating	-19.0725	-10.7187
	R1	45	mating	-3.42787	1.26318		R1	45	mating	-3.28616	-5.25397
	R1	90	mating	2.41572	2.68576		R1	90	mating	7.6588	-6.84876
	R1	135	mating	5.4756	2.76534		R1	135	mating	16.0655	-9.15922
	R1	180	mating	8.21628	5.79833		R1	180	mating	14.7079	-15.8642
	R2	0	starvation	-8.90805	0.285499		R2	0	starvation	-21.2863	1.3029
	R2	45	starvation	-3.41119	-1.02597		R2	45	starvation	-7.21913	7.51873
	R2	90	starvation	0.456181	-3.15424		R2	90	starvation	-2.22444	14.0096
	R2	135	starvation	4.45202	-4.30924		R2	135	starvation	8.79891	16.1972
	R2	180	starvation	6.23185	-5.06908		R2	180	starvation	9.57666	15.4689
	R2	0	mating	-8.48841	0.736277		R2	0	mating	-19.0436	-11.5544
	R2	45	mating	-3.38425	3.23702		R2	45	mating	-7.59185	-7.47518
	R2	90	mating	1.88936	2.15392		R2	90	mating	6.43494	-7.67383
	R2	135	mating	5.7795	2.80031		R2	135	mating	18.1602	-10.528
	R2	180	mating	7.94138	3.4052		R2	180	mating	19.8645	-14.3856
	R3	0	starvation	-7.98515	1.68802		R3	0	starvation	-21.8582	-6.0199
	R3	45	starvation	-3.4421	-1.14005		R3	45	starvation	-8.6305	5.16019
	R3	90	starvation	1.31099	-2.52688		R3	90	starvation	-0.523378	9.78898
	R3	135	starvation	4.0974	-3.03433		R3	135	starvation	5.87022	12.3129
	R3	180	starvation	5.73699	-3.23069		R3	180	starvation	10.184	12.0031
	R3	0	mating	-8.94435	0.703739		R3	0	mating	-23.0319	-9.02821
	R3	45	mating	-3.34898	1.19874		R3	45	mating	-5.12406	-3.91836
	R3	90	mating	1.54749	0.873685		R3	90	mating	5.84707	-4.02753
	R3	135	mating	3.89052	2.74202		R3	135	mating	12.264	-8.8608
	R3	180	mating	7.44094	2.39909		R3	180	mating	21.6886	-8.03874

## Sheet: Figure 3D
Starvation						Mating
Dataset from paper	kinase (or kinase complexe)	Phosphosites	Fold enrichment	P-value		Dataset from paper	kinase (or kinase complexe)	Phosphosites	Fold enrichment	P-value
Mak et al.	TORC	All sites	1.84506	3.237e-08		Mak et al.	TORC	All sites	1.47429	0.2364
		Decreasing	2.045	7.444e-06				Decreasing	0	0.6281
		Increasing	1.52468	0.02663				Increasing	1.79949	0.08445
	TORC1	All sites	2.93286	0.002194			TORC1	All sites	2.92806	0.09612
		Decreasing	2.52676	0.0127				Decreasing	0	1
		Increasing	1.83022	0.1847				Increasing	3.5375	0.06302
	TORC2	All sites	3.29496	0.01578			TORC2	All sites	0	1
		Decreasing	4.11111	0.005352				Decreasing	0	1
		Increasing	0.936083	1				Increasing	0	1
Halova et al.	TORC	All sites	2.51658	0.03744		Halova et al.	TORC	All sites	4.54827	0.0367
		Decreasing	5.06687	0.0001927				Decreasing	4.84246	0.07371
		Increasing	0	0.104				Increasing	3.55029	0.2567
	TORC1	All sites	0.764948	1			TORC1	All sites	10.0657	0.02567
		Decreasing	1.5323	0.6395				Decreasing	7.20227	0.1466
		Increasing	0	0.607				Increasing	11.1783	0.09789
	TORC2	All sites	4.61502	0.003953			TORC2	All sites	2.14088	0.3902
		Decreasing	9.27796	3.996e-05				Decreasing	3.59832	0.2573
		Increasing	0	0.2419				Increasing	0	1
Tay et al.	Orb6	All sites	1.1502	0.5986		Tay et al.	Orb6	All sites	11.8109	2.349e-12
		Decreasing	0.562532	0.1907				Decreasing	0	1
		Increasing	1.9207	0.03218				Increasing	14.5871	9.713e-14
Swaffer et al.	Cdc2	All sites	1.42927	0.1046		Swaffer et al.	Cdc2	All sites	3.50784	0.00215
		Decreasing	0.855737	0.7733				Decreasing	0	1
		Increasing	1.97311	0.01166				Increasing	4.2738	0.0005986

## Sheet: Figure 3F-I
Please see Table S1 for the numerical values of the colour curves
The Orb6 targets are the following ones:
Protein	Gene.names	Position	Multiplicity	0_min_M_C	45_min_M_C	90_min_M_C	135_min_M_C	180_min_M_C
O14134	elf1	1041	___1	0.404428	0.420708	0.548579	0.996751	1.22464
O14273	SPAC8C9.04	478	___1	-0.0418631	0.0873671	-0.0900404	0.37985	0.420945
O14273	SPAC8C9.04	523	___1	-0.256322	0.0418495	0.0161169	0.19779	0.396749
O14302	cyk3	300	___1	0.327012	0.83181	1.07332	1.33517	1.18074
O14340	SPBC2F12.05c	711	___1	0.244149	0.875723	1.65804	1.87681	2.22247
O14340	SPBC2F12.05c	679	___1	0.463022	1.09072	1.63639	1.86893	1.50781
O14340	SPBC2F12.05c	682	___1	0.482538	1.21908	2.01977	2.18325	1.77009
O14340	SPBC2F12.05c	695	___1	0.245864	1.18193	1.99446	2.60033	2.55582
O14340	SPBC2F12.05c	698	___1	0.155774	1.01666	2.11671	2.64684	2.91383
O74512	wtf14	11	___1	0.0807632	0.256906	0.646992	0.921722	1.07476
O94488	mbo1	1017	___1	0.0580031	0.509847	1.15663	1.49186	1.62448
P38938	cek1	514	___1	0.0808398	0.390721	0.46103	0.614878	1.05053
P38938	cek1	748	___1	-0.135324	0.343212	0.490076	1.0586	1.2955
P38938	cek1	750	___1	0.0165437	0.25316	0.386124	1.0078	1.11578
P40371	ptc1	34	___1	0.192678	0.526695	1.02613	1.21735	1.3437
P56329	tif212	124	___1	0.142712	0.819697	1.45895	2.03483	2.11633
Q10161	chc1	393	___1	-0.0384026	0.165573	0.459899	1.20126	1.52602
Q10199	imp2	416	___1	0.297613	0.964046	1.34828	1.84175	1.81797
Q1MTQ1	tea2	82	___1	0.699338	0.571774	0.939259	1.20925	1.75243
Q9P6P3	ppk15	33	___1	0.34333	0.658802	1.29395	1.54024	1.74433
Q9P7Q4	sec18	256	___1	0.10782	0.533927	0.650251	1.0627	1.48442
Q9P7V5	sec72	1597	___1	0.543952	1.31046	1.87755	2.10008	1.96669
Q9UU99	SPCC23B6.04c	551	___1	0.170418	0.208517	0.508514	0.905161	1.29021
Q10161	chc1	392	___1	0.00931231	0.145398	0.304284	0.845442	1.25992
Q1MTQ1	tea2	85	___1	0.55671	0.550045	0.834036	1.50556	1.50801
Q9P7E8	app1	297	___1	0.762187	0.151572	0.687866	1.04197	1.45709
O14340	SPBC2F12.05c	843	___2	-0.086024	0.666348	1.04296	1.18331	1.22472
P40371	ptc1	34	___2	0.0286452	0.368244	0.656069	1.05759	1.06805
P40371	ptc1	37	___2	0.0281652	0.429978	0.606294	1.07671	1.07029
Q10414	mug161	296	___2	-0.224235	0.85337	1.91282	2.60544	2.55039
Q10414	mug161	297	___2	-0.0903473	0.987387	1.79625	2.50074	2.50856
Q9UUA1	SPCC23B6.01c	418	___2	0.214403	0.664957	0.860568	1.06795	1.03862
Q9UUA1	SPCC23B6.01c	421	___2	0.226391	0.670684	0.885809	1.09898	1.04829
Q9UUA1	SPCC23B6.01c	409	___2	-0.109789	0.0969315	0.399154	0.615575	1.06641
Q9UUA1	SPCC23B6.01c	414	___2	-0.150249	0.196047	0.472131	0.770533	1.12161
P40371	ptc1	42	___2	0.0230961	0.291205	0.720498	1.04076	1.06673
Q10414	mug161	298	___2	-0.0671787	0.947671	1.82726	2.55971	2.52991
Q9UUA1	SPCC23B6.01c	422	___2	0.167842	0.515421	0.579828	0.771996	0.898154
O14340	SPBC2F12.05c	840	___3	0.113431	1.03361	1.53073	2.007	1.79035
O14340	SPBC2F12.05c	843	___3	0.0655864	0.772386	1.27757	1.68436	1.534
O14340	SPBC2F12.05c	846	___3	0.0821117	0.904129	1.38308	1.81962	1.64635

[truncated: 11 more sheets: Figure 4B, Figure 4D, Figure 4F-H, Figure  7A, Figure 7C, Figure 7D, Figure 7G, Figure 7H, Figure S1A, Figure S1B, Figure S1C]
